# Supplementary material for: Cyberdiversity: Improving the Informatic Value of Diverse Tropical Arthropod Inventories
Source: PLoS One. 2014 Dec 26;9(12):e115750. doi: 10.1371/journal.pone.0115750 (PMC4277369; doi:10.1371/journal.pone.0115750)
Supplement: S1 Appendix — Primary specimen occurrence data. Includes catalog numbers, IOTU codes (taxonID), DNA barcode identification numbers (BOLD BIN), specimen location (institutionID), and complete specimen-by-sample data for this study. Fields follow Darwin Core standards (http://rs.tdwg.org/dwc/) where applicable. (XLSX) [file pone.0115750.s002.xlsx]

## Sheet: species
family	SpeciesCode	taxonID	subfamiliy	nonItalicGenus	genus	nonItalicSpecies	species	Author	determinedBy	notes	Synonym	SynonymLink	MBCollectionID
Agelenidae	AGE0001	SP.RMNH.ARA.AGE0001											http://www.morphbank.net/myCollection/?id=813406
Agelenidae	AGE0002	SP.RMNH.ARA.AGE0002											http://www.morphbank.net/myCollection/?id=813407
Anapidae	ANA0001	SP.RMNH.ARA.ANA0001			Sinanapis		longituba	Lin & Li, 2012	Jeremy Miller				http://www.morphbank.net/myCollection/?id=813408
Anapidae	ANA0002	SP.RMNH.ARA.ANA0002			Minanapis		menglunensis	Lin & Li, 2012	Jeremy Miller				http://www.morphbank.net/myCollection/?id=813409
Araneidae	ARA0001	SP.RMNH.ARA.ARA0001			Gasteracantha		hasselti	C. L. Koch, 1837	Jeremy Miller				http://www.morphbank.net/myCollection/?id=813410
Araneidae	ARA0004	SP.RMNH.ARA.ARA0004											http://www.morphbank.net/myCollection/?id=813411
Araneidae	ARA0006	SP.RMNH.ARA.ARA0006											http://www.morphbank.net/myCollection/?id=813412
Araneidae	ARA0007	SP.RMNH.ARA.ARA0007			Cyclosa	sp.			Fernando Alvarez-Padilla				http://www.morphbank.net/myCollection/?id=813413
Araneidae	ARA0009	SP.RMNH.ARA.ARA0009											http://www.morphbank.net/myCollection/?id=813414
Araneidae	ARA0011	SP.RMNH.ARA.ARA0011											http://www.morphbank.net/myCollection/?id=813415
Araneidae	ARA0012	SP.RMNH.ARA.ARA0012											http://www.morphbank.net/myCollection/?id=813416
Araneidae	ARA0014	SP.RMNH.ARA.ARA0014											http://www.morphbank.net/myCollection/?id=813417
Araneidae	ARA0015	SP.RMNH.ARA.ARA0015			Chorisopes	sp.			Fernando Alvarez-Padilla				http://www.morphbank.net/myCollection/?id=813418
Araneidae	ARA0016	SP.RMNH.ARA.ARA0016			Arachnura	sp.			Jeremy Miller				http://www.morphbank.net/myCollection/?id=813419
Araneidae	ARA0017	SP.RMNH.ARA.ARA0017											http://www.morphbank.net/myCollection/?id=813420
Araneidae	ARA0018	SP.RMNH.ARA.ARA0018											http://www.morphbank.net/myCollection/?id=813421
Araneidae	ARA0019	SP.RMNH.ARA.ARA0019			Macracantha		arcuata	(Fabricius, 1793)	Jeremy Miller				http://www.morphbank.net/myCollection/?id=813422
Araneidae	ARA0020	SP.RMNH.ARA.ARA0020											http://www.morphbank.net/myCollection/?id=813423
Araneidae	ARA0021	SP.RMNH.ARA.ARA0021											http://www.morphbank.net/myCollection/?id=813424
Araneidae	ARA0022	SP.RMNH.ARA.ARA0022											http://www.morphbank.net/myCollection/?id=813425
Araneidae	ARA0023	SP.RMNH.ARA.ARA0023											http://www.morphbank.net/myCollection/?id=813426
Araneidae	ARA0024	SP.RMNH.ARA.ARA0024			Singa	sp.			Jeremy Miller				http://www.morphbank.net/myCollection/?id=813427
Araneidae	ARA0025	SP.RMNH.ARA.ARA0025											http://www.morphbank.net/myCollection/?id=813428
Araneidae	ARA0027	SP.RMNH.ARA.ARA0027			Deione	sp.			Jeremy Miller				http://www.morphbank.net/myCollection/?id=813429
Araneidae	ARA0028	SP.RMNH.ARA.ARA0028											http://www.morphbank.net/myCollection/?id=813430
Araneidae	ARA0030	SP.RMNH.ARA.ARA0030											http://www.morphbank.net/myCollection/?id=813431
Araneidae	ARA0031	SP.RMNH.ARA.ARA0031											http://www.morphbank.net/myCollection/?id=813432
Araneidae	ARA0032	SP.RMNH.ARA.ARA0032			Chorisopes	sp.			Fernando Alvarez-Padilla				http://www.morphbank.net/myCollection/?id=813433
Araneidae	ARA0033	SP.RMNH.ARA.ARA0033			Chorisopes	sp.			Fernando Alvarez-Padilla				http://www.morphbank.net/myCollection/?id=813434
Araneidae	ARA0034	SP.RMNH.ARA.ARA0034			Chorisopes	sp.			Fernando Alvarez-Padilla				http://www.morphbank.net/myCollection/?id=813435
Clubionidae	CLU0001	SP.RMNH.ARA.CLU0001			Clubiona	sp.			Pakawin Dankittipakul				http://www.morphbank.net/myCollection/?id=813436
Clubionidae	CLU0002	SP.RMNH.ARA.CLU0002			Pristidia	sp.			Pakawin Dankittipakul				http://www.morphbank.net/myCollection/?id=813437
Clubionidae	CLU0003	SP.RMNH.ARA.CLU0003											http://www.morphbank.net/myCollection/?id=813438
Clubionidae	CLU0004	SP.RMNH.ARA.CLU0004											http://www.morphbank.net/myCollection/?id=813439
Clubionidae	CLU0005	SP.RMNH.ARA.CLU0005											http://www.morphbank.net/myCollection/?id=813440
Corinnidae	COR0001	SP.RMNH.ARA.COR0001			Utivarachna	sp.			Pakawin Dankittipakul				http://www.morphbank.net/myCollection/?id=813441
Corinnidae	COR0002	SP.RMNH.ARA.COR0002			Oedignatha	sp.			Pakawin Dankittipakul				http://www.morphbank.net/myCollection/?id=813442
Corinnidae	COR0003	SP.RMNH.ARA.COR0003											http://www.morphbank.net/myCollection/?id=813443
Ctenidae	CTE0001	SP.RMNH.ARA.CTE0001			Ctenus	nr.	robustus	Thorell, 1897	Jeremy Miller				http://www.morphbank.net/myCollection/?id=813444
Hersilidae	HER0001	SP.RMNH.ARA.HER0001			Hersilia		asiatica	Song & Zheng, 1982	Pakawin Dankittipakul				http://www.morphbank.net/myCollection/?id=813445
Linyphiidae	LIN0001	SP.RMNH.ARA.LIN0001											http://www.morphbank.net/myCollection/?id=813446
Linyphiidae	LIN0002	SP.RMNH.ARA.LIN0002											http://www.morphbank.net/myCollection/?id=813447
Linyphiidae	LIN0003	SP.RMNH.ARA.LIN0003											http://www.morphbank.net/myCollection/?id=813448
Linyphiidae	LIN0005	SP.RMNH.ARA.LIN0005											http://www.morphbank.net/myCollection/?id=813449
Linyphiidae	LIN0006	SP.RMNH.ARA.LIN0006											http://www.morphbank.net/myCollection/?id=813450
Linyphiidae	LIN0007	SP.RMNH.ARA.LIN0007											http://www.morphbank.net/myCollection/?id=813451
Linyphiidae	LIN0008	SP.RMNH.ARA.LIN0008											http://www.morphbank.net/myCollection/?id=813452
Linyphiidae	LIN0009	SP.RMNH.ARA.LIN0009											http://www.morphbank.net/myCollection/?id=813453
Linyphiidae	LIN0010	SP.RMNH.ARA.LIN0010											http://www.morphbank.net/myCollection/?id=813454
Linyphiidae	LIN0011	SP.RMNH.ARA.LIN0011											http://www.morphbank.net/myCollection/?id=813455
Linyphiidae	LIN0012	SP.RMNH.ARA.LIN0012											http://www.morphbank.net/myCollection/?id=813456
Linyphiidae	LIN0013	SP.RMNH.ARA.LIN0013									Linyphiinae indet - Lin 1	http://aracnologia.macn.gov.ar/ThaiPlot/Taxonomy/001_thumbs44-1.htm	http://www.morphbank.net/myCollection/?id=813665
Linyphiidae	LIN0015
Linyphiidae	LIN0016
Liocranidae	LIO0001	SP.RMNH.ARA.LIO0001			Otacilia	sp.			Pakawin Dankittipakul				http://www.morphbank.net/myCollection/?id=813457
Liocranidae	LIO0002	SP.RMNH.ARA.LIO0002			Orthobula	sp.			Pakawin Dankittipakul				http://www.morphbank.net/myCollection/?id=813458
Liocranidae	LIO0003	SP.RMNH.ARA.LIO0003			Utivarachna	sp.			Pakawin Dankittipakul				http://www.morphbank.net/myCollection/?id=813459
Liocranidae	LIO0004	SP.RMNH.ARA.LIO0004			Sesieutes	sp.			Pakawin Dankittipakul				http://www.morphbank.net/myCollection/?id=813460
Liocranidae	LIO0005	SP.RMNH.ARA.LIO0005			Medmassa	sp.			Pakawin Dankittipakul				http://www.morphbank.net/myCollection/?id=813461
Lycosidae	LYC0001	SP.RMNH.ARA.LYC0001											http://www.morphbank.net/myCollection/?id=813462
Mimetidae	MIM0002	SP.RMNH.ARA.MIM0002			Phobetinus		investi	Simon, 1909	Danilo Harms				http://www.morphbank.net/myCollection/?id=813463
Mimetidae	MIM0004	SP.RMNH.ARA.MIM0004			Australomimetus	sp.			Danilo Harms				http://www.morphbank.net/myCollection/?id=813464
Mimetidae	MIM0005	SP.RMNH.ARA.MIM0005											http://www.morphbank.net/myCollection/?id=813465
Mimetidae	MIM0006	SP.RMNH.ARA.MIM0006			Australomimetus	sp.			Danilo Harms				http://www.morphbank.net/myCollection/?id=813466
Mimetidae	MIM0007	SP.RMNH.ARA.MIM0007			Australomimetus	sp.			Danilo Harms				http://www.morphbank.net/myCollection/?id=813467
Miturgidae	MIT0001	SP.RMNH.ARA.MIT0001			Cheiracanthium	sp.			Pakawin Dankittipakul				http://www.morphbank.net/myCollection/?id=813468
Mysmenidae	MYS0001	SP.RMNH.ARA.MYS0001											http://www.morphbank.net/myCollection/?id=813469
Mysmenidae	MYS0002	SP.RMNH.ARA.MYS0002											http://www.morphbank.net/myCollection/?id=813470
Mysmenidae	MYS0003	SP.RMNH.ARA.MYS0003											http://www.morphbank.net/myCollection/?id=813471
Mysmenidae	MYS0004	SP.RMNH.ARA.MYS0004											http://www.morphbank.net/myCollection/?id=813472
Ochyroceratidae	OCH0001	SP.RMNH.ARA.OCH0001											http://www.morphbank.net/myCollection/?id=813473
Oonopidae	OON0001	SP.RMNH.ARA.OON0001		nr.	Ischnotherius?	sp.			Darrell Ubick				http://www.morphbank.net/myCollection/?id=813474
Oonopidae	OON0002	SP.RMNH.ARA.OON0002			Opopeae	sp.			Darrell Ubick				http://www.morphbank.net/myCollection/?id=813475
Oonopidae	OON0003	SP.RMNH.ARA.OON0003			Xyphinus	sp.			Darrell Ubick				http://www.morphbank.net/myCollection/?id=813476
Oonopidae	OON0004	SP.RMNH.ARA.OON0004			Orchestina	sp.			Darrell Ubick				http://www.morphbank.net/myCollection/?id=813477
Oonopidae	OON0005	SP.RMNH.ARA.OON0005			Gamasomorpha	s.l. sp.			Darrell Ubick				http://www.morphbank.net/myCollection/?id=813478
Oonopidae	OON0006	SP.RMNH.ARA.OON0006			Gamasomorpha	s.l. sp.			Darrell Ubick				http://www.morphbank.net/myCollection/?id=813479
Oonopidae	OON0007
Orsolobidae	ORS0002	SP.RMNH.ARA.ORS0002			Speocera	sp.			Tamas Szuts				http://www.morphbank.net/myCollection/?id=813480
Oxyopidae	OXY0001	SP.RMNH.ARA.OXY0001			Oxyopes	sp.			Tang Guo				http://www.morphbank.net/myCollection/?id=813481
Oxyopidae	OXY0002	SP.RMNH.ARA.OXY0002			Hamadruas	sp.			Tang Guo				http://www.morphbank.net/myCollection/?id=813482
Oxyopidae	OXY0003	SP.RMNH.ARA.OXY0003			Oxyopes	sp.							http://www.morphbank.net/myCollection/?id=813483
Pholcidae	PHO0001	SP.RMNH.ARA.PHO0001			Belisana	sp.			Jeremy Miller				http://www.morphbank.net/myCollection/?id=813484
Pholcidae	PHO0002	SP.RMNH.ARA.PHO0002											http://www.morphbank.net/myCollection/?id=813485
Pholcidae	PHO0003	SP.RMNH.ARA.PHO0003											http://www.morphbank.net/myCollection/?id=813486
Pholcidae	PHO0004	SP.RMNH.ARA.PHO0004											http://www.morphbank.net/myCollection/?id=813487
Pholcidae	PHO0005	SP.RMNH.ARA.PHO0005			Khorata	sp.			Jeremy Miller				http://www.morphbank.net/myCollection/?id=813488
Pholcidae	PHO0006	SP.RMNH.ARA.PHO0006			Belisana	sp.			Jeremy Miller				http://www.morphbank.net/myCollection/?id=813489
Pholcidae	PHO0007	SP.RMNH.ARA.PHO0007			Belisana	sp.			Jeremy Miller				http://www.morphbank.net/myCollection/?id=813490
Pholcidae	PHO0008	SP.RMNH.ARA.PHO0008											http://www.morphbank.net/myCollection/?id=813491
Pisauridae	PIS0001	SP.RMNH.ARA.PIS0001											http://www.morphbank.net/myCollection/?id=813492
Psechridae	PSE0001	SP.RMNH.ARA.PSE0001			Fecenia		protensa	Thorell, 1891	Ping Feng				http://www.morphbank.net/myCollection/?id=813493
Salticidae	SAL0001	SP.RMNH.ARA.SAL0001	Spartaeinae						Tamas Szuts				http://www.morphbank.net/myCollection/?id=813494
Salticidae	SAL0002	SP.RMNH.ARA.SAL0002			Synagelides	sp.			Tamas Szuts				http://www.morphbank.net/myCollection/?id=813495
Salticidae	SAL0003	SP.RMNH.ARA.SAL0003											http://www.morphbank.net/myCollection/?id=813496
Salticidae	SAL0004	SP.RMNH.ARA.SAL0004											http://www.morphbank.net/myCollection/?id=813497
Salticidae	SAL0005	SP.RMNH.ARA.SAL0005											http://www.morphbank.net/myCollection/?id=813498
Salticidae	SAL0006	SP.RMNH.ARA.SAL0006	Spartaeinae						Tamas Szuts				http://www.morphbank.net/myCollection/?id=813499
Salticidae	SAL0008	SP.RMNH.ARA.SAL0008			Telamonia?	sp.			Tamas Szuts				http://www.morphbank.net/myCollection/?id=813500
Salticidae	SAL0009	SP.RMNH.ARA.SAL0009	Euophrynae						Tamas Szuts				http://www.morphbank.net/myCollection/?id=813501
Salticidae	SAL0010	SP.RMNH.ARA.SAL0010			Synagelides	sp.			Tamas Szuts				http://www.morphbank.net/myCollection/?id=813502
Salticidae	SAL0012	SP.RMNH.ARA.SAL0012			Synagelides	sp.			Tamas Szuts				http://www.morphbank.net/myCollection/?id=813503
Salticidae	SAL0013	SP.RMNH.ARA.SAL0013											http://www.morphbank.net/myCollection/?id=813504
Salticidae	SAL0014	SP.RMNH.ARA.SAL0014			Colyttus	sp.			Tamas Szuts				http://www.morphbank.net/myCollection/?id=813505
Salticidae	SAL0015	SP.RMNH.ARA.SAL0015											http://www.morphbank.net/myCollection/?id=813506
Salticidae	SAL0016	SP.RMNH.ARA.SAL0016											http://www.morphbank.net/myCollection/?id=813507
Salticidae	SAL0017	SP.RMNH.ARA.SAL0017			Thyene	sp.			Tamas Szuts				http://www.morphbank.net/myCollection/?id=813508
Salticidae	SAL0018	SP.RMNH.ARA.SAL0018											http://www.morphbank.net/myCollection/?id=813509
Salticidae	SAL0019	SP.RMNH.ARA.SAL0019											http://www.morphbank.net/myCollection/?id=813510
Salticidae	SAL0020	SP.RMNH.ARA.SAL0020			Emathis	sp.			Tamas Szuts				http://www.morphbank.net/myCollection/?id=813511
Salticidae	SAL0021	SP.RMNH.ARA.SAL0021											http://www.morphbank.net/myCollection/?id=813512
Salticidae	SAL0022	SP.RMNH.ARA.SAL0022			Euophrys		poloi	Zabka, 1985	Tamas Szuts				http://www.morphbank.net/myCollection/?id=813513
Salticidae	SAL0024	SP.RMNH.ARA.SAL0024											http://www.morphbank.net/myCollection/?id=813514
Salticidae	SAL0025	SP.RMNH.ARA.SAL0025			Eupoa	sp.			Tamas Szuts				http://www.morphbank.net/myCollection/?id=813515
Salticidae	SAL0026	SP.RMNH.ARA.SAL0026			Evarcha	sp.			Tamas Szuts				http://www.morphbank.net/myCollection/?id=813516
Salticidae	SAL0027	SP.RMNH.ARA.SAL0027			Chalcoscirtus	cf.	vietnamensis	Zabka, 1985	Tamas Szuts				http://www.morphbank.net/myCollection/?id=813517
Salticidae	SAL0028	SP.RMNH.ARA.SAL0028			Synagelides	sp.			Tamas Szuts				http://www.morphbank.net/myCollection/?id=813518
Salticidae	SAL0029	SP.RMNH.ARA.SAL0029			Hasarius		orientalis	(Zabka, 1985)	Tamas Szuts				http://www.morphbank.net/myCollection/?id=813519
Salticidae	SAL0030	SP.RMNH.ARA.SAL0030			Eupoa	sp.							http://www.morphbank.net/myCollection/?id=813520
Salticidae	SAL0031	SP.RMNH.ARA.SAL0031											http://www.morphbank.net/myCollection/?id=813521
Salticidae	SAL0032	SP.RMNH.ARA.SAL0032											http://www.morphbank.net/myCollection/?id=813522
Salticidae	SAL0034	SP.RMNH.ARA.SAL0034											http://www.morphbank.net/myCollection/?id=813523
Salticidae	SAL0035	SP.RMNH.ARA.SAL0035											http://www.morphbank.net/myCollection/?id=813524
Salticidae	SAL0036	SP.RMNH.ARA.SAL0036									Salticidae indet - Sal5	http://aracnologia.macn.gov.ar/ThaiPlot/Taxonomy/001_thumbs80-1.htm	http://www.morphbank.net/myCollection/?id=813525
Salticidae	SAL0037	SP.RMNH.ARA.SAL0037											http://www.morphbank.net/myCollection/?id=813526
Salticidae	SAL0038	SP.RMNH.ARA.SAL0038											http://www.morphbank.net/myCollection/?id=813527
Salticidae	SAL0039	SP.RMNH.ARA.SAL0039											http://www.morphbank.net/myCollection/?id=813528
Salticidae	SAL0040	SP.RMNH.ARA.SAL0040			Thyene?	sp.							http://www.morphbank.net/myCollection/?id=813529
Salticidae	SAL0041	SP.RMNH.ARA.SAL0041											http://www.morphbank.net/myCollection/?id=813530
Salticidae	SAL0042	SP.RMNH.ARA.SAL0042											http://www.morphbank.net/myCollection/?id=813531
Salticidae	SAL0044	SP.RMNH.ARA.SAL0044											http://www.morphbank.net/myCollection/?id=813532
Salticidae	SAL0045
Salticidae	SAL0046
Salticidae	SAL0047
Salticidae	SAL0048
Scytodidae	SCY0001	SP.RMNH.ARA.SCY0001											http://www.morphbank.net/myCollection/?id=813533
Selenopidae	SEL0001	SP.RMNH.ARA.SEL0001											http://www.morphbank.net/myCollection/?id=813534
Sparassidae	SPA0001	SP.RMNH.ARA.SPA0001											http://www.morphbank.net/myCollection/?id=813535
Sparassidae	SPA0002	SP.RMNH.ARA.SPA0002											http://www.morphbank.net/myCollection/?id=813536
Sparassidae	SPA0003	SP.RMNH.ARA.SPA0003											http://www.morphbank.net/myCollection/?id=813537
Sparassidae	SPA0004	SP.RMNH.ARA.SPA0004											http://www.morphbank.net/myCollection/?id=813538
Sparassidae	SPA0005	SP.RMNH.ARA.SPA0005											http://www.morphbank.net/myCollection/?id=813539
Sparassidae	SPA0006	SP.RMNH.ARA.SPA0006											http://www.morphbank.net/myCollection/?id=813540
Sparassidae	SPA0007	SP.RMNH.ARA.SPA0007											http://www.morphbank.net/myCollection/?id=813541
Sparassidae	SPA0008	SP.RMNH.ARA.SPA0008											http://www.morphbank.net/myCollection/?id=813542
Symphytognathidae	SYM0001	SP.RMNH.ARA.SYM0001											http://www.morphbank.net/myCollection/?id=813543
Symphytognathidae	SYM0002	SP.RMNH.ARA.SYM0002											http://www.morphbank.net/myCollection/?id=813544
Symphytognathidae	SYM0003	SP.RMNH.ARA.SYM0003											http://www.morphbank.net/myCollection/?id=813545
Symphytognathidae	SYM0004	SP.RMNH.ARA.SYM0004											http://www.morphbank.net/myCollection/?id=813546
Telemidae	TEL0001	SP.RMNH.ARA.TEB0001			Shearella	sp.			Jeremy Miller				http://www.morphbank.net/myCollection/?id=813548
Tetrablemmidae	TEB0001	SP.RMNH.ARA.TEL0001											http://www.morphbank.net/myCollection/?id=813547
Tetragnathidae	TET0002	SP.RMNH.ARA.TET0002			Orsinome?	sp.			Fernando Alvarez-Padilla				http://www.morphbank.net/myCollection/?id=813549
Tetragnathidae	TET0003	SP.RMNH.ARA.TET0003			Mesida	sp.			Fernando Alvarez-Padilla				http://www.morphbank.net/myCollection/?id=813550
Tetragnathidae	TET0004	SP.RMNH.ARA.TET0004	Leucaugine						Fernando Alvarez-Padilla				http://www.morphbank.net/myCollection/?id=813551
Tetragnathidae	TET0005	SP.RMNH.ARA.TET0005			Opadometa		grata	(Gu&eacute;rin, 1838)	Wan Jin-Long, Fernando Alvarez-Padilla, and Jeremy Miller				http://www.morphbank.net/myCollection/?id=813552
Tetragnathidae	TET0006	SP.RMNH.ARA.TET0006			Tylorida	sp.			Fernando Alvarez-Padilla				http://www.morphbank.net/myCollection/?id=813553
Tetragnathidae	TET0007	SP.RMNH.ARA.TET0007			Dolichognatha	sp.			Fernando Alvarez-Padilla				http://www.morphbank.net/myCollection/?id=813554
Tetragnathidae	TET0013	SP.RMNH.ARA.TET0013			Dolichognatha	sp.			Fernando Alvarez-Padilla				http://www.morphbank.net/myCollection/?id=813555
Tetragnathidae	TET0014	SP.RMNH.ARA.TET0014	Leucaugine						Fernando Alvarez-Padilla		Tetragnathidae indet - Tet2	http://aracnologia.macn.gov.ar/ThaiPlot/Taxonomy/001_thumbs94-1.htm	http://www.morphbank.net/myCollection/?id=813556
Tetragnathidae	TET0017	SP.RMNH.ARA.TET0017			Dolichognatha	sp.			Fernando Alvarez-Padilla				http://www.morphbank.net/myCollection/?id=813557
Tetragnathidae	TET0020	SP.RMNH.ARA.TET0020			Tetragnatha	sp.			Fernando Alvarez-Padilla				http://www.morphbank.net/myCollection/?id=813558
Tetragnathidae	TET0021	SP.RMNH.ARA.TET0021			Tylorida		tianlin	Zhu, Song and Zhang, 2003	Wan Jin-Long, Fernando Alvarez-Padilla, and Jeremy Miller		Tetragnathidae indet - Tet4	http://aracnologia.macn.gov.ar/ThaiPlot/Taxonomy/001_thumbs95-1.htm	http://www.morphbank.net/myCollection/?id=813559
Tetragnathidae	TET0024	SP.RMNH.ARA.TET0024											http://www.morphbank.net/myCollection/?id=813560
Theridiidae	THD0001	SP.RMNH.ARA.THD0001			Ariamnes		cylindrogaster	Simon, 1889	Yong-Chao Su				http://www.morphbank.net/myCollection/?id=813561
Theridiidae	THD0002	SP.RMNH.ARA.THD0002											http://www.morphbank.net/myCollection/?id=813562
Theridiidae	THD0003	SP.RMNH.ARA.THD0003			Phycosoma?	sp.			Jeremy Miller				http://www.morphbank.net/myCollection/?id=813563
Theridiidae	THD0004	SP.RMNH.ARA.THD0004			Janula	sp.			Jeremy Miller				http://www.morphbank.net/myCollection/?id=813564
Theridiidae	THD0005	SP.RMNH.ARA.THD0005			Meotipa	nr.	vesiculosa	Simon, 1895	Jeremy Miller				http://www.morphbank.net/myCollection/?id=813565
Theridiidae	THD0007	SP.RMNH.ARA.THD0007			Parasteatoda	nr.	cingulata	(Zhu, 1998)	Jeremy Miller				http://www.morphbank.net/myCollection/?id=813566
Theridiidae	THD0008	SP.RMNH.ARA.THD0008			Episinus		nubilus	Yaginuma, 1960	Jeremy Miller				http://www.morphbank.net/myCollection/?id=813567
Theridiidae	THD0010	SP.RMNH.ARA.THD0010			Parasteatoda	sp.			Jeremy Miller				http://www.morphbank.net/myCollection/?id=813568
Theridiidae	THD0011	SP.RMNH.ARA.THD0011			Dipoena	sp.			Jeremy Miller				http://www.morphbank.net/myCollection/?id=813569
Theridiidae	THD0012	SP.RMNH.ARA.THD0012			Parasteatoda	sp.			Jeremy Miller				http://www.morphbank.net/myCollection/?id=813570
Theridiidae	THD0013	SP.RMNH.ARA.THD0013			Episinus	sp.			Jeremy Miller				http://www.morphbank.net/myCollection/?id=813571
Theridiidae	THD0014	SP.RMNH.ARA.THD0014			Dipoena	sp.			Jeremy Miller				http://www.morphbank.net/myCollection/?id=813572
Theridiidae	THD0017	SP.RMNH.ARA.THD0017			Meotipa	sp.			Jeremy Miller				http://www.morphbank.net/myCollection/?id=813573
Theridiidae	THD0018	SP.RMNH.ARA.THD0018			Rhomphaea	sp.			Yong-Chao Su				http://www.morphbank.net/myCollection/?id=813574
Theridiidae	THD0019	SP.RMNH.ARA.THD0019			Theridion	sp.			Jeremy Miller				http://www.morphbank.net/myCollection/?id=813575
Theridiidae	THD0020	SP.RMNH.ARA.THD0020			Dipoena	sp.			Jeremy Miller				http://www.morphbank.net/myCollection/?id=813576
Theridiidae	THD0021	SP.RMNH.ARA.THD0021			Phoroncidia	sp.			Jeremy Miller				http://www.morphbank.net/myCollection/?id=813577
Theridiidae	THD0022	SP.RMNH.ARA.THD0022									Theridiidae indet - Thd7	http://aracnologia.macn.gov.ar/ThaiPlot/Taxonomy/001_thumbs115-1.htm	http://www.morphbank.net/myCollection/?id=813578
Theridiidae	THD0024	SP.RMNH.ARA.THD0024			Episinus	sp.			Jeremy Miller				http://www.morphbank.net/myCollection/?id=813579
Theridiidae	THD0025	SP.RMNH.ARA.THD0025											http://www.morphbank.net/myCollection/?id=813580
Theridiidae	THD0026	SP.RMNH.ARA.THD0026											http://www.morphbank.net/myCollection/?id=813581
Theridiidae	THD0027	SP.RMNH.ARA.THD0027			Episinus	sp.			Jeremy Miller				http://www.morphbank.net/myCollection/?id=813582
Theridiidae	THD0028	SP.RMNH.ARA.THD0028			Janula	sp.			Jeremy Miller				http://www.morphbank.net/myCollection/?id=813583
Theridiidae	THD0029	SP.RMNH.ARA.THD0029			Meotipa	sp.			Jeremy Miller				http://www.morphbank.net/myCollection/?id=813584
Theridiidae	THD0030	SP.RMNH.ARA.THD0030			Phycosoma	nr.	amamiense, sticta		Jeremy Miller				http://www.morphbank.net/myCollection/?id=813585
Theridiidae	THD0031	SP.RMNH.ARA.THD0031			Argyrodes	sp.			Yong-Chao Su				http://www.morphbank.net/myCollection/?id=813586
Theridiidae	THD0032	SP.RMNH.ARA.THD0032			Dipoena	nr.	submustelina	Zhu, 1998	Jeremy Miller				http://www.morphbank.net/myCollection/?id=813587
Theridiidae	THD0033	SP.RMNH.ARA.THD0033											http://www.morphbank.net/myCollection/?id=813588
Theridiidae	THD0034	SP.RMNH.ARA.THD0034			Dipoena	sp.			Jeremy Miller				http://www.morphbank.net/myCollection/?id=813589
Theridiidae	THD0036	SP.RMNH.ARA.THD0036											http://www.morphbank.net/myCollection/?id=813590
Theridiidae	THD0037	SP.RMNH.ARA.THD0037											http://www.morphbank.net/myCollection/?id=813591
Theridiidae	THD0038	SP.RMNH.ARA.THD0038											http://www.morphbank.net/myCollection/?id=813592
Theridiidae	THD0039	SP.RMNH.ARA.THD0039											http://www.morphbank.net/myCollection/?id=813593
Theridiidae	THD0041	SP.RMNH.ARA.THD0041											http://www.morphbank.net/myCollection/?id=813594
Theridiidae	THD0042	SP.RMNH.ARA.THD0042											http://www.morphbank.net/myCollection/?id=813595
Theridiidae	THD0043	SP.RMNH.ARA.THD0043			Rhomphaea		saganus?	(Donitz & Strand, 1906)	Yong-Chao Su				http://www.morphbank.net/myCollection/?id=813596
Theridiidae	THD0044	SP.RMNH.ARA.THD0044											http://www.morphbank.net/myCollection/?id=813597
Theridiidae	THD0046	SP.RMNH.ARA.THD0046			Steatoda	sp.			Jeremy Miller				http://www.morphbank.net/myCollection/?id=813598
Theridiidae	THD0047	SP.RMNH.ARA.THD0047											http://www.morphbank.net/myCollection/?id=813599
Theridiidae	THD0049	SP.RMNH.ARA.THD0049											http://www.morphbank.net/myCollection/?id=813600
Theridiidae	THD0051	SP.RMNH.ARA.THD0051											http://www.morphbank.net/myCollection/?id=813601
Theridiidae	THD0052	SP.RMNH.ARA.THD0052			Phoroncidia		aculeata	Westwood, 1835	Jeremy Miller				http://www.morphbank.net/myCollection/?id=813602
Theridiidae	THD0054	SP.RMNH.ARA.THD0054											http://www.morphbank.net/myCollection/?id=813603
Theridiidae	THD0055	SP.RMNH.ARA.THD0055			Dipoena	sp.			Jeremy Miller		Dipoena indet - Thd2	http://aracnologia.macn.gov.ar/ThaiPlot/Taxonomy/001_thumbs105-1.htm	http://www.morphbank.net/myCollection/?id=813604
Theridiidae	THD0056	SP.RMNH.ARA.THD0056									Dipoena indet - Thd14	http://aracnologia.macn.gov.ar/ThaiPlot/Taxonomy/001_thumbs104-1.htm	http://www.morphbank.net/myCollection/?id=813605
Theridiidae	THD0057	SP.RMNH.ARA.THD0057			Argyrodes		cylindratus?	Thorell, 1898	Yong-Chao Su				http://www.morphbank.net/myCollection/?id=813606
Theridiidae	THD0058	SP.RMNH.ARA.THD0058			Dipoena		hainanensis	Zhu, 1998	Jeremy Miller				http://www.morphbank.net/myCollection/?id=813607
Theridiidae	THD0059	SP.RMNH.ARA.THD0059											http://www.morphbank.net/myCollection/?id=813608
Theridiidae	THD0060	SP.RMNH.ARA.THD0060											http://www.morphbank.net/myCollection/?id=813609
Theridiidae	THD0061	SP.RMNH.ARA.THD0061											http://www.morphbank.net/myCollection/?id=813610
Theridiidae	THD0063	SP.RMNH.ARA.THD0063											http://www.morphbank.net/myCollection/?id=813611
Theridiidae	THD0064	SP.RMNH.ARA.THD0064											http://www.morphbank.net/myCollection/?id=813612
Theridiidae	THD0066	SP.RMNH.ARA.THD0066			Episinus	sp.			Jeremy Miller				http://www.morphbank.net/myCollection/?id=813613
Theridiidae	THD0067	SP.RMNH.ARA.THD0067			Dipoena	sp.			Jeremy Miller				http://www.morphbank.net/myCollection/?id=813614
Theridiidae	THD0068	SP.RMNH.ARA.THD0068			Rhomphaea	sp.			Yong-Chao Su				http://www.morphbank.net/myCollection/?id=813615
Theridiidae	THD0070	SP.RMNH.ARA.THD0070			Dipoena		gui?	Zhu, 1998	Jeremy Miller				http://www.morphbank.net/myCollection/?id=813617
Theridiidae	THD0071	SP.RMNH.ARA.THD0071											http://www.morphbank.net/myCollection/?id=813618
Theridiidae	THD0072	SP.RMNH.ARA.THD0072			Faiditus		xiphias	(Thorell, 1887)	Yong-Chao Su				http://www.morphbank.net/myCollection/?id=813619
Theridiidae	THD0073	SP.RMNH.ARA.THD0073			Emertonella	sp.			Jeremy Miller				http://www.morphbank.net/myCollection/?id=813620
Theridiidae	THD0074	SP.RMNH.ARA.THD0074											http://www.morphbank.net/myCollection/?id=813621
Theridiidae	THD0075	SP.RMNH.ARA.THD0075											http://www.morphbank.net/myCollection/?id=813622
Theridiidae	THD0076	SP.RMNH.ARA.THD0076			Phycosoma	sp.			Jeremy Miller				http://www.morphbank.net/myCollection/?id=813623
Theridiidae	THD0077	SP.RMNH.ARA.THD0077			Spheropistha	sp.			Jeremy Miller				http://www.morphbank.net/myCollection/?id=813624
Theridiidae	THD0078
Theridiidae	THD0079
Theridiidae	THD0081
Theridiosomatidae	THS0001	SP.RMNH.ARA.THO0001			Cebrenninus	sp.			Tang Guo				http://www.morphbank.net/myCollection/?id=813631
Theridiosomatidae	THS0002	SP.RMNH.ARA.THO0002			Pistius	sp.			Tang Guo				http://www.morphbank.net/myCollection/?id=813632
Theridiosomatidae	THS0003	SP.RMNH.ARA.THO0003			Amyciaea	sp.			Tang Guo				http://www.morphbank.net/myCollection/?id=813633
Theridiosomatidae	THS0004	SP.RMNH.ARA.THO0005			Epidius	sp.			Tang Guo				http://www.morphbank.net/myCollection/?id=813634
Theridiosomatidae	THS0005	SP.RMNH.ARA.THO0006			Oxytate	sp.			Tang Guo				http://www.morphbank.net/myCollection/?id=813635
Theridiosomatidae	THS0006	SP.RMNH.ARA.THO0007			Talaus	sp.			Tang Guo				http://www.morphbank.net/myCollection/?id=813636
Thomisidae	THO0001	SP.RMNH.ARA.THS0001			Zoma	sp.			Jeremy Miller				http://www.morphbank.net/myCollection/?id=813625
Thomisidae	THO0002	SP.RMNH.ARA.THS0002			Menglunia		inaffecta	Zhao & Li, 2012	Jeremy Miller				http://www.morphbank.net/myCollection/?id=813626
Thomisidae	THO0003	SP.RMNH.ARA.THS0003											http://www.morphbank.net/myCollection/?id=813627
Thomisidae	THO0005	SP.RMNH.ARA.THS0004			Ogulnius	sp.			Jeremy Miller				http://www.morphbank.net/myCollection/?id=813628
Thomisidae	THO0006	SP.RMNH.ARA.THS0005											http://www.morphbank.net/myCollection/?id=813629
Thomisidae	THO0007	SP.RMNH.ARA.THS0006											http://www.morphbank.net/myCollection/?id=813630
Uloboridae	ULO0001	SP.RMNH.ARA.ULO0001			Hyptiotes	sp.			Jeremy Miller				http://www.morphbank.net/myCollection/?id=813637
Uloboridae	ULO0002	SP.RMNH.ARA.ULO0002			Hyptiotes	sp.			Jeremy Miller				http://www.morphbank.net/myCollection/?id=813638
Uloboridae	ULO0003	SP.RMNH.ARA.ULO0003			Miagrammopes	sp.			Jeremy Miller				http://www.morphbank.net/myCollection/?id=813639
Uloboridae	ULO0004	SP.RMNH.ARA.ULO0004			Miagrammopes	sp.			Jeremy Miller				http://www.morphbank.net/myCollection/?id=813640
Uloboridae	ULO0005	SP.RMNH.ARA.ULO0005			Zosis	sp.			Jeremy Miller				http://www.morphbank.net/myCollection/?id=813641
Zodariidae	ZOD0001	SP.RMNH.ARA.ZOD0001			Heradion	sp.			Pakawin Dankittipakul				http://www.morphbank.net/myCollection/?id=813642
Zodariidae	ZOD0002	SP.RMNH.ARA.ZOD0002			Mallinella	sp.			Pakawin Dankittipakul				http://www.morphbank.net/myCollection/?id=813643
Zodariidae	ZOD0003	SP.RMNH.ARA.ZOD0003			Mallinella	sp.			Pakawin Dankittipakul				http://www.morphbank.net/myCollection/?id=813644
Zodariidae	ZOD0004	SP.RMNH.ARA.ZOD0004			Storenomorpha	sp.			Pakawin Dankittipakul				http://www.morphbank.net/myCollection/?id=813645

## Sheet: MatExePub
sort	order	suborder	family	subfamiliy	nonItalicGenus	genus	nonItalicSpecies	species	Author	determinedBy	species code	NC	catalogNumber	taxonID	oldTaxonID	BOLD BIN	Photos	Sequence	Males	L	M	Females	O	P	Juveniles	R	Individuals	R	Adults	T	institutionID	locationID	eventID	park	country	W	stateProvince	Z	county	AB	locality	AF	decimalLongitude	AH	decimalLatitude	AJ	minimumElevationInMeters	AL	maximumElevationInMeters
403	Araneae		Agelenidae								AGE0001	#REF!	RMNH.ARA.11804	SP.RMNH.ARA.AGE0001	#REF!		yes				,	1	f#				1	indiv#	1	adults	RMNH	RMNH-TZA2009101801	CB091022JMLDN	Cat Ba	Vietnam	:	Hai Phong Province	:	0	,	Cat Ba National Park, Tuyen Duung Giao Duc Moi Truung - Du Lich Sinh Thai [Forest Education Trail]	,	20.797179°N	,	107.006982°E	,	50	-	50
454	Araneae		Agelenidae								AGE0001	#REF!	RMNH.ARA.11854	SP.RMNH.ARA.AGE0001	#REF!		no				,	1	f#				1	indiv#	1	adults	IEBR	RMNH-TZA2009101801	CB091023JMLDD	Cat Ba	Vietnam	:	Hai Phong Province	:	0	,	Cat Ba National Park, Tuyen Duung Giao Duc Moi Truung - Du Lich Sinh Thai [Forest Education Trail]	,	20.797179°N	,	107.006982°E	,	50	-	50
488	Araneae		Agelenidae								AGE0001	#REF!	RMNH.ARA.11886	SP.RMNH.ARA.AGE0001	#REF!		no				,	1	f#				1	indiv#	1	adults	IEBR	RMNH-TZA2009101801	CB091022JMLDD	Cat Ba	Vietnam	:	Hai Phong Province	:	0	,	Cat Ba National Park, Tuyen Duung Giao Duc Moi Truung - Du Lich Sinh Thai [Forest Education Trail]	,	20.797179°N	,	107.006982°E	,	50	-	50
704	Araneae		Agelenidae								AGE0002	#REF!	RMNH.ARA.12093	SP.RMNH.ARA.AGE0002	#REF!		yes				,	1	f#				1		1	adults	RMNH	RMNH-TZA2009092701	VQ091002JMLDD	Vu Quang	Vietnam	:	Ha Tinh Province	:	0	,	Vu Quang National Park, forest near Don Bien Phong [border station] 567	,	18.331306°N	,	105.439111°E	,	50	-	50
773	Araneae		Agelenidae								AGE0002	#REF!	RMNH.ARA.12153	SP.RMNH.ARA.AGE0002	#REF!		no				,	1	f#				1		1	adults	IEBR	RMNH-TZA2009092701	VQ090928WIN	Vu Quang	Vietnam	:	Ha Tinh Province	:	0	,	Vu Quang National Park, forest near Don Bien Phong [border station] 567	,	18.331306°N	,	105.439111°E	,	50	-	50
705	Araneae		Agelenidae								AGE0002	#REF!	RMNH.ARA.12562	SP.RMNH.ARA.AGE0002	#REF!		yes				,	1	f#				1		1	adults	IEBR	RMNH-TZA2009092701	VQ091002JMLDD	Vu Quang	Vietnam	:	Ha Tinh Province	:	0	,	Vu Quang National Park, forest near Don Bien Phong [border station] 567	,	18.331306°N	,	105.439111°E	,	50	-	50
4	Araneae		Anapidae			Sinanapis		longituba	Lin & Li, 2012	Jeremy Miller	ANA0001	#REF!	RMNH.ARA.11416	SP.RMNH.ARA.ANA0001	#REF!		no		1	m#	,	8	f#				9	indiv#	9	adults	RMNH	RMNH-TZA2009100701	CF091008JMLDN	Cuc Phuong	Vietnam	:	Ninh Binh Province	:	0	,	Cuc Phuong National Park, Cay Dang Co Thu trail	,	20.299039°N	,	105.655756°E	,	200	-	200
5	Araneae		Anapidae			Sinanapis		longituba	Lin & Li, 2012	Jeremy Miller	ANA0001	#REF!	RMNH.ARA.11417	SP.RMNH.ARA.ANA0001	#REF!		no				,	1	f#				1	indiv#	1	adults	RMNH	RMNH-TZA2009100701	CF091008WIN	Cuc Phuong	Vietnam	:	Ninh Binh Province	:	0	,	Cuc Phuong National Park, Cay Dang Co Thu trail	,	20.299039°N	,	105.655756°E	,	200	-	200
264	Araneae		Anapidae			Sinanapis		longituba	Lin & Li, 2012	Jeremy Miller	ANA0001	#REF!	RMNH.ARA.11672	SP.RMNH.ARA.ANA0001	#REF!		no		5	m#	,	4	f#	,	1	j#	10	indiv#	9	adults	RMNH	RMNH-TZA2009100701	CF091012JMLDD	Cuc Phuong	Vietnam	:	Ninh Binh Province	:	0	,	Cuc Phuong National Park, Cay Dang Co Thu trail	,	20.299039°N	,	105.655756°E	,	200	-	200
265	Araneae		Anapidae			Sinanapis		longituba	Lin & Li, 2012	Jeremy Miller	ANA0001	#REF!	RMNH.ARA.11673	SP.RMNH.ARA.ANA0001	#REF!		no		1	m#	,	2	f#				3	indiv#	3	adults	RMNH	RMNH-TZA2009100701	CF091012JMLDN	Cuc Phuong	Vietnam	:	Ninh Binh Province	:	0	,	Cuc Phuong National Park, Cay Dang Co Thu trail	,	20.299039°N	,	105.655756°E	,	200	-	200
266	Araneae		Anapidae			Sinanapis		longituba	Lin & Li, 2012	Jeremy Miller	ANA0001	#REF!	RMNH.ARA.11674	SP.RMNH.ARA.ANA0001	#REF!		no		8	m#	,	11	f#	,	1	j#	20	indiv#	19	adults	IEBR	RMNH-TZA2009100701	CF091012JMLDD2	Cuc Phuong	Vietnam	:	Ninh Binh Province	:	0	,	Cuc Phuong National Park, Cay Dang Co Thu trail	,	20.299039°N	,	105.655756°E	,	200	-	200
267	Araneae		Anapidae			Sinanapis		longituba	Lin & Li, 2012	Jeremy Miller	ANA0001	#REF!	RMNH.ARA.11675	SP.RMNH.ARA.ANA0001	#REF!		no				,	1	f#				1	indiv#	1	adults	RMNH	RMNH-TZA2009100701	CF091012WIN	Cuc Phuong	Vietnam	:	Ninh Binh Province	:	0	,	Cuc Phuong National Park, Cay Dang Co Thu trail	,	20.299039°N	,	105.655756°E	,	200	-	200
268	Araneae		Anapidae			Sinanapis		longituba	Lin & Li, 2012	Jeremy Miller	ANA0001	#REF!	RMNH.ARA.11676	SP.RMNH.ARA.ANA0001	#REF!		no		1	m#	,	11	f#	,	3	j#	15	indiv#	12	adults	IEBR	RMNH-TZA2009100701	CF091013JMLDD2	Cuc Phuong	Vietnam	:	Ninh Binh Province	:	0	,	Cuc Phuong National Park, Cay Dang Co Thu trail	,	20.299039°N	,	105.655756°E	,	200	-	200
269	Araneae		Anapidae			Sinanapis		longituba	Lin & Li, 2012	Jeremy Miller	ANA0001	#REF!	RMNH.ARA.11677	SP.RMNH.ARA.ANA0001	#REF!		no		1	m#							1	indiv#	1	adults	RMNH	RMNH-TZA2009100701	CF091007JMLDN	Cuc Phuong	Vietnam	:	Ninh Binh Province	:	0	,	Cuc Phuong National Park, Cay Dang Co Thu trail	,	20.299039°N	,	105.655756°E	,	200	-	200
279	Araneae		Anapidae			Sinanapis		longituba	Lin & Li, 2012	Jeremy Miller	ANA0001	#REF!	RMNH.ARA.11687	SP.RMNH.ARA.ANA0001	#REF!		no		1	m#							1	indiv#	1	adults	RMNH	RMNH-TZA2009100701	CF091007WIN	Cuc Phuong	Vietnam	:	Ninh Binh Province	:	0	,	Cuc Phuong National Park, Cay Dang Co Thu trail	,	20.299039°N	,	105.655756°E	,	200	-	200
280	Araneae		Anapidae			Sinanapis		longituba	Lin & Li, 2012	Jeremy Miller	ANA0001	#REF!	RMNH.ARA.11688	SP.RMNH.ARA.ANA0001	#REF!		no		5	m#	,	9	f#				14	indiv#	14	adults	IEBR	RMNH-TZA2009100701	CF091013JMLDD	Cuc Phuong	Vietnam	:	Ninh Binh Province	:	0	,	Cuc Phuong National Park, Cay Dang Co Thu trail	,	20.299039°N	,	105.655756°E	,	200	-	200
281	Araneae		Anapidae			Sinanapis		longituba	Lin & Li, 2012	Jeremy Miller	ANA0001	#REF!	RMNH.ARA.11689	SP.RMNH.ARA.ANA0001	#REF!		no		1	m#							1	indiv#	1	adults	RMNH	RMNH-TZA2009100701	CF091007PSLUN	Cuc Phuong	Vietnam	:	Ninh Binh Province	:	0	,	Cuc Phuong National Park, Cay Dang Co Thu trail	,	20.299039°N	,	105.655756°E	,	200	-	200
303	Araneae		Anapidae			Sinanapis		longituba	Lin & Li, 2012	Jeremy Miller	ANA0001	#REF!	RMNH.ARA.11710	SP.RMNH.ARA.ANA0001	#REF!		no				,	1	f#	,	2	j#	3	indiv#	1	adults	RMNH	RMNH-TZA2009100701	CF091008JMLDN	Cuc Phuong	Vietnam	:	Ninh Binh Province	:	0	,	Cuc Phuong National Park, Cay Dang Co Thu trail	,	20.299039°N	,	105.655756°E	,	200	-	200
309	Araneae		Anapidae			Sinanapis		longituba	Lin & Li, 2012	Jeremy Miller	ANA0001	#REF!	RMNH.ARA.11716	SP.RMNH.ARA.ANA0001	#REF!		no		1	m#							1	indiv#	1	adults	RMNH	RMNH-TZA2009100701	CF091009WIN	Cuc Phuong	Vietnam	:	Ninh Binh Province	:	0	,	Cuc Phuong National Park, Cay Dang Co Thu trail	,	20.299039°N	,	105.655756°E	,	200	-	200
2	Araneae		Anapidae			Sinanapis		longituba	Lin & Li, 2012	Jeremy Miller	ANA0001	#REF!	RMNH.ARA.14133	SP.RMNH.ARA.ANA0001	#REF!	BOLD:ACC4606	yes	AACATTATATTTTTTATTTGGATCTTGGTCAGCTATATTAGGAACTTCTATAAGAGTAATAATTCGTATTGAATTAGGACAAGTAGGAAGATTTTTAGGAGATGATCATTTATATAATGTAATTGTAACAGGTCATGCTATTATTATAATTTTTTTTATAGTTATACCTATTATAATTGGAGGATTTGGAAATTGGTTAGTACCAATTATATTAGGAGCTCCTGATATAGCTTTTCCTCGAATAAATAATTTAAGATTTTGACTTCTTCCACCTTCTTTAATATTATTAATAATATCATCAATAATAGAAATAGGAGTAGGAGCAGGATGAACTCTTTATCCTCCTTTATCTTCTTTAGAAGGTCATAATGGTTTATCTGTAGATTTTGCTATTTTTTC…	1	m#							1	indiv#	1	adults	RMNH	RMNH-TZA2009100701	CF091008JMLDN	Cuc Phuong	Vietnam	:	Ninh Binh Province	:	0	,	Cuc Phuong National Park, Cay Dang Co Thu trail	,	20.299039°N	,	105.655756°E	,	200	-	200
3	Araneae		Anapidae			Sinanapis		longituba	Lin & Li, 2012	Jeremy Miller	ANA0001	#REF!	RMNH.ARA.14134	SP.RMNH.ARA.ANA0001	#REF!	BOLD:ACC4606	yes	AACATTATATTTTTTATTTGGATCTTGGTCAGCTATATTAGGAACTTCTATAAGAGTAATAATTCGTATTGAATTAGGACAAGTAGGAAGATTTTTAGGAGATGATCATTTATATAATGTAATTGTAACAGGTCATGCTATTATTATAATTTTTTTTATAGTTATACCTATTATAATTGGAGGATTTGGAAATTGGTTAGTACCAATTATATTAGGAGCTCCTGATATAGCTTTTCCTCGAATAAATAATTTAAGATTTTGACTTCTTCCACCTTCTTTAATATTATTAATAATATCATCAATAACAGAAATAGGAGTAGGAGCAGGATGAACTCTTTATCCTCCTTTATCTTCTTTAGAAGGTCATAATGGTTTATCTGTAGATTTTGCTATTTTTTC…			,	1	f#				1	indiv#	1	adults	RMNH	RMNH-TZA2009100701	CF091008JMLDN	Cuc Phuong	Vietnam	:	Ninh Binh Province	:	0	,	Cuc Phuong National Park, Cay Dang Co Thu trail	,	20.299039°N	,	105.655756°E	,	200	-	200
642	Araneae		Anapidae			Minanapis		menglunensis	Lin & Li, 2012	Jeremy Miller	ANA0002	#REF!	RMNH.ARA.12036	SP.RMNH.ARA.ANA0002	#REF!	BOLD:ABY1246	yes	GACTTTGTATTTTTTATTTGGATCTTGAGCTGCTATGGTTGGGACATCTATAAGAGTGTTGATTCGGGTAGAATTAGGTCAAGTTGGGAGATTTTTTGGAGATGATCAGCTTTATAATGTGATTGTTACTGGACATGCATTTGTAATAATTTTTTTCATAGTTATACCTATTTTGATTGGAGGATTTGGAAATTGATTAGTTCCTTTAATATTAGGATGTCCTGATATAGCTTTTCCTCGAATAAATAATTTGAGATTTTGATTATTGCCTCCATCATTAGTAATATTATTTATTTCTTCAATAGTTGAAATAGGAGTTGGAGCAGGGTGAACTATTTATCCTCCATTATCATCTTTAGAAGGACACGGAGGTTATTCTGTGGATTTTGCTATTTTTTC…	1	m#							1	indiv#	1	adults	RMNH	RMNH-TZA2009101801	CB091021PSWIN	Cat Ba	Vietnam	:	Hai Phong Province	:	0	,	Cat Ba National Park, Tuyen Duung Giao Duc Moi Truung - Du Lich Sinh Thai [Forest Education Trail]	,	20.797179°N	,	107.006982°E	,	50	-	50
128	Araneae		Araneidae			Gasteracantha		hasselti	C. L. Koch, 1837	Jeremy Miller	ARA0001	#REF!	RMNH.ARA.11539	SP.RMNH.ARA.ARA0001	#REF!	BOLD:ACC4748	yes	TACTTTATACTTAATTTTAGGAGCTTGATCTGCGATGATTGGAACAGCAATAAGAGTTTTAATTCGAATTGAACTTGGTCAACCTGGAAGATTTATTGGGGATGACCAGTTGTATAATGTTGTGGTAACTGCTCATGCTTTTGTGATAATTTTTTTTATAGTAATACCTATTTTAATTGGAGGGTTTGGCAATTGATTAGTACCTTTAATATTAGGAGCTCCAGATATAGCATTTCCTCGAATAAACAATTTGAGATTCTGGTTATTGCCTCCTTCATTAATACTTTTAGTAATTTCATCTATAGTAGAAATAGGAGTTGGGGCAGGATGAACTATTTACCCACCTTTAGCAAGATTAGAAGGACATTCTGGGAGTTCAGTTGATTTCGCAATTTTTTC…			,	1	f#				1	indiv#	1	adults	RMNH	RMNH-TZA2009100701	CF091009PSLUN	Cuc Phuong	Vietnam	:	Ninh Binh Province	:	0	,	Cuc Phuong National Park, Cay Dang Co Thu trail	,	20.299039°N	,	105.655756°E	,	200	-	200
276	Araneae		Araneidae			Gasteracantha		hasselti	C. L. Koch, 1837	Jeremy Miller	ARA0001	#REF!	RMNH.ARA.11684	SP.RMNH.ARA.ARA0001	#REF!		no				,	1	f#				1	indiv#	1	adults	IEBR	RMNH-TZA2009100701	CF091008JMLUN	Cuc Phuong	Vietnam	:	Ninh Binh Province	:	0	,	Cuc Phuong National Park, Cay Dang Co Thu trail	,	20.299039°N	,	105.655756°E	,	200	-	200
359	Araneae		Araneidae			Gasteracantha		hasselti	C. L. Koch, 1837	Jeremy Miller	ARA0001	#REF!	RMNH.ARA.11764	SP.RMNH.ARA.ARA0001	#REF!		no				,	1	f#				1	indiv#	1	adults	IEBR	RMNH-TZA2009101801	CB091021HNBED	Cat Ba	Vietnam	:	Hai Phong Province	:	0	,	Cat Ba National Park, Tuyen Duung Giao Duc Moi Truung - Du Lich Sinh Thai [Forest Education Trail]	,	20.797179°N	,	107.006982°E	,	50	-	50
364	Araneae		Araneidae			Gasteracantha		hasselti	C. L. Koch, 1837	Jeremy Miller	ARA0001	#REF!	RMNH.ARA.11769	SP.RMNH.ARA.ARA0001	#REF!		no				,	1	f#				1	indiv#	1	adults	RMNH	RMNH-TZA2009101801	CB091023JMLUN	Cat Ba	Vietnam	:	Hai Phong Province	:	0	,	Cat Ba National Park, Tuyen Duung Giao Duc Moi Truung - Du Lich Sinh Thai [Forest Education Trail]	,	20.797179°N	,	107.006982°E	,	50	-	50
419	Araneae		Araneidae			Gasteracantha		hasselti	C. L. Koch, 1837	Jeremy Miller	ARA0001	#REF!	RMNH.ARA.11820	SP.RMNH.ARA.ARA0001	#REF!	BOLD:ACC4748	yes	TACTTTATACTTAATTTTAGGAGCTTGATCTGCGATGATTGGAACAGCAATAAGAGTTTTAATTCGAATTGAACTTGGTCAACCTGGAAGATTTATTGGGGATGACCAGTTATATAATGTTGTGGTAACTGCTCATGCTTTTGTGATAATTTTTTTTATAGTAATACCTATTTTAATTGGAGGGTTTGGCAATTGATTAGTACCTTTAATATTAGGAGCTCCAGATATAGCATTTCCTCGAATAAACAATTTGAGATTCTGGTTATTGCCTCCTTCATTAATACTTTTAGTAATTTCATCTATAGTAGAAATAGGAGTTGGGGCAGGATGAACTATTTACCCACCTTTAGCAAGATTAGAAGGACATTCTGGGAGTTCAGTTGATTTCGCAATTTTTTC…			,	1	f#				1	indiv#	1	adults	RMNH	RMNH-TZA2009101801	CB091021PSLUN	Cat Ba	Vietnam	:	Hai Phong Province	:	0	,	Cat Ba National Park, Tuyen Duung Giao Duc Moi Truung - Du Lich Sinh Thai [Forest Education Trail]	,	20.797179°N	,	107.006982°E	,	50	-	50
443	Araneae		Araneidae			Gasteracantha		hasselti	C. L. Koch, 1837	Jeremy Miller	ARA0001	#REF!	RMNH.ARA.11843	SP.RMNH.ARA.ARA0001	#REF!		no				,	1	f#				1	indiv#	1	adults	RMNH	RMNH-TZA2009101801	CB091019PSLUN	Cat Ba	Vietnam	:	Hai Phong Province	:	0	,	Cat Ba National Park, Tuyen Duung Giao Duc Moi Truung - Du Lich Sinh Thai [Forest Education Trail]	,	20.797179°N	,	107.006982°E	,	50	-	50
449	Araneae		Araneidae			Gasteracantha		hasselti	C. L. Koch, 1837	Jeremy Miller	ARA0001	#REF!	RMNH.ARA.11849	SP.RMNH.ARA.ARA0001	#REF!		no				,	3	f#				3	indiv#	3	adults	IEBR	RMNH-TZA2009101801	CB091023HNBED	Cat Ba	Vietnam	:	Hai Phong Province	:	0	,	Cat Ba National Park, Tuyen Duung Giao Duc Moi Truung - Du Lich Sinh Thai [Forest Education Trail]	,	20.797179°N	,	107.006982°E	,	50	-	50
450	Araneae		Araneidae			Gasteracantha		hasselti	C. L. Koch, 1837	Jeremy Miller	ARA0001	#REF!	RMNH.ARA.11850	SP.RMNH.ARA.ARA0001	#REF!		no				,	3	f#				3	indiv#	3	adults	IEBR	RMNH-TZA2009101801	CB091022JMLUN2	Cat Ba	Vietnam	:	Hai Phong Province	:	0	,	Cat Ba National Park, Tuyen Duung Giao Duc Moi Truung - Du Lich Sinh Thai [Forest Education Trail]	,	20.797179°N	,	107.006982°E	,	50	-	50
511	Araneae		Araneidae			Gasteracantha		hasselti	C. L. Koch, 1837	Jeremy Miller	ARA0001	#REF!	RMNH.ARA.11909	SP.RMNH.ARA.ARA0001	#REF!		no				,	2	f#				2	indiv#	2	adults	RMNH	RMNH-TZA2009101801	CB091018JMLUN2	Cat Ba	Vietnam	:	Hai Phong Province	:	0	,	Cat Ba National Park, Tuyen Duung Giao Duc Moi Truung - Du Lich Sinh Thai [Forest Education Trail]	,	20.797179°N	,	107.006982°E	,	50	-	50
524	Araneae		Araneidae			Gasteracantha		hasselti	C. L. Koch, 1837	Jeremy Miller	ARA0001	#REF!	RMNH.ARA.11921	SP.RMNH.ARA.ARA0001	#REF!		no				,	4	f#				4	indiv#	4	adults	IEBR	RMNH-TZA2009101801	CB091018JMLUN	Cat Ba	Vietnam	:	Hai Phong Province	:	0	,	Cat Ba National Park, Tuyen Duung Giao Duc Moi Truung - Du Lich Sinh Thai [Forest Education Trail]	,	20.797179°N	,	107.006982°E	,	50	-	50
540	Araneae		Araneidae			Gasteracantha		hasselti	C. L. Koch, 1837	Jeremy Miller	ARA0001	#REF!	RMNH.ARA.11937	SP.RMNH.ARA.ARA0001	#REF!		no				,	1	f#				1	indiv#	1	adults	RMNH	RMNH-TZA2009101801	CB091021JMLUN	Cat Ba	Vietnam	:	Hai Phong Province	:	0	,	Cat Ba National Park, Tuyen Duung Giao Duc Moi Truung - Du Lich Sinh Thai [Forest Education Trail]	,	20.797179°N	,	107.006982°E	,	50	-	50
562	Araneae		Araneidae			Gasteracantha		hasselti	C. L. Koch, 1837	Jeremy Miller	ARA0001	#REF!	RMNH.ARA.11959	SP.RMNH.ARA.ARA0001	#REF!		no				,	1	f#				1	indiv#	1	adults	RMNH	RMNH-TZA2009101801	CB091021JMLUN	Cat Ba	Vietnam	:	Hai Phong Province	:	0	,	Cat Ba National Park, Tuyen Duung Giao Duc Moi Truung - Du Lich Sinh Thai [Forest Education Trail]	,	20.797179°N	,	107.006982°E	,	50	-	50
592	Araneae		Araneidae			Gasteracantha		hasselti	C. L. Koch, 1837	Jeremy Miller	ARA0001	#REF!	RMNH.ARA.11989	SP.RMNH.ARA.ARA0001	#REF!		no		1	m#	,	1	f#	,	4	j#	6	indiv#	2	adults	RMNH	RMNH-TZA2009092701	VQ091003PSBED	Vu Quang	Vietnam	:	Ha Tinh Province	:	0	,	Vu Quang National Park, forest near Don Bien Phong [border station] 567	,	18.331306°N	,	105.439111°E	,	50	-	50
594	Araneae		Araneidae			Gasteracantha		hasselti	C. L. Koch, 1837	Jeremy Miller	ARA0001	#REF!	RMNH.ARA.11991	SP.RMNH.ARA.ARA0001	#REF!		no		1	m#							1	indiv#	1	adults	RMNH	RMNH-TZA2009092701	VQ090928PSLUN	Vu Quang	Vietnam	:	Ha Tinh Province	:	0	,	Vu Quang National Park, forest near Don Bien Phong [border station] 567	,	18.331306°N	,	105.439111°E	,	50	-	50
722	Araneae		Araneidae			Gasteracantha		hasselti	C. L. Koch, 1837	Jeremy Miller	ARA0001	#REF!	RMNH.ARA.12108	SP.RMNH.ARA.ARA0001	#REF!		no				,	1	f#				1		1	adults	IEBR	RMNH-TZA2009092701	VQ091004JMLDN	Vu Quang	Vietnam	:	Ha Tinh Province	:	0	,	Vu Quang National Park, forest near Don Bien Phong [border station] 567	,	18.331306°N	,	105.439111°E	,	50	-	50
723	Araneae		Araneidae			Gasteracantha		hasselti	C. L. Koch, 1837	Jeremy Miller	ARA0001	#REF!	RMNH.ARA.12109	SP.RMNH.ARA.ARA0001	#REF!	BOLD:ACC4748	yes	TACTTTATACTTAATTTTAGGAGCTTGATCTGCGATGATTGGAACAGCAATAAGAGTTTTAATTCGAATTGAACTTGGTCAACCTGGAAGATTTATTGGGGATGACCAGTTGTATAATGTTGTGGTAACTGCTCATGCTTTTGTGATAATTTTTTTTATAGTAATACCTATTTTAATTGGAGGGTTTGGCAATTGATTAGTACCTTTAATATTAGGAGCTCCAGATATAGCATTTCCTCGAATAAACAATTTGAGATTCTGGTTATTGCCTCCTTCATTAATACTTTTAGTAATTTCATCTATAGTAGAAATAGGAGTTGGGGCAGGATGAACTATTTACCCACCTTTAGCAAGATTAGAAGGACATTCTGGGAGTTCAGTTGATTTCGCAATTTTTTC…			,	1	f#				1		1	adults	RMNH	RMNH-TZA2009092701	VQ091002JMBED	Vu Quang	Vietnam	:	Ha Tinh Province	:	0	,	Vu Quang National Park, forest near Don Bien Phong [border station] 567	,	18.331306°N	,	105.439111°E	,	50	-	50
724	Araneae		Araneidae			Gasteracantha		hasselti	C. L. Koch, 1837	Jeremy Miller	ARA0001	#REF!	RMNH.ARA.12110	SP.RMNH.ARA.ARA0001	#REF!	BOLD:ACC4748	yes	TACTTTATACTTAATTTTAGGAGCTTGATCTGCGATGATTGGAACAGCAATAAGAGTTTTAATTCGAATTGAACTTGGTCAACCTGGAAGATTTATTGGGGATGACCAGTTGTATAATGTTGTGGTAACTGCTCATGCTTTTGTGATAATTTTTTTTATAGTAATACCTATTTTAATTGGAGGGTTTGGCAATTGATTAGTACCTTTAATATTAGGAGCTCCAGATATAGCATTTCCTCGAATAAACAATTTGAGATTCTGGTTATTGCCTCCTTCATTAATACTTTTAGTAATTTCATCTATAGTAGAAATAGGAGTTGGGGCAGGATGAACTATTTACCCACCTTTAGCAAGATTAGAAGGACATTCTGGGAGTTCAGTTGATTTCGCAATTTTTTC…	1	m#							1		1	adults	RMNH	RMNH-TZA2009092701	VQ091003JMLUN2	Vu Quang	Vietnam	:	Ha Tinh Province	:	0	,	Vu Quang National Park, forest near Don Bien Phong [border station] 567	,	18.331306°N	,	105.439111°E	,	50	-	50
775	Araneae		Araneidae			Gasteracantha		hasselti	C. L. Koch, 1837	Jeremy Miller	ARA0001	#REF!	RMNH.ARA.12155	SP.RMNH.ARA.ARA0001	#REF!		no		1	m#							1		1	adults	RMNH	RMNH-TZA2009092701	VQ091002JMBED	Vu Quang	Vietnam	:	Ha Tinh Province	:	0	,	Vu Quang National Park, forest near Don Bien Phong [border station] 567	,	18.331306°N	,	105.439111°E	,	50	-	50
796	Araneae		Araneidae			Gasteracantha		hasselti	C. L. Koch, 1837	Jeremy Miller	ARA0001	#REF!	RMNH.ARA.12176	SP.RMNH.ARA.ARA0001	#REF!		no		1	m#							1		1	adults	RMNH	RMNH-TZA2009092701	VQ091004PSLUN	Vu Quang	Vietnam	:	Ha Tinh Province	:	0	,	Vu Quang National Park, forest near Don Bien Phong [border station] 567	,	18.331306°N	,	105.439111°E	,	50	-	50
904	Araneae		Araneidae			Gasteracantha		hasselti	C. L. Koch, 1837	Jeremy Miller	ARA0001	#REF!	RMNH.ARA.12282	SP.RMNH.ARA.ARA0001	#REF!		no		1	m#							1		1	adults	RMNH	RMNH-TZA2009092701	VQ091004JMLDN	Vu Quang	Vietnam	:	Ha Tinh Province	:	0	,	Vu Quang National Park, forest near Don Bien Phong [border station] 567	,	18.331306°N	,	105.439111°E	,	50	-	50
973	Araneae		Araneidae			Gasteracantha		hasselti	C. L. Koch, 1837	Jeremy Miller	ARA0001	#REF!	RMNH.ARA.12352	SP.RMNH.ARA.ARA0001	#REF!		no		2	m#				,	9	j#	11		2	adults	IEBR	RMNH-TZA2009092701	VQ091003JMLUN	Vu Quang	Vietnam	:	Ha Tinh Province	:	0	,	Vu Quang National Park, forest near Don Bien Phong [border station] 567	,	18.331306°N	,	105.439111°E	,	50	-	50
974	Araneae		Araneidae			Gasteracantha		hasselti	C. L. Koch, 1837	Jeremy Miller	ARA0001	#REF!	RMNH.ARA.12353	SP.RMNH.ARA.ARA0001	#REF!		no		1	m#							1		1	adults	IEBR	RMNH-TZA2009092701	VQ090927PSLUN	Vu Quang	Vietnam	:	Ha Tinh Province	:	0	,	Vu Quang National Park, forest near Don Bien Phong [border station] 567	,	18.331306°N	,	105.439111°E	,	50	-	50
1026	Araneae		Araneidae			Gasteracantha		hasselti	C. L. Koch, 1837	Jeremy Miller	ARA0001	#REF!	RMNH.ARA.12404	SP.RMNH.ARA.ARA0001	#REF!		no		1	m#							1		1	adults	IEBR	RMNH-TZA2009092701	VQ090928JMLUN	Vu Quang	Vietnam	:	Ha Tinh Province	:	0	,	Vu Quang National Park, forest near Don Bien Phong [border station] 567	,	18.331306°N	,	105.439111°E	,	50	-	50
133	Araneae		Araneidae								ARA0004	#REF!	RMNH.ARA.11544	SP.RMNH.ARA.ARA0004	#REF!	BOLD:ABX8164	yes	AACTTTATACTTAATTTTTGGGGCTTGATCTGCTATAGTTGGAACTGCTATAAGAGTTTTAATTCGAATTGAATTAGGACAACCTGGGAGGTTTATTGGGGATGATCAATTATATAATGTAATTGTTACTGCTCATGCTTTTGTAATAATTTTTTTTATAGTAATGCCAATTTTAATTGGGGGATTTGGAAATTGATTAGTACCTTTGATGTTAGGTGCTCCTGATATAGCTTTTCCACGAATAAATAATTTAAGATTTTGATTATTACCACCTTCATTAATATTACTAATTACATCATCTATAGTAGAAATAGGTGTTGGAGCTGGTTGAACTATTTATCCTCCTTTAGCAAGATTAGATGGTCATTCTGGGAGATCAGTAGATTTTGCTATTTTTTC…	1	m#							1	indiv#	1	adults	RMNH	RMNH-TZA2009100701	CF091009PSLUN	Cuc Phuong	Vietnam	:	Ninh Binh Province	:	0	,	Cuc Phuong National Park, Cay Dang Co Thu trail	,	20.299039°N	,	105.655756°E	,	200	-	200
193	Araneae		Araneidae								ARA0006	#REF!	RMNH.ARA.11603	SP.RMNH.ARA.ARA0006	#REF!	BOLD:ABX7778	yes	AACTTTATATTTAATTTTTGGGGCTTGAGCAGCTATAATTGGTACTGCTATAAGAGTATTAATTCGAATTGAGCTTGGTCAACCTGGAAGATTTATTGGGGATGATCAATTATATAACGTGATTGTAACAGCACATGCCTTTGTTATAATTTTTTTTATAGTCATACCCATTTTAATTGGGGGGTTTGGTAATTGATTGGTTCCTTTAATATTAGGTGCTCCTGATATAGCATTTCCTCGAATAAATAATCTGAGATTTTGGTTGTTACCCCCTTCATTAATATTATTACTTATTTCTTCCATGGTGGAGATAGGTGTAGGAGCAGGATGAACTGTATACCCTCCTCTTGCTAGATTAGAAGGTCATGCAGGAAGGTCAGTGGATTTTGCTATTTTTTC…	1	m#							1	indiv#	1	adults	RMNH	RMNH-TZA2009100701	CF091012EGBED2	Cuc Phuong	Vietnam	:	Ninh Binh Province	:	0	,	Cuc Phuong National Park, Cay Dang Co Thu trail	,	20.299039°N	,	105.655756°E	,	200	-	200
205	Araneae		Araneidae								ARA0006	#REF!	RMNH.ARA.11615	SP.RMNH.ARA.ARA0006	#REF!	BOLD:ABX7778	yes	AACTTTATATTTAATTTTTGGGGCTTGAGCAGCTATAATTGGTACTGCTATAAGAGTATTAATTCGAATTGAGCTTGGTCAACCTGGAAGATTTATTGGGGATGATCAATTATATAACGTGATTGTAACAGCACATGCCTTTGTTATAATTTTTTTTATAGTCATACCCATTTTAATTGGGGGGTTTGGTAATTGATTGGTTCCTTTAATATTAGGTGCTCCTGATATAGCATTTCCTCGAATAAATAATCTGAGATTTTGGTTGTTACCCCCTTCATTAATATTATTACTTATTTCTTCCATGGTGGAGATAGGTGTAGGAGCAGGATGAACTGTATACCCTCCTCTTGCTAGATTAGAAGGTCATGCAGGAAGGTCAGTGGATTTTGCTATTTTTTC…			,	1	f#				1	indiv#	1	adults	RMNH	RMNH-TZA2009100701	CF091013JMLDD	Cuc Phuong	Vietnam	:	Ninh Binh Province	:	0	,	Cuc Phuong National Park, Cay Dang Co Thu trail	,	20.299039°N	,	105.655756°E	,	200	-	200
222	Araneae		Araneidae								ARA0006	#REF!	RMNH.ARA.11632	SP.RMNH.ARA.ARA0006	#REF!		no		1	m#	,	1	f#				2	indiv#	2	adults	IEBR	RMNH-TZA2009100701	CF091013JMLUN2	Cuc Phuong	Vietnam	:	Ninh Binh Province	:	0	,	Cuc Phuong National Park, Cay Dang Co Thu trail	,	20.299039°N	,	105.655756°E	,	200	-	200
272	Araneae		Araneidae								ARA0006	#REF!	RMNH.ARA.11680	SP.RMNH.ARA.ARA0006	#REF!	BOLD:ABX7778	yes	AACTTTATATTTAATTTTTGGGGCTTGAGCAGCTATAATTGGTACTGCTATAAGAGTATTAATTCGAATTGAGCTTGGTCAACCTGGAAGATTTATTGGGGATGATCAATTATATAACGTGATTGTAACAGCACATGCCTTTGTTATAATTTTTTTTATAGTCATACCCATTTTAATTGGGGGGTTTGGTAATTGATTGGTTCCTTTAATATTAGGTGCTCCTGATATAGCATTTCCTCGAATAAATAATCTGAGATTTTGGTTGTTACCTCCTTCATTAATATTATTACTTATTTCTTCCATGGTGGAGATAGGTGTAGGAGCAGGATGAACTGTATACCCCCCTCTTGCTAGATTAGAAGGTCATGCAGGAAGGTCAGTGGATTTTGCTATTTTTTC…			,	1	f#				1	indiv#	1	adults	RMNH	RMNH-TZA2009100701	CF091008JMLUN	Cuc Phuong	Vietnam	:	Ninh Binh Province	:	0	,	Cuc Phuong National Park, Cay Dang Co Thu trail	,	20.299039°N	,	105.655756°E	,	200	-	200
532	Araneae		Araneidae								ARA0006	#REF!	RMNH.ARA.11929	SP.RMNH.ARA.ARA0006	#REF!	BOLD:ABX7778	yes	AACTTTATATTTAATTTTTGGGGCTTGAGCAGCTATAATTGGTACTGCTATAAGAGTATTAATTCGAATTGAGCTTGGTCAACCTGGAAGATTTATTGGGGATGATCAATTATATAACGTGATTGTAACAGCACATGCCTTTGTTATAATTTTTTTTATAGTCATACCTATTTTAATTGGGGGGTTTGGTAATTGATTGGTTCCTTTAATATTAGGTGCTCCTGATATAGCATTTCCTCGAATAAATAATCTGAGATTTTGGTTGTTACCTCCTTCATTAATATTATTACTTATTTCTTCCATGGTGGAGATAGGTGTAGGAGCAGGATGAACTGTATACCCCCCTCTTGCTAGATTAGAAGGTCATGCAGGAAGGTCAGTGGATTTTGCTATTTTTTC…			,	1	f#				1	indiv#	1	adults	RMNH	RMNH-TZA2009101801	CB091021JMLUN	Cat Ba	Vietnam	:	Hai Phong Province	:	0	,	Cat Ba National Park, Tuyen Duung Giao Duc Moi Truung - Du Lich Sinh Thai [Forest Education Trail]	,	20.797179°N	,	107.006982°E	,	50	-	50
577	Araneae		Araneidae								ARA0006	#REF!	RMNH.ARA.11974	SP.RMNH.ARA.ARA0006	#REF!		no		1	m#							1	indiv#	1	adults	IEBR	RMNH-TZA2009101801	CB091019JMBED2	Cat Ba	Vietnam	:	Hai Phong Province	:	0	,	Cat Ba National Park, Tuyen Duung Giao Duc Moi Truung - Du Lich Sinh Thai [Forest Education Trail]	,	20.797179°N	,	107.006982°E	,	50	-	50
752	Araneae		Araneidae								ARA0006	#REF!	RMNH.ARA.12134	SP.RMNH.ARA.ARA0006	#REF!		no				,	1	f#				1		1	adults	IEBR	RMNH-TZA2009092701	VQ091004JMLDD	Vu Quang	Vietnam	:	Ha Tinh Province	:	0	,	Vu Quang National Park, forest near Don Bien Phong [border station] 567	,	18.331306°N	,	105.439111°E	,	50	-	50
794	Araneae		Araneidae								ARA0006	#REF!	RMNH.ARA.12174	SP.RMNH.ARA.ARA0006	#REF!		no				,	2	f#				2		2	adults	IEBR	RMNH-TZA2009092701	VQ091004PSLUN	Vu Quang	Vietnam	:	Ha Tinh Province	:	0	,	Vu Quang National Park, forest near Don Bien Phong [border station] 567	,	18.331306°N	,	105.439111°E	,	50	-	50
905	Araneae		Araneidae								ARA0006	#REF!	RMNH.ARA.12283	SP.RMNH.ARA.ARA0006	#REF!		no		1	m#							1		1	adults	RMNH	RMNH-TZA2009092701	VQ090927JMLDD	Vu Quang	Vietnam	:	Ha Tinh Province	:	0	,	Vu Quang National Park, forest near Don Bien Phong [border station] 567	,	18.331306°N	,	105.439111°E	,	50	-	50
968	Araneae		Araneidae								ARA0006	#REF!	RMNH.ARA.12347	SP.RMNH.ARA.ARA0006	#REF!		no		1	m#							1		1	adults	IEBR	RMNH-TZA2009092701	VQ090928PSLUN	Vu Quang	Vietnam	:	Ha Tinh Province	:	0	,	Vu Quang National Park, forest near Don Bien Phong [border station] 567	,	18.331306°N	,	105.439111°E	,	50	-	50
990	Araneae		Araneidae								ARA0006	#REF!	RMNH.ARA.12369	SP.RMNH.ARA.ARA0006	#REF!	BOLD:ABX7778	yes	AACTTTATATTTAATTTTTGGGGCTTGAGCAGCTATAATTGGTACTGCTATAAGAGTATTAATTCGAATTGAGCTTGGTCAACCTGGAAGATTTATTGGGGATGATCAATTATATAACGTGATTGTAACAGCACATGCCTTTGTTATAATTTTTTTTATAGTCATACCCATTTTAATTGGGGGGTTTGGTAATTGATTGGTTCCTTTAATATTAGGTGCTCCTGATATAGCATTTCCTCGAATAAATAATCTGAGATTTTGGTTGTTACCCCCTTCATTAATATTATTACTTATTTCTTCCATGGTGGAGATAGGTGTAGGAGCAGGATGAACTGTATATCCCCCTCTTGCTAGATTAGAAGGTCATGCAGGAAGGTCAGTGGATTTTGCTATTTTTTC…			,	1	f#				1		1	adults	RMNH	RMNH-TZA2009092701	VQ090927PSLUN	Vu Quang	Vietnam	:	Ha Tinh Province	:	0	,	Vu Quang National Park, forest near Don Bien Phong [border station] 567	,	18.331306°N	,	105.439111°E	,	50	-	50
208	Araneae		Araneidae			Cyclosa	sp.			Fernando Alvarez-Padilla	ARA0007	#REF!	RMNH.ARA.11618	SP.RMNH.ARA.ARA0007	#REF!		yes				,	1	f#				1	indiv#	1	adults	IEBR	RMNH-TZA2009100701	CF091013JMLUN2	Cuc Phuong	Vietnam	:	Ninh Binh Province	:	0	,	Cuc Phuong National Park, Cay Dang Co Thu trail	,	20.299039°N	,	105.655756°E	,	200	-	200
1008	Araneae		Araneidae			Cyclosa	sp.			Fernando Alvarez-Padilla	ARA0007	#REF!	RMNH.ARA.12386	SP.RMNH.ARA.ARA0007	#REF!	BOLD:ABX7777	yes	AACTTTATATTTGATTTTAGGGGCTTGAGCGGCCATAGTGGGGACTGCTATAAGAGTATTGATTCGAATTGAATTAGGGCAGCCTGGAAGGTTTATTGGGGATGATCAATTATATAATGTAATTGTTACAGCACATGCTTTTGTAATAATTTTTTTTATGGTTATACCTATTTTAATCGGGGGATTCGGAAATTGATTAGTCCCTTTAATATTAGGGGCCCCAGATATAGCGTTTCCTCGAATGAATAATTTAAGATTTTGATTACTTCCCCCCTCGTTATTTTTATTAATCATTTCATCAATGGTAGAAATAGGGGTAGGGGCCGGATGAACGGTGTATCCTCCTTTAGCTGGGCTGGAGGGGCATGCCGGGAGATCAGTGGATTTTGCTATTTTTTC…			,	1	f#				1		1	adults	RMNH	RMNH-TZA2009092701	VQ090928JMLUN	Vu Quang	Vietnam	:	Ha Tinh Province	:	0	,	Vu Quang National Park, forest near Don Bien Phong [border station] 567	,	18.331306°N	,	105.439111°E	,	50	-	50
367	Araneae		Araneidae								ARA0009	#REF!	RMNH.ARA.11772	SP.RMNH.ARA.ARA0009	#REF!	BOLD:ABX8985	yes	AACATTATATTTAGTTTTTGGAGCTTGGGCTGCTATAGTAGGAACGGCTATAAGAGTATTAATTCGAATTGAACTTGGACAACCTGGAAGATTTATTGGAGATGATCAACTTTATAATGTAATTGTAACTGCTCATGCTTTTGTAATAATTTTTTTTATAGTAATACCTATTTTGATTGGAGGATTTGGAAATTGATTAGTTCCTTTAATATTAGGAGCTCCTGATATAGCTTTTCCTCGAATAAATAATTTAAGATTTTGATTATTACCACCTTCATTATTTTTATTAATTATTTCATCAATAGTAGAAATAGGGGTTGGAGCAGGATGAACAGTTTATCCTCCTTTAGCAAGATTAGAAGGTCATGCTGGAAGATCAGTAGATTTTGCTATTTTTTC…	1	m#							1	indiv#	1	adults	RMNH	RMNH-TZA2009101801	CB091022PSLUN	Cat Ba	Vietnam	:	Hai Phong Province	:	0	,	Cat Ba National Park, Tuyen Duung Giao Duc Moi Truung - Du Lich Sinh Thai [Forest Education Trail]	,	20.797179°N	,	107.006982°E	,	50	-	50
406	Araneae		Araneidae								ARA0011	#REF!	RMNH.ARA.11807	SP.RMNH.ARA.ARA0011	#REF!	BOLD:ABX8984	yes	AACTTTATATTTAATTATAGGAGCTTGAGCAGCTATAGTAGGAACAGCAATAAGAGTTTTAATTCGAATTGAGTTGGGACAGCCTGGGAGGTTTATTGGGGATGATCAGTTATATAATGTAATTGTTACGGCTCATGCTTTTGTCATAATTTTTTTTATAGTTATACCAATTTTAATTGGAGGTTTTGGAAATTGATTAGTACCTTTAATATTAGGTGCTCCTGATATAGCTTTTCCTCGAATAAATAATTTAAGATTTTGATTATTACCTCCTTCGTTATTTTTATTAATTATTTCTTCAATAGTTGAAATAGGGGTAGGAGCAGGATGAACAGTTTATCCTCCTTTAGCCAGATTGGAAGGGCACGCTGGAAGATCTGTAGATTTTGCAATTTTTTC…			,	2	f#				2	indiv#	2	adults	RMNH	RMNH-TZA2009101801	CB091021PSLUN	Cat Ba	Vietnam	:	Hai Phong Province	:	0	,	Cat Ba National Park, Tuyen Duung Giao Duc Moi Truung - Du Lich Sinh Thai [Forest Education Trail]	,	20.797179°N	,	107.006982°E	,	50	-	50
585	Araneae		Araneidae								ARA0011	#REF!	RMNH.ARA.11982	SP.RMNH.ARA.ARA0011	#REF!		no				,	1	f#				1	indiv#	1	adults	IEBR	RMNH-TZA2009101801	CB091018JMLDN	Cat Ba	Vietnam	:	Hai Phong Province	:	0	,	Cat Ba National Park, Tuyen Duung Giao Duc Moi Truung - Du Lich Sinh Thai [Forest Education Trail]	,	20.797179°N	,	107.006982°E	,	50	-	50
129	Araneae		Araneidae								ARA0012	#REF!	RMNH.ARA.11540	SP.RMNH.ARA.ARA0012	#REF!	BOLD:ABX8161	yes	GAGACTTTATTTAATTTTTGGGGCTTGGGCGTCTATAGTAGGTACTGCTATGAGAGTTTTAATTCGGGTAGAATTAGGACAACCGGGGAGATTAATTGGGGATGATCAATTGTATAATGTTATTGTGACTGCTCATGCATTTGTAATAATTTTTTTTATAGTAATACCTATTTTAATTGGGGGATTTGGAAATTGATTGGTTCCTTTAATGTTAGGGGCTCCTGATATAGCTTTTCCGCGTATAAATAATTTGAGGTTTTGATTACTTCCTCCATCTTTGTTTCTTTTAGTAATTTCTTCAATAGTGGAAATAGGGGTAGGAGCTGGATGAACAGTTTATCCTCCTCTTGCTAGATTAGAAGGACATGCTGGAAGTTCTGTCGATTTTGCAATTTTTTC…			,	1	f#				1	indiv#	1	adults	RMNH	RMNH-TZA2009100701	CF091013PSLUN	Cuc Phuong	Vietnam	:	Ninh Binh Province	:	0	,	Cuc Phuong National Park, Cay Dang Co Thu trail	,	20.299039°N	,	105.655756°E	,	200	-	200
156	Araneae		Araneidae								ARA0012	#REF!	RMNH.ARA.11567	SP.RMNH.ARA.ARA0012	#REF!		yes				,	1	f#				1	indiv#	1	adults	RMNH	RMNH-TZA2009100701	CF091009JMLUN	Cuc Phuong	Vietnam	:	Ninh Binh Province	:	0	,	Cuc Phuong National Park, Cay Dang Co Thu trail	,	20.299039°N	,	105.655756°E	,	200	-	200
237	Araneae		Araneidae								ARA0012	#REF!	RMNH.ARA.11645	SP.RMNH.ARA.ARA0012	#REF!		no				,	1	f#				1	indiv#	1	adults	IEBR	RMNH-TZA2009100701	CF091012JMLDD2	Cuc Phuong	Vietnam	:	Ninh Binh Province	:	0	,	Cuc Phuong National Park, Cay Dang Co Thu trail	,	20.299039°N	,	105.655756°E	,	200	-	200
275	Araneae		Araneidae								ARA0012	#REF!	RMNH.ARA.11683	SP.RMNH.ARA.ARA0012	#REF!	BOLD:ABX8161	yes	GAGACTTTATTTAATTTTTGGGGCTTGGGCGTCTATAGTAGGAACTGCTATGAGAGTTTTAATTCGGGTAGAATTAGGACAACCGGGGAGATTAATTGGGGATGATCAATTGTATAATGTTATTGTGACTGCTCATGCATTTGTAATAATTTTTTTTATAGTAATACCTATTTTAATTGGGGGATTTGGAAATTGATTGGTTCCTTTAATGTTAGGGGCTCCTGATATAGCTTTTCCGCGTATAAATAATTTGAGGTTTTGATTACTTCCTCCATCTTTGTTTCTTTTAGTAATTTCTTCAATAGTGGAAATAGGGGTAGGAGCTGGATGAACAGTTTATCCTCCTCTTGCTAGATTAGAAGGACATGCTGGGAGTTCTGTCGATTTTGCAATTTTTTC…	1	m#							1	indiv#	1	adults	RMNH	RMNH-TZA2009100701	CF091008JMLUN	Cuc Phuong	Vietnam	:	Ninh Binh Province	:	0	,	Cuc Phuong National Park, Cay Dang Co Thu trail	,	20.299039°N	,	105.655756°E	,	200	-	200
417	Araneae		Araneidae								ARA0012	#REF!	RMNH.ARA.11818	SP.RMNH.ARA.ARA0012	#REF!	BOLD:ABX8161	yes	GAGACTTTATTTAATTTTTGGGGCTTGGGCGTCTATAGTAGGTACTGCTATGAGAGTTTTAATTCGGGTAGAATTAGGACAACCGGGGAGATTAATTGGGGATGATCAATTGTATAATGTTATTGTGACTGCTCATGCATTTGTAATAATTTTTTTTATAGTAATACCTATTTTAATTGGGGGATTTGGAAATTGATTGGTTCCTTTAATGTTAGGGGCTCCTGATATAGCTTTTCCGCGTATAAATAATTTGAGGTTTTGATTACTTCCTCCATCTTTGTTTCTTTTAGTAATTTCTTCAATAGTGGAAATAGGGGTAGGAGCTGGATGAACAGTTTATCCTCCTCTTGCTAGATTAGAAGGACATGCTGGAAGTTCTGTCGATTTTGCAATTTTTTC…	1	m#							1	indiv#	1	adults	RMNH	RMNH-TZA2009101801	CB091023PSBED	Cat Ba	Vietnam	:	Hai Phong Province	:	0	,	Cat Ba National Park, Tuyen Duung Giao Duc Moi Truung - Du Lich Sinh Thai [Forest Education Trail]	,	20.797179°N	,	107.006982°E	,	50	-	50
733	Araneae		Araneidae								ARA0012	#REF!	RMNH.ARA.12118	SP.RMNH.ARA.ARA0012	#REF!		no				,	1	f#				1		1	adults	IEBR	RMNH-TZA2009092701	VQ090927JMLUN	Vu Quang	Vietnam	:	Ha Tinh Province	:	0	,	Vu Quang National Park, forest near Don Bien Phong [border station] 567	,	18.331306°N	,	105.439111°E	,	50	-	50
799	Araneae		Araneidae								ARA0012	#REF!	RMNH.ARA.12179	SP.RMNH.ARA.ARA0012	#REF!	BOLD:ABX8161	yes	GAGACTTTATTTAATTTTTGGGGCTTGGGCGTCTATAGTAGGTACTGCTATGAGAGTTTTAATTCGGGTAGAATTAGGACAACCGGGGAGATTAATTGGGGATGATCAATTGTATAATGTTATTGTGACTGCTCATGCATTTGTAATAATTTTTTTTATAGTAATACCTATTTTAATTGGGGGATTTGGAAATTGATTGGTTCCTTTAATGTTAGGGGCTCCTGATATAGCTTTTCCGCGTATAAATAATTTGAGGTTTTGATTACTTCCTCCATCTTTGTTTCTTTTAGTAATTTCTTCAATAGTGGAAATAGGGGTAGGAGCTGGATGAACAGTTTATCCTCCTCTTGCTAGATTAGAAGGACATGCTGGAAGTTCTGTCGATTTTGCAATTTTTTC…	1	m#							1		1	adults	RMNH	RMNH-TZA2009092701	VQ091004PSLUN	Vu Quang	Vietnam	:	Ha Tinh Province	:	0	,	Vu Quang National Park, forest near Don Bien Phong [border station] 567	,	18.331306°N	,	105.439111°E	,	50	-	50
869	Araneae		Araneidae								ARA0012	#REF!	RMNH.ARA.12247	SP.RMNH.ARA.ARA0012	#REF!		no		1	m#							1		1	adults	IEBR	RMNH-TZA2009092701	VQ091003JMLUN2	Vu Quang	Vietnam	:	Ha Tinh Province	:	0	,	Vu Quang National Park, forest near Don Bien Phong [border station] 567	,	18.331306°N	,	105.439111°E	,	50	-	50
876	Araneae		Araneidae								ARA0012	#REF!	RMNH.ARA.12254	SP.RMNH.ARA.ARA0012	#REF!	BOLD:ABX8161	yes	GAGACTTTATTTAATTTTTGGGGCTTGGGCGTCTATAGTAGGTACTGCTATGAGAGTTTTAATTCGGGTAGAATTAGGACAACCGGGGAGATTAATTGGGGATGATCAATTGTATAATGTTATTGTGACTGCTCATGCATTTGTAATAATTTTTTTTATAGTAATACCTATTTTAATTGGGGGATTTGGAAATTGATTGGTTCCTTTAATGTTAGGGGCTCCTGATATAGCTTTTCCGCGTATAAATAATTTGAGGTTTTGATTACTTCCTCCATCTTTGTTTCTTTTAGTAATTTCTTCAATAGTGGAAATAGGGGTAGGAGCTGGATGAACAGTTTATCCTCCTCTTGCTAGATTAGAAGGACATGCTGGAAGTTCTGTCGATTTTGCAATTTTTTC…	1	m#							1		1	adults	RMNH	RMNH-TZA2009092701	VQ091004JMLUN	Vu Quang	Vietnam	:	Ha Tinh Province	:	0	,	Vu Quang National Park, forest near Don Bien Phong [border station] 567	,	18.331306°N	,	105.439111°E	,	50	-	50
969	Araneae		Araneidae								ARA0012	#REF!	RMNH.ARA.12348	SP.RMNH.ARA.ARA0012	#REF!		no		1	m#							1		1	adults	IEBR	RMNH-TZA2009092701	VQ090928PSLUN	Vu Quang	Vietnam	:	Ha Tinh Province	:	0	,	Vu Quang National Park, forest near Don Bien Phong [border station] 567	,	18.331306°N	,	105.439111°E	,	50	-	50
975	Araneae		Araneidae								ARA0012	#REF!	RMNH.ARA.12354	SP.RMNH.ARA.ARA0012	#REF!	BOLD:ABX8161	yes	GAGACTTTATTTAATTTTTGGGGCTTGGGCGTCTATAGTAGGAACTGCTATGAGAGTTTTAATTCGGGTAGAATTAGGACAACCAGGGAGATTAATTGGGGATGATCAATTGTATAATGTTATTGTGACTGCTCATGCATTTGTAATAATTTTTTTTATAGTAATACCTATTTTAATTGGGGGATTTGGAAATTGATTGGTTCCTTTAATGTTAGGGGCTCCTGATATAGCTTTTCCGCGTATAAATAATTTGAGGTTTTGATTACTTCCTCCATCTTTGTTTCTTTTAGTAATTTCTTCAATAGTGGAAATAGGGGTAGGAGCTGGATGAACAGTTTATCCTCCTCTTGCTAGATTAGAAGGACATGCTGGAAGTTCTGTCGATTTTGCAATTTTTTC…			,	1	f#				1		1	adults	RMNH	RMNH-TZA2009092701	VQ090927PSLUN	Vu Quang	Vietnam	:	Ha Tinh Province	:	0	,	Vu Quang National Park, forest near Don Bien Phong [border station] 567	,	18.331306°N	,	105.439111°E	,	50	-	50
518	Araneae		Araneidae								ARA0014	#REF!	RMNH.ARA.11916	SP.RMNH.ARA.ARA0014	#REF!	BOLD:ABX8985	yes	AACATTATATTTAGTTTTTGGAGCTTGGGCTGCTATAGTAGGAACGGCTATAAGAGTATTAATTCGAATTGAACTTGGACAACCTGGAAGATTTATTGGAGATGATCAACTTTATAATGTAATTGTAACTGCTCATGCTTTTGTAATAATTTTTTTTATAGTAATACCTATTTTGATTGGAGGATTTGGAAATTGATTAGTTCCTTTAATATTGGGAGCTCCTGATATAGCTTTTCCTCGAATAAATAATTTGAGATTTTGATTATTACCTCCTTCATTATTTTTATTAATTATTTCATCAATAGTAGAAATAGGAGTTGGAGCAGGATGAACAGTTTATCCTCCTTTAGCAAGATTAGAGGGTCATGCTGGAAGATCAGTAGATTTTGCTATTTTTTC…			,	1	f#				1	indiv#	1	adults	RMNH	RMNH-TZA2009101801	CB091018JMLUN	Cat Ba	Vietnam	:	Hai Phong Province	:	0	,	Cat Ba National Park, Tuyen Duung Giao Duc Moi Truung - Du Lich Sinh Thai [Forest Education Trail]	,	20.797179°N	,	107.006982°E	,	50	-	50
1009	Araneae		Araneidae								ARA0014	#REF!	RMNH.ARA.12387	SP.RMNH.ARA.ARA0014	#REF!	BOLD:ABX8985	yes	AACATTATATTTAGTTTTTGGAGCTTGGGCTGCTATAGTAGGAACGGCTATAAGAGTATTAATTCGAATTGAACTTGGACAACCTGGAAGATTTATTGGAGATGATCAACTTTATAATGTAATTGTAACTGCTCATGCTTTTGTAATAATTTTTTTTATAGTAATACCTATTTTGATTGGAGGATTTGGAAATTGATTAGTTCCTTTAATATTGGGAGCTCCTGATATAGCTTTTCCTCGAATAAATAATTTGAGATTTTGATTATTACCTCCTTCATTATTTTTATTAATTATTTCATCAATAGTAGAAATAGGAGTTGGAGCAGGATGAACAGTTTATCCTCCTTTAGCAAGATTAGAGGGTCATGCTGGAAGATCAGTAGATTTTGCTATTTTTTC…			,	1	f#				1		1	adults	RMNH	RMNH-TZA2009092701	VQ090928JMLUN	Vu Quang	Vietnam	:	Ha Tinh Province	:	0	,	Vu Quang National Park, forest near Don Bien Phong [border station] 567	,	18.331306°N	,	105.439111°E	,	50	-	50
106	Araneae		Araneidae			Chorisopes	sp.			Fernando Alvarez-Padilla	ARA0015	#REF!	RMNH.ARA.11517	SP.RMNH.ARA.ARA0015	#REF!	BOLD:ABX8163	yes	TACTTTATATTTAATTTTTGGGGCTTGATCATCTATAATTGGGACAGCTATAAGAGTTTTAATTCGAATTGAGTTAGGACAACCTGGGAGGTTTATTGGTGATGATCAATTATATAATGTAATTGTTACTGCTCATGCTTTTGTTATAATTTTTTTTATAGTGATACCAATTTTAATTGGGGGATTTGGAAATTGGCTTGTTCCTTTAATATTAGGAGCACCGGATATGGCTTTTCCCCGAATAAATAATTTAAGATTTTGATTATTACCACCTTCTTTATTTTTATTAATTATTTCTTCAATGGTAGAGATGGGAGTAGGAGCTGGGTGAACTGTATATCCTCCATTAGCAGGTTTAGAAGGTCATGCAGGTAGATCAGTAGATTTTGCTATTTTTTC…	1	m#							1	indiv#	1	adults	RMNH	RMNH-TZA2009100701	CF091007PSLUN	Cuc Phuong	Vietnam	:	Ninh Binh Province	:	0	,	Cuc Phuong National Park, Cay Dang Co Thu trail	,	20.299039°N	,	105.655756°E	,	200	-	200
397	Araneae		Araneidae			Chorisopes	sp.			Fernando Alvarez-Padilla	ARA0015	#REF!	RMNH.ARA.11799	SP.RMNH.ARA.ARA0015	#REF!	BOLD:ABX8163	yes	TACTTTATATTTAATTTTTGGGGCTTGATCATCTATAATTGGGACAGCTATAAGAGTTTTAATTCGAATTGAGTTAGGACAACCTGGGAGGTTTATTGGTGATGATCAATTATATAATGTAATTGTTACTGCTCATGCTTTTGTTATAATTTTTTTTATAGTGATACCAATTTTAATTGGGGGATTTGGAAATTGGCTTGTTCCTTTAATATTAGGTGCACCGGATATGGCTTTTCCTCGAATAAATAATTTAAGATTTTGATTATTACCTCCTTCTTTATTTTTATTAATTATTTCTTCTATGGTAGAGATGGGAGTAGGAGCTGGGTGGACTGTATATCCTCCATTAGCAAGTTTAGAAGGTCATGCAGGTAGATCAGTAGATTTTGCTATTTTTTC…			,	1	f#				1	indiv#	1	adults	RMNH	RMNH-TZA2009101801	CB091022PSLUN	Cat Ba	Vietnam	:	Hai Phong Province	:	0	,	Cat Ba National Park, Tuyen Duung Giao Duc Moi Truung - Du Lich Sinh Thai [Forest Education Trail]	,	20.797179°N	,	107.006982°E	,	50	-	50
531	Araneae		Araneidae			Chorisopes	sp.			Fernando Alvarez-Padilla	ARA0015	#REF!	RMNH.ARA.11928	SP.RMNH.ARA.ARA0015	#REF!	BOLD:ABX8163	yes	TACTTTATATTTAATTTTTGGGGCTTGATCATCTATAATTGGGACAGCTATAAGAGTTTTAATTCGAATTGAGTTAGGACAACCTGGGAGGTTTATTGGTGATGATCAATTATATAATGTAATTGTTACTGCTCATGCTTTTGTTATAATTTTTTTTATAGTGATACCAATTTTAATTGGGGGATTTGGAAATTGGCTTGTTCCTTTAATATTAGGTGCACCGGATATGGCTTTTCCTCGAATAAATAATTTAAGATTTTGATTATTACCTCCTTCTTTATTTTTATTAATTATTTCTTCTATGGTAGAGATGGGAGTAGGAGCTGGGTGGACTGTATATCCTCCATTAGCAAGTTTAGAAGGTCATGCAGGTAGATCAGTAGATTTTGCTATTTTTTC…			,	1	f#				1	indiv#	1	adults	RMNH	RMNH-TZA2009101801	CB091021JMLUN	Cat Ba	Vietnam	:	Hai Phong Province	:	0	,	Cat Ba National Park, Tuyen Duung Giao Duc Moi Truung - Du Lich Sinh Thai [Forest Education Trail]	,	20.797179°N	,	107.006982°E	,	50	-	50
736	Araneae		Araneidae			Chorisopes	sp.			Fernando Alvarez-Padilla	ARA0015	#REF!	RMNH.ARA.12120	SP.RMNH.ARA.ARA0015	#REF!		no				,	1	f#				1		1	adults	RMNH	RMNH-TZA2009092701	VQ090927JMLUN	Vu Quang	Vietnam	:	Ha Tinh Province	:	0	,	Vu Quang National Park, forest near Don Bien Phong [border station] 567	,	18.331306°N	,	105.439111°E	,	50	-	50
760	Araneae		Araneidae			Chorisopes	sp.			Fernando Alvarez-Padilla	ARA0015	#REF!	RMNH.ARA.12141	SP.RMNH.ARA.ARA0015	#REF!	BOLD:ABX8163	yes	TACTTTATATTTAATTTTTGGGGCTTGATCATCTATAATTGGGACAGCTATAAGAGTTTTAATTCGAATTGAGTTAGGACAACCTGGGAGGTTTATTGGTGATGATCAATTATATAATGTAATTGTTACTGCTCATGCTTTTGTTATAATTTTTTTTATAGTGATACCAATTTTAATTGGGGGATTTGGAAATTGGCTTGTTCCTTTAATATTAGGAGCACCGGATATGGCTTTTCCCCGAATAAATAATTTAAGATTTTGATTATTACCCCCTTCTTTATTTTTATTAATTATTTCTTCAATGGTAGAGATGGGAGTAGGAGCTGGGTGAACCGTATATCCTCCATTAGCAGGTTTAGAAGGTCATGCAGGTAGATCAGTAGATTTTGCTATTTTTTC…			,	1	f#				1		1	adults	RMNH	RMNH-TZA2009092701	VQ091003JMLUN2	Vu Quang	Vietnam	:	Ha Tinh Province	:	0	,	Vu Quang National Park, forest near Don Bien Phong [border station] 567	,	18.331306°N	,	105.439111°E	,	50	-	50
763	Araneae		Araneidae			Chorisopes	sp.			Fernando Alvarez-Padilla	ARA0015	#REF!	RMNH.ARA.12144	SP.RMNH.ARA.ARA0015	#REF!		no				,	2	f#				2		2	adults	IEBR	RMNH-TZA2009092701	VQ090928JMLUN2	Vu Quang	Vietnam	:	Ha Tinh Province	:	0	,	Vu Quang National Park, forest near Don Bien Phong [border station] 567	,	18.331306°N	,	105.439111°E	,	50	-	50
765	Araneae		Araneidae			Chorisopes	sp.			Fernando Alvarez-Padilla	ARA0015	#REF!	RMNH.ARA.12146	SP.RMNH.ARA.ARA0015	#REF!		no				,	1	f#				1		1	adults	IEBR	RMNH-TZA2009092701	VQ091002JMLDD	Vu Quang	Vietnam	:	Ha Tinh Province	:	0	,	Vu Quang National Park, forest near Don Bien Phong [border station] 567	,	18.331306°N	,	105.439111°E	,	50	-	50
766	Araneae		Araneidae			Chorisopes	sp.			Fernando Alvarez-Padilla	ARA0015	#REF!	RMNH.ARA.12147	SP.RMNH.ARA.ARA0015	#REF!		no				,	1	f#				1		1	adults	IEBR	RMNH-TZA2009092701	VQ091003JMLDD	Vu Quang	Vietnam	:	Ha Tinh Province	:	0	,	Vu Quang National Park, forest near Don Bien Phong [border station] 567	,	18.331306°N	,	105.439111°E	,	50	-	50
783	Araneae		Araneidae			Chorisopes	sp.			Fernando Alvarez-Padilla	ARA0015	#REF!	RMNH.ARA.12163	SP.RMNH.ARA.ARA0015	#REF!		no				,	2	f#				2		2	adults	IEBR	RMNH-TZA2009092701	VQ091004JMLUN	Vu Quang	Vietnam	:	Ha Tinh Province	:	0	,	Vu Quang National Park, forest near Don Bien Phong [border station] 567	,	18.331306°N	,	105.439111°E	,	50	-	50
806	Araneae		Araneidae			Chorisopes	sp.			Fernando Alvarez-Padilla	ARA0015	#REF!	RMNH.ARA.12185	SP.RMNH.ARA.ARA0015	#REF!	BOLD:ABX8163	yes	TACTTTATATTTAATTTTTGGGGCTTGATCATCTATAATTGGGACAGCTATAAGAGTTTTAATTCGAATTGAGTTAGGACAACCTGGGAGGTTTATTGGTGATGATCAATTATATAATGTAATTGTTACTGCTCATGCTTTTGTTATAATTTTTTTTATAGTGATACCAATTTTAATTGGGGGATTTGGAAATTGGCTTGTTCCTTTAATATTAGGAGCACCGGATATGGCTTTTCCCCGAATAAATAATTTAAGATTTTGATTATTACCTCCTTCTTTATTTTTATTAATTATTTCTTCAATGGTAGAGATGGGAGTAGGAGCTGGGTGAACCGTATATCCTCCATTAGCAGGTTTAGAAGGTCATGCAGGTAGATCAGTAGATTTTGCTATTTTTTC…	1	m#							1		1	adults	RMNH	RMNH-TZA2009092701	VQ090927JMLUN	Vu Quang	Vietnam	:	Ha Tinh Province	:	0	,	Vu Quang National Park, forest near Don Bien Phong [border station] 567	,	18.331306°N	,	105.439111°E	,	50	-	50
1027	Araneae		Araneidae			Chorisopes	sp.			Fernando Alvarez-Padilla	ARA0015	#REF!	RMNH.ARA.12405	SP.RMNH.ARA.ARA0015	#REF!		no				,	1	f#				1		1	adults	IEBR	RMNH-TZA2009092701	VQ091003JMLUN	Vu Quang	Vietnam	:	Ha Tinh Province	:	0	,	Vu Quang National Park, forest near Don Bien Phong [border station] 567	,	18.331306°N	,	105.439111°E	,	50	-	50
676	Araneae		Araneidae			Arachnura	sp.			Jeremy Miller	ARA0016	#REF!	RMNH.ARA.12067	SP.RMNH.ARA.ARA0016	#REF!	BOLD:ABX8574	yes	ATCTATATATTTAATTTTTGGTGCTTGGTCAGCTATGGTTGGAACTGCTATAAGAGTATTAATTCGAATTGAATTAGGACAACCTGGAAGGTTTTTAGGAGATGATCAGTTATATAATGTTGTGGTTACTGCACATGCATTTGTTATAATTTTTTTTATAGTAATGCCAATCTTGATTGGGGGATTTGGTAATTGGTTAGTTCCTTTAATATTAGGGGCACCCGATATAGCTTTTCCACGAATAAACAATTTAAGATTTTGATTGTTACCTCCCTCTTTATTATTATTGATTACTTCATCTATAGTAGAAATAGGGGTTGGGGCTGGTTGAACAGTTTATCCTCCTTTAGCTAGTTTAGAGGGGCATTCAGGTAGGTCTGTTGACTTTGCTATTTTTTC…			,	1	f#				1	indiv#	1	adults	RMNH	RMNH-TZA2009101801	CB091021JMLUN	Cat Ba	Vietnam	:	Hai Phong Province	:	0	,	Cat Ba National Park, Tuyen Duung Giao Duc Moi Truung - Du Lich Sinh Thai [Forest Education Trail]	,	20.797179°N	,	107.006982°E	,	50	-	50
402	Araneae		Araneidae								ARA0017	#REF!	RMNH.ARA.11803	SP.RMNH.ARA.ARA0017	#REF!	BOLD:ABX8987	yes	GACTTTATATTTAGTTTTTGGGGCTTGAGCTGCTATAGTAGGAACAGCTATAAGAGTTTTGATTCGAATCGAGTTAGGTCAACCAGGGAGATTTATTGGGGATGATCAATTATATAATGTTATTGTTACTGCACATGCTTTTGTAATAATTTTTTTTATAGTAATACCAATTTTAATTGGGGGATTTGGAAATTGGTTGGTTCCATTGATATTAGGTGCTCCTGATATGGCTTTTCCTCGAATAAATAATTTGAGATTTTGATTATTACCTCCATCATTATTTTTATTAATTACTTCTTCTATAGTGGAGATAGGTGTAGGAGCTGGTTGAACGGTTTATCCTCCTTTAGCTAGATTAGAGGGTCATGCTGGTAGATCAGTAGATTTTGCTATTTTTTC…	1	m#							1	indiv#	1	adults	RMNH	RMNH-TZA2009101801	CB091023JMLUN	Cat Ba	Vietnam	:	Hai Phong Province	:	0	,	Cat Ba National Park, Tuyen Duung Giao Duc Moi Truung - Du Lich Sinh Thai [Forest Education Trail]	,	20.797179°N	,	107.006982°E	,	50	-	50
679	Araneae		Araneidae								ARA0017	#REF!	RMNH.ARA.12070	SP.RMNH.ARA.ARA0017	#REF!	BOLD:ABX8987	yes	GACTTTATATTTAGTTTTTGGGGCTTGAGCTGCTATAGTAGGAACAGCTATAAGAGTTTTGATTCGAATCGAGTTAGGTCAACCAGGGAGATTTATTGGGGATGATCAATTATATAATGTTATTGTTACTGCACATGCTTTTGTAATAATTTTTTTTATAGTAATACCAATTTTAATTGGGGGATTTGGAAATTGGTTGGTTCCATTGATATTAGGTGCTCCTGATATGGCTTTTCCTCGAATAAATAATTTGAGATTTTGATTATTACCTCCATCATTATTTTTATTAATTACTTCTTCTATAGTGGAGATAGGTGTAGGAGCTGGTTGAACGGTTTATCCTCCTTTAGCTAGATTAGAGGGTCATGCTGGTAGATCAGTAGATTTTGCTATTTTTTC…			,	1	f#				1	indiv#	1	adults	RMNH	RMNH-TZA2009101801	CB091021PSLUN	Cat Ba	Vietnam	:	Hai Phong Province	:	0	,	Cat Ba National Park, Tuyen Duung Giao Duc Moi Truung - Du Lich Sinh Thai [Forest Education Trail]	,	20.797179°N	,	107.006982°E	,	50	-	50
684	Araneae		Araneidae								ARA0017	#REF!	RMNH.ARA.12075	SP.RMNH.ARA.ARA0017	#REF!		no				,	1	f#				1	indiv#	1	adults	IEBR	RMNH-TZA2009100701	CF091007PSLUN	Cuc Phuong	Vietnam	:	Ninh Binh Province	:	0	,	Cuc Phuong National Park, Cay Dang Co Thu trail	,	20.299039°N	,	105.655756°E	,	200	-	200
729	Araneae		Araneidae								ARA0018	#REF!	RMNH.ARA.12114	SP.RMNH.ARA.ARA0018	#REF!	BOLD:ABX8988	yes	GACATTATATTTAATATTTGGGGCATGGGCCTCTATAGTGGGGACAGCAATAAGAGTTTTAATTCGAATTGAATTAGGTCAACCTGGAAGATTTATAGGGGATGATCAGTTATATAATGTTATTGTTACGGCACATGCTTTTGTTATAATTTTTTTTATGGTTATACCTATTTTAATTGGGGGATTCGGAAATTGGTTAGTTCCGTTAATATTAGGGGCTCCAGATATAGCTTTTCCTCGAATAAATAATTTAAGATTTTGGTTACTTCCCCCATCTTTATTTCTTTTATTAATTTCTTCTATAGTAGAAGTAGGAGTAGGAGCAGGGTGGACAGTTTATCCTCCTTTAGCCAGATTAGAGGGGCATGCTGGGAGATCTATAGATTTTGCAATTTTTTC…			,	1	f#				1		1	adults	RMNH	RMNH-TZA2009092701	VQ091003JMLUN2	Vu Quang	Vietnam	:	Ha Tinh Province	:	0	,	Vu Quang National Park, forest near Don Bien Phong [border station] 567	,	18.331306°N	,	105.439111°E	,	50	-	50
753	Araneae		Araneidae			Macracantha		arcuata	(Fabricius, 1793)	Jeremy Miller	ARA0019	#REF!	RMNH.ARA.12135	SP.RMNH.ARA.ARA0019	#REF!	BOLD:ACC4596	yes	TACTTTATATCTAATTTTGGGGGCTTGGTCTGCAATAATTGGAACAGCAATAAGAGTTTTAATTCGAATTGAACTTGGTCAGCCCGGAAGATTTATCGGAGATGATCAATTGTATAATGTTGTAGTAACTGCACATGCTTTTGTTATAATTTTTTTTATAGTTATACCTATTTTGATTGGTGGATTTGGAAATTGGTTGGTTCCTTTAATATTAGGTGCTCCGGATATAGCATTTCCTCGGATAAATAATTTAAGATTTTGACTATTACCACCTTCATTGATACTTTTAATAATCTCATCTATAGCGGAAATAGGGGTGGGGGCGGGATGAACTATTTATCCTCCTTTAGCTAGATTAGAAGGACATTCTGGTAGTTCCGTTGATTTTGCAATTTTTTC…			,	1	f#				1		1	adults	RMNH	RMNH-TZA2009092701	VQ091004JMLDD2	Vu Quang	Vietnam	:	Ha Tinh Province	:	0	,	Vu Quang National Park, forest near Don Bien Phong [border station] 567	,	18.331306°N	,	105.439111°E	,	50	-	50
757	Araneae		Araneidae								ARA0020	#REF!	RMNH.ARA.12138	SP.RMNH.ARA.ARA0020	#REF!	BOLD:ABX8573	yes	AACTTTATATTTAGCTTTTGGGGCCTGGGCGGCTATGGTTGGGACTGCAATAAGAGTTTTGATTCGAATTGAGTTGGGTCAGCCCGGTAGGTTTATGGGGGATGACCAGTTGTATAATGTAATTGTTACTGCTCATGCTTTTGTTATAATTTTTTTTATGGTTATACCTATTTTAATTGGGGGATTTGGGAACTGGTTGGTTCCTTTAATATTAGGGGCCCCTGATATAGCTTTTCCTCGTATAAATAATTTAAGGTTTTGGTTACTTCCACCCTCTTTATTTTTACTTATTATTTCTTCTATAGTAGAGATAGGGGTTGGGGCTGGTTGAACCGTTTATCCCCCTTTAGCGGGATTGGAGGGGCATGCCGGGAGATCAGTTGATTTTGCAATTTTTTC…			,	1	f#				1		1	adults	RMNH	RMNH-TZA2009092701	VQ090928JMLUN2	Vu Quang	Vietnam	:	Ha Tinh Province	:	0	,	Vu Quang National Park, forest near Don Bien Phong [border station] 567	,	18.331306°N	,	105.439111°E	,	50	-	50
788	Araneae		Araneidae								ARA0021	#REF!	RMNH.ARA.12168	SP.RMNH.ARA.ARA0021	#REF!	BOLD:ABX8572	yes	GACATTATATTTAATTTTTGGGGGATGATCTGCTATATTAGGAACTGCTATAAGAGTATTAATTCGGATTGAGTTAGGACAACCTGGAAGGTTGCTAGGGGATGACCAATTATATAATGTTATTGTCACAGCACATGCTTTTGTTATAATTTTTTTTATAGTAATACCTGTTTTAATTGGAGGGTTCGGAAATTGATTAGTACCTTTAATGTTGGGTGCCCCTGATATAGCATTTCCTCGAATAAATAATTTAAGCTTTTGGTTGTTACCCCCCTCCCTATTTTTATTAATTATTTCTTCAATAGTGGAAATAGGAGTAGGTGCAGGATGAACTGTTTACCCTCCTTTAGCTGGATTAGAAGGGCATAGAGGTAGTTCTGTAGATTTTGCTATCTTTTC…	1	m#							1		1	adults	RMNH	RMNH-TZA2009092701	VQ091004JMLUN	Vu Quang	Vietnam	:	Ha Tinh Province	:	0	,	Vu Quang National Park, forest near Don Bien Phong [border station] 567	,	18.331306°N	,	105.439111°E	,	50	-	50
816	Araneae		Araneidae								ARA0022	#REF!	RMNH.ARA.12195	SP.RMNH.ARA.ARA0022	#REF!	BOLD:ABX8159	yes	TACAATATATTTAGTATTTGGTGCTTGAGCTGCTATGGTTGGTACAGCTATAAGAGTTTTAATTCGGGTGGAATTAGGTCAACCGGGAAGATTTATAGGAGATGATCAATTGTATAATGTAATTGTAACAGCTCATGCTTTTGTTATAATTTTTTTTATAGTAATACCAATTTTAATTGGTGGGTTTGGAAATTGATTAGTGCCATTAATATTAGGGGCTCCAGATATAGCTTTTCCTCGAATAAATAATTTAAGATTTTGGTTGTTACCTCCGTCTTTAGCTTTATTAGTAGTATCTTCTATAGTTGAAATAGGAGTTGGAGCTGGTTGAACAGTATATCCTCCTTTAGCTGCTTTAGAGGGGCATGCCGGGAGATCAGTAGATTTTGCTATTTTTTC…			,	1	f#				1		1	adults	RMNH	RMNH-TZA2009092701	VQ090928JMLUN2	Vu Quang	Vietnam	:	Ha Tinh Province	:	0	,	Vu Quang National Park, forest near Don Bien Phong [border station] 567	,	18.331306°N	,	105.439111°E	,	50	-	50
820	Araneae		Araneidae								ARA0023	#REF!	RMNH.ARA.12199	SP.RMNH.ARA.ARA0023	#REF!		yes		1	m#							1		1	adults	RMNH	RMNH-TZA2009092701	VQ091004JMLUN	Vu Quang	Vietnam	:	Ha Tinh Province	:	0	,	Vu Quang National Park, forest near Don Bien Phong [border station] 567	,	18.331306°N	,	105.439111°E	,	50	-	50
955	Araneae		Araneidae								ARA0023	#REF!	RMNH.ARA.12334	SP.RMNH.ARA.ARA0023	#REF!		no		1	m#							1		1	adults	IEBR	RMNH-TZA2009092701	VQ091003JMLUN	Vu Quang	Vietnam	:	Ha Tinh Province	:	0	,	Vu Quang National Park, forest near Don Bien Phong [border station] 567	,	18.331306°N	,	105.439111°E	,	50	-	50
883	Araneae		Araneidae			Singa	sp.			Jeremy Miller	ARA0024	#REF!	RMNH.ARA.12261	SP.RMNH.ARA.ARA0024	#REF!		yes				,	1	f#				1		1	adults	IEBR	RMNH-TZA2009092701	VQ091003JMLUN2	Vu Quang	Vietnam	:	Ha Tinh Province	:	0	,	Vu Quang National Park, forest near Don Bien Phong [border station] 567	,	18.331306°N	,	105.439111°E	,	50	-	50
911	Araneae		Araneidae			Singa	sp.			Jeremy Miller	ARA0024	#REF!	RMNH.ARA.12289	SP.RMNH.ARA.ARA0024	#REF!		yes		1	m#							1		1	adults	RMNH	RMNH-TZA2009092701	VQ090928JMLUN2	Vu Quang	Vietnam	:	Ha Tinh Province	:	0	,	Vu Quang National Park, forest near Don Bien Phong [border station] 567	,	18.331306°N	,	105.439111°E	,	50	-	50
804	Araneae		Araneidae								ARA0025	#REF!	RMNH.ARA.12183	SP.RMNH.ARA.ARA0025	#REF!	BOLD:ABX8162	yes	AAGATTATATTTAATTTTTGGTGCATGGGCGGCTATAGTAGGTACTGCTATGAGAGTATTAATTCGTATTGAATTAGGACAACCTGGTAGATTGTTAGGTGATGACCAATTATATAATGTGATTGTAACAGCTCATGCTTTTGTAATAATTTTTTTTATAGTAATACCTATTTTAATTGGGGGATTTGGAAATTGATTGGTGCCTTTAATATTAGGAGCTCCTGATATAGCTTTTCCTCGTATAAATAATTTAAGATTTTGACTTTTACCCCCTTCTTTACTTCTTTTAATTATTTCTTCTATAGTTGAAATAGGAGTAGGAGCGGGGTGAACTGTATACCCTCCTTTAGCTGGTTTAGAGGGTCATTCTGGTAGGTCTGTTGATTTTGCAATTTTTTC…			,	1	f#				1		1	adults	RMNH	RMNH-TZA2009092701	VQ091004PSLUN	Vu Quang	Vietnam	:	Ha Tinh Province	:	0	,	Vu Quang National Park, forest near Don Bien Phong [border station] 567	,	18.331306°N	,	105.439111°E	,	50	-	50
834	Araneae		Araneidae								ARA0025	#REF!	RMNH.ARA.12213	SP.RMNH.ARA.ARA0025	#REF!		no				,	1	f#				1		1	adults	IEBR	RMNH-TZA2009092701	VQ091002JMLDD	Vu Quang	Vietnam	:	Ha Tinh Province	:	0	,	Vu Quang National Park, forest near Don Bien Phong [border station] 567	,	18.331306°N	,	105.439111°E	,	50	-	50
897	Araneae		Araneidae								ARA0025	#REF!	RMNH.ARA.12275	SP.RMNH.ARA.ARA0025	#REF!		yes		1	m#							1		1	adults	RMNH	RMNH-TZA2009092701	VQ090928JMLDN	Vu Quang	Vietnam	:	Ha Tinh Province	:	0	,	Vu Quang National Park, forest near Don Bien Phong [border station] 567	,	18.331306°N	,	105.439111°E	,	50	-	50
956	Araneae		Araneidae								ARA0025	#REF!	RMNH.ARA.12335	SP.RMNH.ARA.ARA0025	#REF!		no				,	1	f#				1		1	adults	IEBR	RMNH-TZA2009092701	VQ090928PSLUN	Vu Quang	Vietnam	:	Ha Tinh Province	:	0	,	Vu Quang National Park, forest near Don Bien Phong [border station] 567	,	18.331306°N	,	105.439111°E	,	50	-	50
967	Araneae		Araneidae								ARA0025	#REF!	RMNH.ARA.12346	SP.RMNH.ARA.ARA0025	#REF!		no		1	m#							1		1	adults	IEBR	RMNH-TZA2009092701	VQ090927PSLUN	Vu Quang	Vietnam	:	Ha Tinh Province	:	0	,	Vu Quang National Park, forest near Don Bien Phong [border station] 567	,	18.331306°N	,	105.439111°E	,	50	-	50
444	Araneae		Araneidae			Deione	sp.			Jeremy Miller	ARA0027	#REF!	RMNH.ARA.11844	SP.RMNH.ARA.ARA0027	#REF!	BOLD:ABX8576	yes	GACCTTATATTTGGTTTTTGGGGCTTGAGCGGCTATAGTCGGGACTGCAATGAGCGTATTAATTCGAATTGAATTAGGGCAACCTGGAAGATTTCTAGGGGATGACCAGTTATATAATGTAGTAGTTACTGCTCACGCTTTTGTGATAATTTTTTTTATAGTAATACCAATTCTGATTGGGGGGTTTGGAAATTGATTAGTTCCTCTAATATTGGGTGCACCCGATATAGCATTCCCTCGTATGAATAATTTAAGATTTTGATTGTTACCCCCCTCTTTGACATTATTGATTGTATCCTCTATAGTAGAGATAGGGGTAGGGGCTGGGTGAACAGTTTATCCTCCGTTAGCCGGGTTAGAGGGACATGCTGGGAGATCTGTCGATTTTGCTATTTTTTC…			,	1	f#				1	indiv#	1	adults	RMNH	RMNH-TZA2009101801	CB091019PSLUN	Cat Ba	Vietnam	:	Hai Phong Province	:	0	,	Cat Ba National Park, Tuyen Duung Giao Duc Moi Truung - Du Lich Sinh Thai [Forest Education Trail]	,	20.797179°N	,	107.006982°E	,	50	-	50
807	Araneae		Araneidae			Deione	sp.			Jeremy Miller	ARA0027	#REF!	RMNH.ARA.12186	SP.RMNH.ARA.ARA0027	#REF!	BOLD:ABX8986	yes	GACCTTATATTTGGTTTTTGGGGCTTGAGCGGCTATAGTCGGGACTGCAATGAGTGTATTAATTCGAATTGAATTAGGGCAACCTGGAAGGTTTCTAGGGGATGATCAGTTATATAATGTAGTAGTTACTGCTCACGCTTTTGTGATAATTTTTTTTATAGTAATACCAATTCTGATTGGGGGGTTTGGAAATTGGTTAGTTCCTCTAATATTGGGTGCACCTGATATAGCATTTCCTCGTATGAATAATTTAAGATTTTGATTGTTACCTCCCTCTTTAACATTATTGATTGTATCCTCTATAGTAGAAATAGGGGTAGGGGCTGGGTGAACAGTTTATCCCCCGTTAGCCGGGTTAGAGGGACATGCTGGGAGATCTGTTGACTTTGCTATTTTTTC…			,	1	f#				1		1	adults	RMNH	RMNH-TZA2009092701	VQ090929JMBED	Vu Quang	Vietnam	:	Ha Tinh Province	:	0	,	Vu Quang National Park, forest near Don Bien Phong [border station] 567	,	18.331306°N	,	105.439111°E	,	50	-	50
906	Araneae		Araneidae			Deione	sp.			Jeremy Miller	ARA0027	#REF!	RMNH.ARA.12284	SP.RMNH.ARA.ARA0027	#REF!	BOLD:ABX8986	yes	GACCTTATATTTGGTTTTTGGGGCTTGAGCGGCTATAGTCGGGACTGCAATGAGTGTATTAATTCGAATTGAATTAGGGCAACCTGGAAGGTTTCTAGGGGATGATCAGTTATATAATGTGGTAGTTACTGCTCACGCTTTTGTGATAATTTTTTTTATAGTAATACCAATTCTGATTGGGGGGTTTGGAAATTGATTAGTTCCTCTAATATTGGGTGCACCTGATATAGCATTCCCTCGTATGAATAATTTAAGATTTTGATTGTTGCCCCCCTCTTTGACATTATTGATTGTATCCTCTATAGTAGAAATAGGGGTGGGGGCTGGGTGAACAGTTTATCCCCCGTTAGCCGGGTTAGAAGGACATGCTGGGAGATCTGTTGATTTTGCTATTTTCTC…			,	1	f#				1		1	adults	RMNH	RMNH-TZA2009092701	VQ091004JMLUN	Vu Quang	Vietnam	:	Ha Tinh Province	:	0	,	Vu Quang National Park, forest near Don Bien Phong [border station] 567	,	18.331306°N	,	105.439111°E	,	50	-	50
1001	Araneae		Araneidae			Deione	sp.			Jeremy Miller	ARA0027	#REF!	RMNH.ARA.12379	SP.RMNH.ARA.ARA0027	#REF!		no				,	2	f#				2		2	adults	IEBR	RMNH-TZA2009092701	VQ090928JMLUN	Vu Quang	Vietnam	:	Ha Tinh Province	:	0	,	Vu Quang National Park, forest near Don Bien Phong [border station] 567	,	18.331306°N	,	105.439111°E	,	50	-	50
962	Araneae		Araneidae								ARA0028	#REF!	RMNH.ARA.12341	SP.RMNH.ARA.ARA0028	#REF!	BOLD:ABX8575	yes	AACTTTATATTTAATTTTTGGATCTTGAGCTGCTATAGTAGGAACTGCAATAAGAGTATTGATTCGGATTGAATTAGGACAATCTGGTAGATTTATTGGAGATGATCAAATTTATAATGTAATTGTTACTGCTCATGCATTTGTAATAATTTTTTTTATAGTAATACCGATTTTAATTGGAGGATTTGGAAATTGATTAGTTCCTTTAATATTAGGAGCTCCGGATATAGCTTTTCCTCGTATAAATAATTTAAGATTTTGGTTATTGCCTCCCTCTTTATTTCTTTTAATTATTTCTTCAATAATTGAAATAGGAGTTGGAGCTGGGTGAACTATTTATCCCCCTTTAGCTTCTTTAGAGGGTCATTCTGGGGTATCTGTTGATTTTGCTATTTTTTC…			,	1	f#				1		1	adults	RMNH	RMNH-TZA2009092701	VQ090927PSLUN	Vu Quang	Vietnam	:	Ha Tinh Province	:	0	,	Vu Quang National Park, forest near Don Bien Phong [border station] 567	,	18.331306°N	,	105.439111°E	,	50	-	50
977	Araneae		Araneidae								ARA0030	#REF!	RMNH.ARA.12356	SP.RMNH.ARA.ARA0030	#REF!	BOLD:ABX8164	yes	AACTTTATATTTAATTTTTGGGGCTTGATCTGCTATAGTTGGAACTGCTATAAGAGTTTTAATTCGAATTGAATTAGGACAACCTGGGAGATTTATTGGGGATGATCAACTATATAATGTAATTGTTACTGCTCATGCTTTTGTAATAATTTTTTTTATAGTAATGCCAATTTTAATTGGGGGATTTGGAAATTGATTAGTACCTTTGATGTTAGGTGCTCCTGATATAGCTTTTCCACGAATAAATAATTTAAGATTTTGATTATTACCACCTTCACTAATATTATTAATTACATCATCTATAGTAGAAATAGGTGTTGGAGCTGGTTGAACTATTTATCCTCCTTTAGCAAGGTTAGATGGTCATTCTGGGAGATCAGTAGATTTTGCTATTTTTTC…	1	m#							1		1	adults	RMNH	RMNH-TZA2009092701	VQ090928PSLUN	Vu Quang	Vietnam	:	Ha Tinh Province	:	0	,	Vu Quang National Park, forest near Don Bien Phong [border station] 567	,	18.331306°N	,	105.439111°E	,	50	-	50
701	Araneae		Araneidae								ARA0031	#REF!	RMNH.ARA.12090	SP.RMNH.ARA.ARA0031	#REF!	BOLD:ABX7776	yes	GACATTATATTTAATTTTTGGTGCTTGATCTGCGATGGTAGGAACTGCTATGAGAGTTTTGATTCGGATTGAACTAGGACAACCTGGGAGATTTATAGGGGATGACCAGTTATATAACGTTATTGTTACTGCCCATGCTTTTATTATAATTTTTTTTATAGTAATACCAATTTTAATTGGGGGGTTTGGAAATTGAATAGTACCTTTAATGTTAGGGGCGCCAGATATAGCATTTCCTCGTATAAATAATTTAAGATTTTGGTTATTACCCCCGTCGTTATTTCTTTTAATTATTTCTTCAATAGTTGAGGTAGGAGTTGGGGCAGGTTGAACGGTGTATCCCCCATTAGCTAGGTTAGAGGGGCATGCCGGTAGATCTGTTGATTTTGCTATTTTTTC…			,	2	f#				2		2	adults	RMNH	RMNH-TZA2009092701	VQ091003JMLDD	Vu Quang	Vietnam	:	Ha Tinh Province	:	0	,	Vu Quang National Park, forest near Don Bien Phong [border station] 567	,	18.331306°N	,	105.439111°E	,	50	-	50
712	Araneae		Araneidae								ARA0031	#REF!	RMNH.ARA.12099	SP.RMNH.ARA.ARA0031	#REF!		no				,	2	f#				2		2	adults	IEBR	RMNH-TZA2009092701	VQ091003JMLDD2	Vu Quang	Vietnam	:	Ha Tinh Province	:	0	,	Vu Quang National Park, forest near Don Bien Phong [border station] 567	,	18.331306°N	,	105.439111°E	,	50	-	50
718	Araneae		Araneidae								ARA0031	#REF!	RMNH.ARA.12104	SP.RMNH.ARA.ARA0031	#REF!	BOLD:ABX7776	yes	GACATTATATTTAATTTTTGGTGCTTGATCTGCGATGGTAGGAACTGCTATGAGAGTTTTGATTCGGATTGAACTAGGACAACCTGGGAGATTTATAGGGGATGACCAGTTATATAACGTTATTGTTACTGCCCATGCTTTTATTATAATTTTTTTTATAGTAATACCAATTTTAATTGGGGGGTTTGGAAATTGAATAGTACCTTTAATGTTAGGGGCGCCAGATATAGCATTTCCTCGTATAAATAATTTAAGATTTTGGTTATTACCCCCGTCGTTATTTCTTTTAATTATTTCTTCAATAGTTGAGGTAGGAGTTGGGGCAGGTTGAACGGTGTATCCCCCATTAGCTAGGTTAGAGGGGCATGCCGGTAGATCTGTTGATTTTGCTATTTTTTC…	1	m#	,	2	f#				3		3	adults	RMNH	RMNH-TZA2009092701	VQ090928JMLDN	Vu Quang	Vietnam	:	Ha Tinh Province	:	0	,	Vu Quang National Park, forest near Don Bien Phong [border station] 567	,	18.331306°N	,	105.439111°E	,	50	-	50
747	Araneae		Araneidae								ARA0031	#REF!	RMNH.ARA.12129	SP.RMNH.ARA.ARA0031	#REF!		no				,	1	f#				1		1	adults	IEBR	RMNH-TZA2009092701	VQ091004JMLDD2	Vu Quang	Vietnam	:	Ha Tinh Province	:	0	,	Vu Quang National Park, forest near Don Bien Phong [border station] 567	,	18.331306°N	,	105.439111°E	,	50	-	50
750	Araneae		Araneidae								ARA0031	#REF!	RMNH.ARA.12132	SP.RMNH.ARA.ARA0031	#REF!		no				,	1	f#				1		1	adults	IEBR	RMNH-TZA2009092701	VQ091004JMLDD	Vu Quang	Vietnam	:	Ha Tinh Province	:	0	,	Vu Quang National Park, forest near Don Bien Phong [border station] 567	,	18.331306°N	,	105.439111°E	,	50	-	50
830	Araneae		Araneidae								ARA0031	#REF!	RMNH.ARA.12209	SP.RMNH.ARA.ARA0031	#REF!		no				,	1	f#				1		1	adults	IEBR	RMNH-TZA2009092701	VQ091002JMLDD	Vu Quang	Vietnam	:	Ha Tinh Province	:	0	,	Vu Quang National Park, forest near Don Bien Phong [border station] 567	,	18.331306°N	,	105.439111°E	,	50	-	50
856	Araneae		Araneidae			Chorisopes	sp.			Fernando Alvarez-Padilla	ARA0032	#REF!	RMNH.ARA.12235	SP.RMNH.ARA.ARA0032	#REF!		yes				,	2	f#				2		2	adults	RMNH	RMNH-TZA2009092701	VQ091004PSLUN	Vu Quang	Vietnam	:	Ha Tinh Province	:	0	,	Vu Quang National Park, forest near Don Bien Phong [border station] 567	,	18.331306°N	,	105.439111°E	,	50	-	50
857	Araneae		Araneidae			Chorisopes	sp.			Fernando Alvarez-Padilla	ARA0032	#REF!	RMNH.ARA.12236	SP.RMNH.ARA.ARA0032	#REF!		no				,	1	f#				1		1	adults	IEBR	RMNH-TZA2009092701	VQ090928WIN	Vu Quang	Vietnam	:	Ha Tinh Province	:	0	,	Vu Quang National Park, forest near Don Bien Phong [border station] 567	,	18.331306°N	,	105.439111°E	,	50	-	50
860	Araneae		Araneidae			Chorisopes	sp.			Fernando Alvarez-Padilla	ARA0032	#REF!	RMNH.ARA.12239	SP.RMNH.ARA.ARA0032	#REF!		no				,	1	f#				1		1	adults	IEBR	RMNH-TZA2009092701	VQ090927WIN	Vu Quang	Vietnam	:	Ha Tinh Province	:	0	,	Vu Quang National Park, forest near Don Bien Phong [border station] 567	,	18.331306°N	,	105.439111°E	,	50	-	50
858	Araneae		Araneidae			Chorisopes	sp.			Fernando Alvarez-Padilla	ARA0033	#REF!	RMNH.ARA.12237	SP.RMNH.ARA.ARA0033	#REF!	BOLD:ABX8164	yes	AACTTTATATTTAATTTTTGGAGCTTGATCCGCTATAGTTGGAACTGCTATAAGGGTTTTAATTCGAATTGAATTAGGACAACCTGGGAGATTTATTGGGGATGATCAATTATATAATGTAATTGTTACTGCTCATGCTTTTGTAATAATTTTTTTTATAGTAATGCCAATTTTAATTGGGGGATTTGGAAATTGATTAGTACCTTTAATGTTAGGTGCTCCTGATATAGCTTTCCCACGAATAAATAATTTAAGATTTTGATTATTACCCCCTTCATTAATATTATTAATTACATCATCTATAGTAGAAATAGGTGTTGGAGCTGGTTGAACTATTTATCCTCCTTTAGCAAGATTAGATGGTCATTCTGGGAGATCAGTAGATTTTGCTATTTTTTC…			,	1	f#				1		1	adults	RMNH	RMNH-TZA2009092701	VQ090928JMLDN	Vu Quang	Vietnam	:	Ha Tinh Province	:	0	,	Vu Quang National Park, forest near Don Bien Phong [border station] 567	,	18.331306°N	,	105.439111°E	,	50	-	50
132	Araneae		Araneidae			Chorisopes	sp.			Fernando Alvarez-Padilla	ARA0034	#REF!	RMNH.ARA.11543	SP.RMNH.ARA.ARA0034	#REF!	BOLD:ABX8160	yes	NNNNNNNNNNNNNNNNNNNNNNNNNNNNNNNNNNNNNATTGGAACTGCTATAAGAGTTTTAATTCGAATTGAATTAGGTCAACCTGGAAGATTTATTGGAGATGATCAATTATATAATGTTATTGTAACTGCTCATGCTTTTGTAATAATTTTTTTTATAGTAATACCAATTTTAATTGGTGGATTTGGAAATTGATTAGTTCCTTTAATATTAGGAGCACCAGATATAGCTTTTCCTCGGATAAATAATTTAAGATTTTGGTTATTACCACCTTCATTAATATTATTAATTTCATCATCAATAGTAGAAATAGGAGTTGGAGCAGGTTGAACAATTTATCCTCCTTTAGCTAGATTAGAAGGACATTCTGGTAGATCTATAGATTTTGCTATTTTTTC…			,	1	f#				1	indiv#	1	adults	RMNH	RMNH-TZA2009100701	CF091013PSLUN	Cuc Phuong	Vietnam	:	Ninh Binh Province	:	0	,	Cuc Phuong National Park, Cay Dang Co Thu trail	,	20.299039°N	,	105.655756°E	,	200	-	200
271	Araneae		Araneidae			Chorisopes	sp.			Fernando Alvarez-Padilla	ARA0034	#REF!	RMNH.ARA.11679	SP.RMNH.ARA.ARA0034	#REF!		no				,	1	f#				1	indiv#	1	adults	IEBR	RMNH-TZA2009100701	CF091008JMLUN	Cuc Phuong	Vietnam	:	Ninh Binh Province	:	0	,	Cuc Phuong National Park, Cay Dang Co Thu trail	,	20.299039°N	,	105.655756°E	,	200	-	200
360	Araneae		Araneidae			Chorisopes	sp.			Fernando Alvarez-Padilla	ARA0034	#REF!	RMNH.ARA.11765	SP.RMNH.ARA.ARA0034	#REF!	BOLD:ABX7775	yes	AACTTTATATTTAATTTTTGGAGCTTGATCTGCTATAATTGGGACTGCTATAAGAGTTTTAATTCGAATTGAATTAGGTCAACCTGGAAGATTTATTGGAGATGATCAATTATATAATGTTGTTGTAACTGCTCATGCTTTTGTAATAATTTTTTTTATAGTAATACCAATTTTAATTGGAGGGTTTGGAAATTGATTAGTTCCTTTAATATTAGGAGCACCAGATATAGCTTTTCCTCGAATAAATAATTTAAGATTTTGATTATTACCTCCTTCATTAATATTATTAATTTCATCATCAATAGTAGAAATAGGAGTTGGGGCAGGTTGAACTATTTATCCTCCTTTAGCTAGATTAGAAGGACATTCTGGAAGATCTATAGATTTTGCTATTTTTTC…			,	1	f#				1	indiv#	1	adults	RMNH	RMNH-TZA2009101801	CB091021HNBED	Cat Ba	Vietnam	:	Hai Phong Province	:	0	,	Cat Ba National Park, Tuyen Duung Giao Duc Moi Truung - Du Lich Sinh Thai [Forest Education Trail]	,	20.797179°N	,	107.006982°E	,	50	-	50
392	Araneae		Araneidae			Chorisopes	sp.			Fernando Alvarez-Padilla	ARA0034	#REF!	RMNH.ARA.11795	SP.RMNH.ARA.ARA0034	#REF!	BOLD:ABX7775	yes	AACTTTATATTTAATTTTTGGAGCTTGATCTGCTATAATTGGGACTGCTATAAGAGTTTTAATTCGAATTGAATTAGGTCAACCTGGAAGATTTATTGGAGATGATCAATTATATAATGTTGTTGTAACTGCTCATGCTTTTGTAATAATTTTTTTTATAGTAATACCAATTTTAATTGGAGGGTTTGGAAATTGATTAGTTCCTTTAATATTAGGAGCACCAGATATAGCTTTTCCTCGAATAAATAATTTAAGATTTTGATTATTACCTCCTTCATTAATATTATTAATTTCATCATCAATAGTAGAAATAGGAGTTGGGGCAGGTTGAACTATTTATCCTCCTTTAGCTAGATTAGAAGGACATTCTGGAAGATCTATAGATTTTGCTATTTTTTC…			,	2	f#				2	indiv#	2	adults	RMNH	RMNH-TZA2009101801	CB091022PSLUN	Cat Ba	Vietnam	:	Hai Phong Province	:	0	,	Cat Ba National Park, Tuyen Duung Giao Duc Moi Truung - Du Lich Sinh Thai [Forest Education Trail]	,	20.797179°N	,	107.006982°E	,	50	-	50
404	Araneae		Araneidae			Chorisopes	sp.			Fernando Alvarez-Padilla	ARA0034	#REF!	RMNH.ARA.11805	SP.RMNH.ARA.ARA0034	#REF!		no				,	1	f#				1	indiv#	1	adults	IEBR	RMNH-TZA2009101801	CB091023JMLDN	Cat Ba	Vietnam	:	Hai Phong Province	:	0	,	Cat Ba National Park, Tuyen Duung Giao Duc Moi Truung - Du Lich Sinh Thai [Forest Education Trail]	,	20.797179°N	,	107.006982°E	,	50	-	50
411	Araneae		Araneidae			Chorisopes	sp.			Fernando Alvarez-Padilla	ARA0034	#REF!	RMNH.ARA.11812	SP.RMNH.ARA.ARA0034	#REF!		no				,	1	f#				1	indiv#	1	adults	RMNH	RMNH-TZA2009101801	CB091022PSBED	Cat Ba	Vietnam	:	Hai Phong Province	:	0	,	Cat Ba National Park, Tuyen Duung Giao Duc Moi Truung - Du Lich Sinh Thai [Forest Education Trail]	,	20.797179°N	,	107.006982°E	,	50	-	50
427	Araneae		Araneidae			Chorisopes	sp.			Fernando Alvarez-Padilla	ARA0034	#REF!	RMNH.ARA.11828	SP.RMNH.ARA.ARA0034	#REF!	BOLD:ABX7775	yes	AACTTTATATTTAATTTTTGGAGCTTGATCTGCTATAATTGGGACTGCTATAAGAGTTTTAATTCGAATTGAATTAGGTCAACCTGGAAGATTTATTGGAGATGATCAATTATATAATGTTGTTGTAACTGCTCATGCTTTTGTAATAATTTTTTTTATAGTAATACCAATTTTAATTGGAGGGTTTGGAAATTGATTAGTTCCTTTAATATTAGGAGCACCAGATATAGCTTTTCCTCGAATAAATAATTTAAGATTTTGATTATTACCTCCTTCATTAATATTATTAATTTCATCATCAATAGTAGAAATAGGAGTTGGGGCAGGTTGAACTATTTATCCTCCTTTAGCTAGATTAGAAGGACATTCTGGAAGATCTATAGATTTTGCTATTTTTTC…	1	m#							1	indiv#	1	adults	RMNH	RMNH-TZA2009101801	CB091019PSLUN	Cat Ba	Vietnam	:	Hai Phong Province	:	0	,	Cat Ba National Park, Tuyen Duung Giao Duc Moi Truung - Du Lich Sinh Thai [Forest Education Trail]	,	20.797179°N	,	107.006982°E	,	50	-	50
523	Araneae		Araneidae			Chorisopes	sp.			Fernando Alvarez-Padilla	ARA0034	#REF!	RMNH.ARA.11920	SP.RMNH.ARA.ARA0034	#REF!		no				,	3	f#				3	indiv#	3	adults	IEBR	RMNH-TZA2009101801	CB091021JMLDN	Cat Ba	Vietnam	:	Hai Phong Province	:	0	,	Cat Ba National Park, Tuyen Duung Giao Duc Moi Truung - Du Lich Sinh Thai [Forest Education Trail]	,	20.797179°N	,	107.006982°E	,	50	-	50
545	Araneae		Araneidae			Chorisopes	sp.			Fernando Alvarez-Padilla	ARA0034	#REF!	RMNH.ARA.11942	SP.RMNH.ARA.ARA0034	#REF!		no				,	1	f#				1	indiv#	1	adults	IEBR	RMNH-TZA2009101801	CB091018JMLUN2	Cat Ba	Vietnam	:	Hai Phong Province	:	0	,	Cat Ba National Park, Tuyen Duung Giao Duc Moi Truung - Du Lich Sinh Thai [Forest Education Trail]	,	20.797179°N	,	107.006982°E	,	50	-	50
571	Araneae		Araneidae			Chorisopes	sp.			Fernando Alvarez-Padilla	ARA0034	#REF!	RMNH.ARA.11968	SP.RMNH.ARA.ARA0034	#REF!		no				,	1	f#				1	indiv#	1	adults	RMNH	RMNH-TZA2009101801	CB091019JMBED2	Cat Ba	Vietnam	:	Hai Phong Province	:	0	,	Cat Ba National Park, Tuyen Duung Giao Duc Moi Truung - Du Lich Sinh Thai [Forest Education Trail]	,	20.797179°N	,	107.006982°E	,	50	-	50
576	Araneae		Araneidae			Chorisopes	sp.			Fernando Alvarez-Padilla	ARA0034	#REF!	RMNH.ARA.11973	SP.RMNH.ARA.ARA0034	#REF!		no				,	1	f#				1	indiv#	1	adults	IEBR	RMNH-TZA2009101801	CB091018JMLDN	Cat Ba	Vietnam	:	Hai Phong Province	:	0	,	Cat Ba National Park, Tuyen Duung Giao Duc Moi Truung - Du Lich Sinh Thai [Forest Education Trail]	,	20.797179°N	,	107.006982°E	,	50	-	50
121	Araneae		Clubionidae			Clubiona	sp.			Pakawin Dankittipakul	CLU0001	#REF!	RMNH.ARA.11532	SP.RMNH.ARA.CLU0001	#REF!		yes				,	1	f#				1	indiv#	1	adults	RMNH	RMNH-TZA2009100701	CF091008PSLUN	Cuc Phuong	Vietnam	:	Ninh Binh Province	:	0	,	Cuc Phuong National Park, Cay Dang Co Thu trail	,	20.299039°N	,	105.655756°E	,	200	-	200
159	Araneae		Clubionidae			Clubiona	sp.			Pakawin Dankittipakul	CLU0001	#REF!	RMNH.ARA.11570	SP.RMNH.ARA.CLU0001	#REF!		yes		1	m#							1	indiv#	1	adults	RMNH	RMNH-TZA2009100701	CF091009JMBED2	Cuc Phuong	Vietnam	:	Ninh Binh Province	:	0	,	Cuc Phuong National Park, Cay Dang Co Thu trail	,	20.299039°N	,	105.655756°E	,	200	-	200
171	Araneae		Clubionidae			Clubiona	sp.			Pakawin Dankittipakul	CLU0001	#REF!	RMNH.ARA.11581	SP.RMNH.ARA.CLU0001	#REF!		no				,	1	f#				1	indiv#	1	adults	IEBR	RMNH-TZA2009100701	CF091008JMLUN	Cuc Phuong	Vietnam	:	Ninh Binh Province	:	0	,	Cuc Phuong National Park, Cay Dang Co Thu trail	,	20.299039°N	,	105.655756°E	,	200	-	200
192	Araneae		Clubionidae			Clubiona	sp.			Pakawin Dankittipakul	CLU0001	#REF!	RMNH.ARA.11602	SP.RMNH.ARA.CLU0001	#REF!		no		1	m#	,	1	f#				2	indiv#	2	adults	RMNH	RMNH-TZA2009100701	CF091013JMLUN	Cuc Phuong	Vietnam	:	Ninh Binh Province	:	0	,	Cuc Phuong National Park, Cay Dang Co Thu trail	,	20.299039°N	,	105.655756°E	,	200	-	200
223	Araneae		Clubionidae			Clubiona	sp.			Pakawin Dankittipakul	CLU0001	#REF!	RMNH.ARA.11633	SP.RMNH.ARA.CLU0001	#REF!		no				,	1	f#				1	indiv#	1	adults	RMNH	RMNH-TZA2009100701	CF091007WIN	Cuc Phuong	Vietnam	:	Ninh Binh Province	:	0	,	Cuc Phuong National Park, Cay Dang Co Thu trail	,	20.299039°N	,	105.655756°E	,	200	-	200
408	Araneae		Clubionidae			Clubiona	sp.			Pakawin Dankittipakul	CLU0001	#REF!	RMNH.ARA.11809	SP.RMNH.ARA.CLU0001	#REF!		no		3	m#	,	1	f#				4	indiv#	4	adults	IEBR	RMNH-TZA2009101801	CB091023PSBED	Cat Ba	Vietnam	:	Hai Phong Province	:	0	,	Cat Ba National Park, Tuyen Duung Giao Duc Moi Truung - Du Lich Sinh Thai [Forest Education Trail]	,	20.797179°N	,	107.006982°E	,	50	-	50
415	Araneae		Clubionidae			Clubiona	sp.			Pakawin Dankittipakul	CLU0001	#REF!	RMNH.ARA.11816	SP.RMNH.ARA.CLU0001	#REF!		no				,	1	f#				1	indiv#	1	adults	RMNH	RMNH-TZA2009101801	CB091021PSLUN	Cat Ba	Vietnam	:	Hai Phong Province	:	0	,	Cat Ba National Park, Tuyen Duung Giao Duc Moi Truung - Du Lich Sinh Thai [Forest Education Trail]	,	20.797179°N	,	107.006982°E	,	50	-	50
424	Araneae		Clubionidae			Clubiona	sp.			Pakawin Dankittipakul	CLU0001	#REF!	RMNH.ARA.11825	SP.RMNH.ARA.CLU0001	#REF!		no		1	m#	,	1	f#				2	indiv#	2	adults	RMNH	RMNH-TZA2009101801	CB091018PSLUN	Cat Ba	Vietnam	:	Hai Phong Province	:	0	,	Cat Ba National Park, Tuyen Duung Giao Duc Moi Truung - Du Lich Sinh Thai [Forest Education Trail]	,	20.797179°N	,	107.006982°E	,	50	-	50
438	Araneae		Clubionidae			Clubiona	sp.			Pakawin Dankittipakul	CLU0001	#REF!	RMNH.ARA.11839	SP.RMNH.ARA.CLU0001	#REF!		no				,	2	f#				2	indiv#	2	adults	RMNH	RMNH-TZA2009101801	CB091022PSBED	Cat Ba	Vietnam	:	Hai Phong Province	:	0	,	Cat Ba National Park, Tuyen Duung Giao Duc Moi Truung - Du Lich Sinh Thai [Forest Education Trail]	,	20.797179°N	,	107.006982°E	,	50	-	50
455	Araneae		Clubionidae			Clubiona	sp.			Pakawin Dankittipakul	CLU0001	#REF!	RMNH.ARA.11855	SP.RMNH.ARA.CLU0001	#REF!	BOLD:ABX8591	yes	TACTTTGTATTTAATTTTTGGTGCTTGATCTGCTATAGTAGGTACTGCTATAAGAGTATTAATTCGAATGGAATTAGGACAGTCTGGTGCTTTATTAGGTGATGATCATTTATATAATGTAGTGGTTACAGCGCATGCTTTTGTAATAATTTTTTTTATAGTTATACCTATTTTAATTGGTGGTTTTGGAAATTGGTTGGTTCCAATAATATTAGGTGCTGGGGATATAGCATTTCCTCGTATAAATAATTTGAGTTTTTGACTATTACCTCCTTCTTTATTTCTGTTGTTTATATCTTCTATAGCTGAAATAGGAGTTGGGGCTGGTTGGACAGTATATCCTCCTCTTGCTTCTTTAACAGGTCATATAGGAAGAGCTATAGACTTTGCTATTTTTTC…			,	1	f#				1	indiv#	1	adults	RMNH	RMNH-TZA2009101801	CB091023HNBED	Cat Ba	Vietnam	:	Hai Phong Province	:	0	,	Cat Ba National Park, Tuyen Duung Giao Duc Moi Truung - Du Lich Sinh Thai [Forest Education Trail]	,	20.797179°N	,	107.006982°E	,	50	-	50
468	Araneae		Clubionidae			Clubiona	sp.			Pakawin Dankittipakul	CLU0001	#REF!	RMNH.ARA.11868	SP.RMNH.ARA.CLU0001	#REF!		no				,	1	f#				1	indiv#	1	adults	RMNH	RMNH-TZA2009101801	CB091022JMLUN2	Cat Ba	Vietnam	:	Hai Phong Province	:	0	,	Cat Ba National Park, Tuyen Duung Giao Duc Moi Truung - Du Lich Sinh Thai [Forest Education Trail]	,	20.797179°N	,	107.006982°E	,	50	-	50
491	Araneae		Clubionidae			Clubiona	sp.			Pakawin Dankittipakul	CLU0001	#REF!	RMNH.ARA.11889	SP.RMNH.ARA.CLU0001	#REF!		no				,	2	f#				2	indiv#	2	adults	IEBR	RMNH-TZA2009101801	CB091021HNBED	Cat Ba	Vietnam	:	Hai Phong Province	:	0	,	Cat Ba National Park, Tuyen Duung Giao Duc Moi Truung - Du Lich Sinh Thai [Forest Education Trail]	,	20.797179°N	,	107.006982°E	,	50	-	50
500	Araneae		Clubionidae			Clubiona	sp.			Pakawin Dankittipakul	CLU0001	#REF!	RMNH.ARA.11898	SP.RMNH.ARA.CLU0001	#REF!		no				,	5	f#				5	indiv#	5	adults	IEBR	RMNH-TZA2009101801	CB091019JMBED	Cat Ba	Vietnam	:	Hai Phong Province	:	0	,	Cat Ba National Park, Tuyen Duung Giao Duc Moi Truung - Du Lich Sinh Thai [Forest Education Trail]	,	20.797179°N	,	107.006982°E	,	50	-	50
564	Araneae		Clubionidae			Clubiona	sp.			Pakawin Dankittipakul	CLU0001	#REF!	RMNH.ARA.11961	SP.RMNH.ARA.CLU0001	#REF!		no				,	1	f#				1	indiv#	1	adults	RMNH	RMNH-TZA2009101801	CB091021JMLUN	Cat Ba	Vietnam	:	Hai Phong Province	:	0	,	Cat Ba National Park, Tuyen Duung Giao Duc Moi Truung - Du Lich Sinh Thai [Forest Education Trail]	,	20.797179°N	,	107.006982°E	,	50	-	50
573	Araneae		Clubionidae			Clubiona	sp.			Pakawin Dankittipakul	CLU0001	#REF!	RMNH.ARA.11970	SP.RMNH.ARA.CLU0001	#REF!		no				,	1	f#				1	indiv#	1	adults	RMNH	RMNH-TZA2009101801	CB091019JMBED2	Cat Ba	Vietnam	:	Hai Phong Province	:	0	,	Cat Ba National Park, Tuyen Duung Giao Duc Moi Truung - Du Lich Sinh Thai [Forest Education Trail]	,	20.797179°N	,	107.006982°E	,	50	-	50
160	Araneae		Clubionidae			Clubiona	sp.			Pakawin Dankittipakul	CLU0001	#REF!	RMNH.ARA.12557	SP.RMNH.ARA.CLU0001	#REF!		no		1	m#	,	2	f#				3	indiv#	3	adults	IEBR	RMNH-TZA2009100701	CF091009JMBED2	Cuc Phuong	Vietnam	:	Ninh Binh Province	:	0	,	Cuc Phuong National Park, Cay Dang Co Thu trail	,	20.299039°N	,	105.655756°E	,	200	-	200
542	Araneae		Clubionidae			Pristidia	sp.			Pakawin Dankittipakul	CLU0002	#REF!	RMNH.ARA.11939	SP.RMNH.ARA.CLU0002	#REF!	BOLD:ABX8178	yes	TACTTTATATTTAATTTTTGGGTCTTGGTCTGCTATAGTTGGAACTGCTATGAGTGTATTAATTCGTATAGAATTAGGTCAATCTGGAGCTTTTTTAGGAGATGATCATTTATATAATGTTGTGGTTACGGCTCATGCTTTTGTTATAATTTTTTTTATAGTAATACCAATTTTAATTGGTGGTTTTGGTAATTGAATAGTCCCTATAATATTAGGTGCTGCTGATATAGCTTTTCCCCGTATGAATAATTTAAGATTTTGATTATTACCTCCTTCTTTAATATTGTTATTTGTTTCATCTATAGCTGAAATAGGAGTTGGTGCAGGTTGAACTGTTTATCCCCCTTTAGCGTCATCTGTTGGGCATGTAGGAAGAGCTATGGATTTTGCTATTTTTTC…			,	1	f#				1	indiv#	1	adults	RMNH	RMNH-TZA2009101801	CB091021JMLUN	Cat Ba	Vietnam	:	Hai Phong Province	:	0	,	Cat Ba National Park, Tuyen Duung Giao Duc Moi Truung - Du Lich Sinh Thai [Forest Education Trail]	,	20.797179°N	,	107.006982°E	,	50	-	50
574	Araneae		Clubionidae			Pristidia	sp.			Pakawin Dankittipakul	CLU0002	#REF!	RMNH.ARA.11971	SP.RMNH.ARA.CLU0002	#REF!		no				,	1	f#				1	indiv#	1	adults	IEBR	RMNH-TZA2009101801	CB091019JMBED2	Cat Ba	Vietnam	:	Hai Phong Province	:	0	,	Cat Ba National Park, Tuyen Duung Giao Duc Moi Truung - Du Lich Sinh Thai [Forest Education Trail]	,	20.797179°N	,	107.006982°E	,	50	-	50
875	Araneae		Clubionidae			Pristidia	sp.			Pakawin Dankittipakul	CLU0002	#REF!	RMNH.ARA.12253	SP.RMNH.ARA.CLU0002	#REF!	BOLD:ABX8178	yes	TACTTTATATTTAATTTTTGGATCTTGGTCTGCTATAGTTGGAACTGCTATGAGTGTATTAATTCGTATAGAATTAGGTCAATCTGGAGCTTTTTTAGGAGATGACCATTTATATAACGTTGTAGTTACGGCTCATGCTTTTGTTATAATTTTTTTTATAGTAATACCAATTTTAATTGGTGGTTTTGGTAATTGAATAGTCCCTATAATATTAGGTGCTGCTGATATAGCTTTCCCCCGTATGAATAATTTAAGATTTTGATTATTACCTCCGTCTTTAATATTGTTATTTGTTTCATCTATAGCTGAGATAGGAGTTGGTGCAGGTTGAACTGTTTATCCTCCTTTAGCGTCATCTGTTGGGCATGTAGGAAGAGCTATGGATTTTGCTATTTTTTC…			,	1	f#				1		1	adults	RMNH	RMNH-TZA2009092701	VQ091003JMLUN2	Vu Quang	Vietnam	:	Ha Tinh Province	:	0	,	Vu Quang National Park, forest near Don Bien Phong [border station] 567	,	18.331306°N	,	105.439111°E	,	50	-	50
575	Araneae		Clubionidae								CLU0003	#REF!	RMNH.ARA.11972	SP.RMNH.ARA.CLU0003	#REF!		yes				,	1	f#				1	indiv#	1	adults	IEBR	RMNH-TZA2009101801	CB091019JMBED2	Cat Ba	Vietnam	:	Hai Phong Province	:	0	,	Cat Ba National Park, Tuyen Duung Giao Duc Moi Truung - Du Lich Sinh Thai [Forest Education Trail]	,	20.797179°N	,	107.006982°E	,	50	-	50
877	Araneae		Clubionidae								CLU0004	#REF!	RMNH.ARA.12255	SP.RMNH.ARA.CLU0004	#REF!		yes		1	m#							1		1	adults	IEBR	RMNH-TZA2009092701	VQ090929JMBED	Vu Quang	Vietnam	:	Ha Tinh Province	:	0	,	Vu Quang National Park, forest near Don Bien Phong [border station] 567	,	18.331306°N	,	105.439111°E	,	50	-	50
1003	Araneae		Clubionidae								CLU0004	#REF!	RMNH.ARA.12381	SP.RMNH.ARA.CLU0004	#REF!		yes		2	m#							2		2	adults	RMNH	RMNH-TZA2009092701	VQ091004PSBED	Vu Quang	Vietnam	:	Ha Tinh Province	:	0	,	Vu Quang National Park, forest near Don Bien Phong [border station] 567	,	18.331306°N	,	105.439111°E	,	50	-	50
1004	Araneae		Clubionidae								CLU0004	#REF!	RMNH.ARA.12382	SP.RMNH.ARA.CLU0004	#REF!		yes				,	1	f#				1		1	adults	IEBR	RMNH-TZA2009092701	VQ091003JMLUN	Vu Quang	Vietnam	:	Ha Tinh Province	:	0	,	Vu Quang National Park, forest near Don Bien Phong [border station] 567	,	18.331306°N	,	105.439111°E	,	50	-	50
1038	Araneae		Clubionidae								CLU0005	#REF!	RMNH.ARA.12416	SP.RMNH.ARA.CLU0005	#REF!		yes		1	m#							1		1	adults	IEBR	RMNH-TZA2009092701	VQ090928JMLUN2	Vu Quang	Vietnam	:	Ha Tinh Province	:	0	,	Vu Quang National Park, forest near Don Bien Phong [border station] 567	,	18.331306°N	,	105.439111°E	,	50	-	50
138	Araneae		Corinnidae			Utivarachna	sp.			Pakawin Dankittipakul	COR0001	#REF!	RMNH.ARA.11549	SP.RMNH.ARA.COR0001	#REF!		yes				,	1	f#				1	indiv#	1	adults	IEBR	RMNH-TZA2009100701	CF091008WIN	Cuc Phuong	Vietnam	:	Ninh Binh Province	:	0	,	Cuc Phuong National Park, Cay Dang Co Thu trail	,	20.299039°N	,	105.655756°E	,	200	-	200
177	Araneae		Corinnidae			Utivarachna	sp.			Pakawin Dankittipakul	COR0001	#REF!	RMNH.ARA.11587	SP.RMNH.ARA.COR0001	#REF!	BOLD:ABX8459	yes	AACTTTATATTTGGTTTTTGGTTCTTGAGCTGCTATGGTGGGTACTGGTATAAGAGTTTTGATTCGTATAGAATTGGGTCAGGTTGGTAGATTATTGGGTGATGATCATTTATATAATGTTATTGTTACTGCGCATGCGTTTGTAATAATTTTTTTTATGGTTATGCCAATTATGATTGGTGGGTTTGGAAATTGATTGGTACCATTAATGTTAGGTGCTCCTGATATAGCATTTCCTCGAATAAATAATTTAAGATTTTGATTGTTACCACCTTCATTGATATTATTATTTTCTTCTTCAATAATTGAAATAGGAGTTGGAACTGGTTGAACGGTTTATCCTCCTTTAGCT---------AGAGATATAGGATATGCTATGGATTTTGCTATTTTTTC…			,	1	f#				1	indiv#	1	adults	RMNH	RMNH-TZA2009100701	CF091009WIN	Cuc Phuong	Vietnam	:	Ninh Binh Province	:	0	,	Cuc Phuong National Park, Cay Dang Co Thu trail	,	20.299039°N	,	105.655756°E	,	200	-	200
513	Araneae		Corinnidae			Utivarachna	sp.			Pakawin Dankittipakul	COR0001	#REF!	RMNH.ARA.11911	SP.RMNH.ARA.COR0001	#REF!	BOLD:ABX8460	yes	AACTTTATATTTGGTTTTTGGTTCTTGAGCTGCTATGGTGGGTACTGGTATAAGAGTTTTGATTCGTGTAGAGTTGGGTCAGGTTGGTAGATTGTTGGGTGATGATCATTTATATAATGTTATTGTTACAGCGCATGCATTTGTAATAATTTTTTTTATGGTTATGCCAATTATGATTGGCGGGTTTGGAAATTGATTAGTTCCATTAATATTAGGAGCTCCTGATATAGCATTTCCCCGAATAAATAATTTGAGATTTTGGTTATTACCTCCCTCATTGATGTTATTATTTTCTTCTTCAATAATTGAGATAGGAGTTGGGACTGGTTGAACAGTTTACCCACCTTTGGCT---------AGAGATATGGGATATGCTATAGATTTTGCTATTTTTTC…	1	m#							1	indiv#	1	adults	RMNH	RMNH-TZA2009101801	CB091021JMLDN	Cat Ba	Vietnam	:	Hai Phong Province	:	0	,	Cat Ba National Park, Tuyen Duung Giao Duc Moi Truung - Du Lich Sinh Thai [Forest Education Trail]	,	20.797179°N	,	107.006982°E	,	50	-	50
632	Araneae		Corinnidae			Utivarachna	sp.			Pakawin Dankittipakul	COR0001	#REF!	RMNH.ARA.12027	SP.RMNH.ARA.COR0001	#REF!	BOLD:ABX8460	yes	AACTTTATATTTGGTTTTTGGTTCTTGAGCTGCTATGGTGGGTACTGGTATAAGAGTTTTGATTCGTGTAGAGTTGGGTCAGGTTGGTAGATTGTTGGGGGATGATCATTTATATAATGTTATTGTTACAGCGCATGCATTTGTAATAATTTTTTTTATGGTTATGCCAATTATGATTGGCGGGTTTGGAAATTGATTAGTTCCATTAATATTAGGAGCTCCTGATATAGCATTTCCCCGAATAAATAATTTGAGATTTTGGTTATTACCTCCCTCATTGATGTTATTATTTTCTTCTTCAATAATTGAGATAGGAGTTGGGACTGGTTGAACAGTTTACCCACCTTTGGCT---------AGAGATATGGGATATGCTATAGATTTTGCTATTTTTTC…			,	1	f#				1	indiv#	1	adults	RMNH	RMNH-TZA2009101801	CB091021PSWIN	Cat Ba	Vietnam	:	Hai Phong Province	:	0	,	Cat Ba National Park, Tuyen Duung Giao Duc Moi Truung - Du Lich Sinh Thai [Forest Education Trail]	,	20.797179°N	,	107.006982°E	,	50	-	50
649	Araneae		Corinnidae			Utivarachna	sp.			Pakawin Dankittipakul	COR0001	#REF!	RMNH.ARA.12042	SP.RMNH.ARA.COR0001	#REF!		no		1	m#							1	indiv#	1	adults	IEBR	RMNH-TZA2009101801	CB091019PSWIN	Cat Ba	Vietnam	:	Hai Phong Province	:	0	,	Cat Ba National Park, Tuyen Duung Giao Duc Moi Truung - Du Lich Sinh Thai [Forest Education Trail]	,	20.797179°N	,	107.006982°E	,	50	-	50
739	Araneae		Corinnidae			Utivarachna	sp.			Pakawin Dankittipakul	COR0001	#REF!	RMNH.ARA.12123	SP.RMNH.ARA.COR0001	#REF!	BOLD:ABX8033	yes	AACTTTATATTTAGTTTTTGGTTCTTGATCTGCTATAGTTGGTACTGGTATAAGTGTTTTAATTCGTATGGAATTGGGCCAGGTTGGTAGATTATTAGGAGATGATCATTTATATAATGTAATTGTTACTGCTCATGCTTTTGTAATAATTTTTTTTATAGTAATACCTATTATAATTGGTGGATTTGGAAATTGATTGGTACCTCTAATGTTAGGGGCGCCTGATATGGCTTTTCCTCGGATGAATAATTTGAGATTTTGGTTATTGCCTCYTTCATTATTATTATTATTTTTTTCATCAATGGTTGAAATAGGGGTTGGAACTGGTTGAACAGTATATCCTCCTTTGGCT---------AGAGATATAGGTTATGCTATAGATTTTGCTATTTTTTC…			,	1	f#				1		1	adults	RMNH	RMNH-TZA2009092701	VQ091002WIN	Vu Quang	Vietnam	:	Ha Tinh Province	:	0	,	Vu Quang National Park, forest near Don Bien Phong [border station] 567	,	18.331306°N	,	105.439111°E	,	50	-	50
999	Araneae		Corinnidae			Utivarachna	sp.			Pakawin Dankittipakul	COR0001	#REF!	RMNH.ARA.12377	SP.RMNH.ARA.COR0001	#REF!		no				,	1	f#				1		1	adults	IEBR	RMNH-TZA2009092701	VQ091004PSLDN	Vu Quang	Vietnam	:	Ha Tinh Province	:	0	,	Vu Quang National Park, forest near Don Bien Phong [border station] 567	,	18.331306°N	,	105.439111°E	,	50	-	50
502	Araneae		Corinnidae			Oedignatha	sp.			Pakawin Dankittipakul	COR0002	#REF!	RMNH.ARA.11900	SP.RMNH.ARA.COR0002	#REF!	BOLD:ABX8458	yes	TACTTTATATTTAATTTTTGGTTCTTGATCTGCTATAGTTGGGACTGCTATGAGAGTATTGATTCGTATGGAGTTAGGTCAAGTTGGGAGTTTTTTAGGGGATGATCATATATATAATGTGATTGTTACTGCTCATGCTTTTGTGATAATTTTTTTTATAGTAATGCCAATTTTGATTGGAGGATTTGGGAATTGATTAGTTCCTTTAATATTGGGTGCTCCTGATATAGCATTTCCTCGTATGAATAATTTGAGTTTTTGGTTATTACCTCCTTCGTTATTTTTATTGTTTATTTCTTCTATAGTAGAAGTAGGAATTGGTGCTGGGTGAACTGTTTATCCTCCATTAGCTTCTTTGATAGGACATTCTGGTAGAGCTGTAGATTTTGGTATTTTTTC…			,	1	f#				1	indiv#	1	adults	RMNH	RMNH-TZA2009101801	CB091022JMLDD2	Cat Ba	Vietnam	:	Hai Phong Province	:	0	,	Cat Ba National Park, Tuyen Duung Giao Duc Moi Truung - Du Lich Sinh Thai [Forest Education Trail]	,	20.797179°N	,	107.006982°E	,	50	-	50
71	Araneae		Corinnidae								COR0003	#REF!	RMNH.ARA.11482	SP.RMNH.ARA.COR0003	#REF!		yes		1	m#							1	indiv#	1	adults	RMNH	RMNH-TZA2009101801	CB091018JMWIN	Cat Ba	Vietnam	:	Hai Phong Province	:	0	,	Cat Ba National Park, Tuyen Duung Giao Duc Moi Truung - Du Lich Sinh Thai [Forest Education Trail]	,	20.797179°N	,	107.006982°E	,	50	-	50
312	Araneae		Ctenidae			Ctenus	nr.	robustus	Thorell, 1897	Jeremy Miller	CTE0001	#REF!	RMNH.ARA.11719	SP.RMNH.ARA.CTE0001	#REF!	BOLD:ABY0130	yes	GACTTTGTATTTAATGCTTGGATCTTGGGCTGCTATGGCAGGGACAGCTATAAGAGTATTAATTCGAATGGAATTAGGCCATTCTGGGAGATTGTTAGGTGATGATCATTTATACAATGTAATTGTTACTGCACATGCTTTTGTAATGATTTTTTTTATAGTAATACCTATTTTAATTGGGGGTTTTGGAAATTGGTTAGTTCCTTTAATATTAGGGGCTCCTGATATATCTTTTCCTCGAATAAATAATTTGTCTTTTTGGTTGCTTCCTCCTTCGTTATTTTTATTATTTATATCTTCAATAGTTGAGATAGGAGTTGGAGCTGGGTGAACAGTATATCCTCCTTTAGCTTCTAGTATTGGTCATATAGGGAGATCTATAGATTTTGCTATTTTTTC…			,	1	f#				1	indiv#	1	adults	RMNH	RMNH-TZA2009100701	CF091008JMLDN	Cuc Phuong	Vietnam	:	Ninh Binh Province	:	0	,	Cuc Phuong National Park, Cay Dang Co Thu trail	,	20.299039°N	,	105.655756°E	,	200	-	200
395	Araneae		Ctenidae			Ctenus	nr.	robustus	Thorell, 1897	Jeremy Miller	CTE0001	#REF!	RMNH.ARA.11798	SP.RMNH.ARA.CTE0001	#REF!	BOLD:ABY0131	yes	AACTTTATATTTAATACTTGGGTCTTGAGCGGCGATAGCAGGTACAGGTATAAGTGTTTTAATTCGTATAGAGTTAGGCCATTCTGGGAGATTATTAGGAGATGATCATTTATATAATGTAATTGTTACTGCTCATGCTTTTGTTATAATTTTTTTTATAGTAATACCTATTTTAATTGGGGGTTTTGGGAATTGGTTGGTCCCTTTAATATTAGGAGCTCCTGATATATCTTTTCCTCGTATAAATAATTTATCTTTTTGATTACTTCCACCTTCGCTATTTTTATTATTTATATCTTCTATAGTTGAGATAGGAGTGGGGGCAGGGTGAACGGTATATCCTCCTTTAGCTTCTAGTATTGGGCACATAGGGAGATCTATAGATTTTGCTATTTTTTC…			,	1	f#				1	indiv#	1	adults	RMNH	RMNH-TZA2009101801	CB091022JMLDN	Cat Ba	Vietnam	:	Hai Phong Province	:	0	,	Cat Ba National Park, Tuyen Duung Giao Duc Moi Truung - Du Lich Sinh Thai [Forest Education Trail]	,	20.797179°N	,	107.006982°E	,	50	-	50
405	Araneae		Ctenidae			Ctenus	nr.	robustus	Thorell, 1897	Jeremy Miller	CTE0001	#REF!	RMNH.ARA.11806	SP.RMNH.ARA.CTE0001	#REF!		no				,	3	f#				3	indiv#	3	adults	IEBR	RMNH-TZA2009101801	CB091023JMLDN	Cat Ba	Vietnam	:	Hai Phong Province	:	0	,	Cat Ba National Park, Tuyen Duung Giao Duc Moi Truung - Du Lich Sinh Thai [Forest Education Trail]	,	20.797179°N	,	107.006982°E	,	50	-	50
685	Araneae		Ctenidae			Ctenus	nr.	robustus	Thorell, 1897	Jeremy Miller	CTE0001	#REF!	RMNH.ARA.12076	SP.RMNH.ARA.CTE0001	#REF!	BOLD:ABY0130	yes	GACTTTGTATTTAATGCTCGGATCTTGGGCTGCTATGGCAGGGACAGCCATAAGAGTATTAATTCGAATGGAATTAGGCCATTCTGGGAGATTGTTAGGTGATGATCATTTATACAATGTAATTGTTACAGCACATGCTTTTGTAATGATTTTTTTTATAGTAATACCTATTTTAATTGGGGGTTTTGGAAATTGGTTAGTTCCTTTAATATTAGGGGCTCCTGATATATCTTTTCCTCGAATAAATAATTTGTCTTTTTGGTTACTTCCTCCTTCGTTATTTTTATTATTTATATCTTCAATAGTTGAGATAGGAGTTGGAGCTGGGTGAACAGTATATCCTCCTTTAGCTTCTAGTATTGGTCATATAGGAAGATCTATAGATTTTGCTATTTTTTC…			,	1	f#				1	indiv#	1	adults	RMNH	RMNH-TZA2009100701	CF091009JMLDN	Cuc Phuong	Vietnam	:	Ninh Binh Province	:	0	,	Cuc Phuong National Park, Cay Dang Co Thu trail	,	20.299039°N	,	105.655756°E	,	200	-	200
396	Araneae		Ctenidae			Ctenus	nr.	robustus	Thorell, 1897	Jeremy Miller	CTE0001	#REF!	RMNH.ARA.12684	SP.RMNH.ARA.CTE0001	#REF!		no				,	1	f#				1	indiv#	1	adults	IEBR	RMNH-TZA2009101801	CB091022JMLDN	Cat Ba	Vietnam	:	Hai Phong Province	:	0	,	Cat Ba National Park, Tuyen Duung Giao Duc Moi Truung - Du Lich Sinh Thai [Forest Education Trail]	,	20.797179°N	,	107.006982°E	,	50	-	50
401	Araneae		Hersiliidae			Hersilia		asiatica	Song & Zheng, 1982	Pakawin Dankittipakul	HER0001	#REF!	RMNH.ARA.11802	SP.RMNH.ARA.HER0001	#REF!	BOLD:ABX9643	yes	TACTTTATATTTAATTTTTGGTGCGTGATCAGCCATAGTTGGGACTGCTATAAGAGTATTGATTCGAACTGAATTAGGGCAGGCAGGGAGATTTTTAGGGGATGATCATATATATAATGTTATTGTAACTGCCCATGCTTTTGTAATGATTTTTTTTATAGTGATGCCTATTTTAATTGGGGGGTTTGGTAATTGGCTTGTCCCTCTTATATTAGGGGCCCCAGACATAGCGTTTCCTCGAATAAATAATTTGAGATTTTGGCTATTACCTCCTTCTTTATTTTTGTTATTTGTATCTTCTTTAGTTGAAGTAGGGGTAGGCTCTGGTTGGACGGTGTATCCTCCTTTAGCAAGAGTGACAGGGCATGCGGGGGCCTCTGTAGATTTTGCTATTTTTTC…			,	1	f#				1	indiv#	1	adults	RMNH	RMNH-TZA2009101801	CB091023JMLDN	Cat Ba	Vietnam	:	Hai Phong Province	:	0	,	Cat Ba National Park, Tuyen Duung Giao Duc Moi Truung - Du Lich Sinh Thai [Forest Education Trail]	,	20.797179°N	,	107.006982°E	,	50	-	50
459	Araneae		Hersiliidae			Hersilia		asiatica	Song & Zheng, 1982	Pakawin Dankittipakul	HER0001	#REF!	RMNH.ARA.11859	SP.RMNH.ARA.HER0001	#REF!	BOLD:ABX9643	yes	TACTTTATATTTAATTTTTGGTGCGTGATCAGCTATAGTTGGGACTGCTATAAGAGTATTGATTCGAACTGAATTAGGGCAGGCAGGGAGATTTTTAGGGGATGATCATATATATAATGTTATTGTAACTGCCCATGCTTTTGTAATGATTTTTTTTATAGTGATGCCTATTTTAATTGGGGGGTTTGGTAATTGGCTTGTCCCTCTTATATTAGGGGCCCCAGACATAGCGTTTCCTCGAATAAATAATTTGAGATTTTGGCTATTACCTCCTTCTTTATTTTTGTTATTTGTATCTTCTTTAGTTGAAGTAGGGGTAGGCTCTGGTTGGACGGTGTATCCTCCTTTAGCAAGAGTGACAGGGCATGCGGGGGCCTCTGTAGATTTTGCTATTTTTTC…	1	m#							1	indiv#	1	adults	RMNH	RMNH-TZA2009101801	CB091022JMLUN2	Cat Ba	Vietnam	:	Hai Phong Province	:	0	,	Cat Ba National Park, Tuyen Duung Giao Duc Moi Truung - Du Lich Sinh Thai [Forest Education Trail]	,	20.797179°N	,	107.006982°E	,	50	-	50
486	Araneae		Hersiliidae			Hersilia		asiatica	Song & Zheng, 1982	Pakawin Dankittipakul	HER0001	#REF!	RMNH.ARA.11884	SP.RMNH.ARA.HER0001	#REF!		no		1	m#	,	1	f#				2	indiv#	2	adults	IEBR	RMNH-TZA2009101801	CB091022JMLUN	Cat Ba	Vietnam	:	Hai Phong Province	:	0	,	Cat Ba National Park, Tuyen Duung Giao Duc Moi Truung - Du Lich Sinh Thai [Forest Education Trail]	,	20.797179°N	,	107.006982°E	,	50	-	50
533	Araneae		Hersiliidae			Hersilia		asiatica	Song & Zheng, 1982	Pakawin Dankittipakul	HER0001	#REF!	RMNH.ARA.11930	SP.RMNH.ARA.HER0001	#REF!		no				,	2	f#	,	1	j#	3	indiv#	2	adults	IEBR	RMNH-TZA2009101801	CB091021JMLUN	Cat Ba	Vietnam	:	Hai Phong Province	:	0	,	Cat Ba National Park, Tuyen Duung Giao Duc Moi Truung - Du Lich Sinh Thai [Forest Education Trail]	,	20.797179°N	,	107.006982°E	,	50	-	50
552	Araneae		Hersiliidae			Hersilia		asiatica	Song & Zheng, 1982	Pakawin Dankittipakul	HER0001	#REF!	RMNH.ARA.11949	SP.RMNH.ARA.HER0001	#REF!		no		1	m#							1	indiv#	1	adults	RMNH	RMNH-TZA2009101801	CB091022JMLDD2	Cat Ba	Vietnam	:	Hai Phong Province	:	0	,	Cat Ba National Park, Tuyen Duung Giao Duc Moi Truung - Du Lich Sinh Thai [Forest Education Trail]	,	20.797179°N	,	107.006982°E	,	50	-	50
8	Araneae		Linyphiidae								LIN0001	#REF!	RMNH.ARA.11420	SP.RMNH.ARA.LIN0001	#REF!	BOLD:ABX8401	yes	AAGTTTATATTTTATTTTTGGAGCTTGAGCTGCTATAGTTGGGACTGCCATGAGAGTATTAATTCGAATTGAATTAGGGCAAGTTGGAAGTTTATTTGGTGATGATCAACTTTATAATGTTATTGTGACAGCACATGCTTTTGTTATAATTTTTTTTATAGTAATACCAATTTTAATTGGGGGGTTTGGAAATTGGTTGGTTCCTTTAATATTAGGTGCTCCAGATATAGCTTTTCCTCGAATAAATAATTTAAGTTTTTGATTATTACCTCCTTCTTTAATATTACTATTTATTTCAAGAATAGATGAAATAGGGGTAGGAGCTGGTTGAACTATTTATCCCCCTTTGGCATCTTTAGAGGGCCATGCTGGAAGTTCTGTTGATTTTGCTATTTTTTC…	1	m#							1	indiv#	1	adults	RMNH	RMNH-TZA2009100701	CF091008WIN	Cuc Phuong	Vietnam	:	Ninh Binh Province	:	0	,	Cuc Phuong National Park, Cay Dang Co Thu trail	,	20.299039°N	,	105.655756°E	,	200	-	200
150	Araneae		Linyphiidae								LIN0001	#REF!	RMNH.ARA.11561	SP.RMNH.ARA.LIN0001	#REF!		no				,	1	f#				1	indiv#	1	adults	RMNH	RMNH-TZA2009100701	CF091009JMLDN	Cuc Phuong	Vietnam	:	Ninh Binh Province	:	0	,	Cuc Phuong National Park, Cay Dang Co Thu trail	,	20.299039°N	,	105.655756°E	,	200	-	200
172	Araneae		Linyphiidae								LIN0001	#REF!	RMNH.ARA.11582	SP.RMNH.ARA.LIN0001	#REF!		no				,	1	f#				1	indiv#	1	adults	IEBR	RMNH-TZA2009100701	CF091008JMLDN	Cuc Phuong	Vietnam	:	Ninh Binh Province	:	0	,	Cuc Phuong National Park, Cay Dang Co Thu trail	,	20.299039°N	,	105.655756°E	,	200	-	200
180	Araneae		Linyphiidae								LIN0001	#REF!	RMNH.ARA.11590	SP.RMNH.ARA.LIN0001	#REF!		no		1	m#	,	3	f#				4	indiv#	4	adults	RMNH	RMNH-TZA2009100701	CF091009WIN	Cuc Phuong	Vietnam	:	Ninh Binh Province	:	0	,	Cuc Phuong National Park, Cay Dang Co Thu trail	,	20.299039°N	,	105.655756°E	,	200	-	200
213	Araneae		Linyphiidae								LIN0001	#REF!	RMNH.ARA.11623	SP.RMNH.ARA.LIN0001	#REF!		no				,	1	f#				1	indiv#	1	adults	IEBR	RMNH-TZA2009100701	CF091007WIN	Cuc Phuong	Vietnam	:	Ninh Binh Province	:	0	,	Cuc Phuong National Park, Cay Dang Co Thu trail	,	20.299039°N	,	105.655756°E	,	200	-	200
220	Araneae		Linyphiidae								LIN0001	#REF!	RMNH.ARA.11630	SP.RMNH.ARA.LIN0001	#REF!		no				,	1	f#				1	indiv#	1	adults	IEBR	RMNH-TZA2009100701	CF091013JMLDD2	Cuc Phuong	Vietnam	:	Ninh Binh Province	:	0	,	Cuc Phuong National Park, Cay Dang Co Thu trail	,	20.299039°N	,	105.655756°E	,	200	-	200
10	Araneae		Linyphiidae								LIN0001	#REF!	RMNH.ARA.14118	SP.RMNH.ARA.LIN0001	#REF!		no		2	m#	,	3	f#				5	indiv#	5	adults	IEBR	RMNH-TZA2009100701	CF091008WIN	Cuc Phuong	Vietnam	:	Ninh Binh Province	:	0	,	Cuc Phuong National Park, Cay Dang Co Thu trail	,	20.299039°N	,	105.655756°E	,	200	-	200
9	Araneae		Linyphiidae								LIN0001	#REF!	RMNH.ARA.14119	SP.RMNH.ARA.LIN0001	#REF!	BOLD:ABX8401	yes	AAGTTTATATTTTATTTTTGGAGCTTGAGCTGCTATAGTTGGGACTGCCATGAGAGTATTAATTCGAATTGAATTAGGGCAAGTTGGAAGTTTATTTGGTGATGATCAACTTTATAATGTTATTGTGACAGCACATGCTTTTGTTATAATTTTTTTTATAGTAATACCAATTTTAATTGGGGGGTTTGGAAATTGGTTGGTTCCTTTAATATTAGGTGCTCCAGATATAGCTTTTCCTCGAATAAATAATTTAAGTTTTTGATTATTACCTCCTTCTTTAATATTACTATTTATTTCAAGAATAGATGAAATAGGGGTAGGAGCTGGTTGAACTATTTATCCCCCTTTGGCATCTTTAGAGGGCCATGCTGGAAGTTCTGTTGATTTTGCTATTTTTTC…			,	1	f#				1	indiv#	1	adults	RMNH	RMNH-TZA2009100701	CF091008WIN	Cuc Phuong	Vietnam	:	Ninh Binh Province	:	0	,	Cuc Phuong National Park, Cay Dang Co Thu trail	,	20.299039°N	,	105.655756°E	,	200	-	200
110	Araneae		Linyphiidae								LIN0002	#REF!	RMNH.ARA.11521	SP.RMNH.ARA.LIN0002	#REF!		yes		1	m#							1	indiv#	1	adults	RMNH	RMNH-TZA2009100701	CF091007PSLUN	Cuc Phuong	Vietnam	:	Ninh Binh Province	:	0	,	Cuc Phuong National Park, Cay Dang Co Thu trail	,	20.299039°N	,	105.655756°E	,	200	-	200
124	Araneae		Linyphiidae								LIN0002	#REF!	RMNH.ARA.11535	SP.RMNH.ARA.LIN0002	#REF!		yes				,	1	f#				1	indiv#	1	adults	RMNH	RMNH-TZA2009100701	CF091013PSLUN	Cuc Phuong	Vietnam	:	Ninh Binh Province	:	0	,	Cuc Phuong National Park, Cay Dang Co Thu trail	,	20.299039°N	,	105.655756°E	,	200	-	200
135	Araneae		Linyphiidae								LIN0002	#REF!	RMNH.ARA.11546	SP.RMNH.ARA.LIN0002	#REF!		no				,	2	f#				2	indiv#	2	adults	IEBR	RMNH-TZA2009100701	CF091008PSLUN	Cuc Phuong	Vietnam	:	Ninh Binh Province	:	0	,	Cuc Phuong National Park, Cay Dang Co Thu trail	,	20.299039°N	,	105.655756°E	,	200	-	200
144	Araneae		Linyphiidae								LIN0002	#REF!	RMNH.ARA.11555	SP.RMNH.ARA.LIN0002	#REF!		no				,	1	f#				1	indiv#	1	adults	RMNH	RMNH-TZA2009100701	CF091009PSLUN	Cuc Phuong	Vietnam	:	Ninh Binh Province	:	0	,	Cuc Phuong National Park, Cay Dang Co Thu trail	,	20.299039°N	,	105.655756°E	,	200	-	200
158	Araneae		Linyphiidae								LIN0002	#REF!	RMNH.ARA.11569	SP.RMNH.ARA.LIN0002	#REF!		yes				,	1	f#				1	indiv#	1	adults	RMNH	RMNH-TZA2009100701	CF091009JMLUN	Cuc Phuong	Vietnam	:	Ninh Binh Province	:	0	,	Cuc Phuong National Park, Cay Dang Co Thu trail	,	20.299039°N	,	105.655756°E	,	200	-	200
168	Araneae		Linyphiidae								LIN0002	#REF!	RMNH.ARA.11578	SP.RMNH.ARA.LIN0002	#REF!		no				,	1	f#				1	indiv#	1	adults	RMNH	RMNH-TZA2009100701	CF091008JMLUN	Cuc Phuong	Vietnam	:	Ninh Binh Province	:	0	,	Cuc Phuong National Park, Cay Dang Co Thu trail	,	20.299039°N	,	105.655756°E	,	200	-	200
255	Araneae		Linyphiidae								LIN0002	#REF!	RMNH.ARA.11663	SP.RMNH.ARA.LIN0002	#REF!		no		1	m#	,	1	f#				2	indiv#	2	adults	RMNH	RMNH-TZA2009100701	CF091009JMBED	Cuc Phuong	Vietnam	:	Ninh Binh Province	:	0	,	Cuc Phuong National Park, Cay Dang Co Thu trail	,	20.299039°N	,	105.655756°E	,	200	-	200
368	Araneae		Linyphiidae								LIN0002	#REF!	RMNH.ARA.11773	SP.RMNH.ARA.LIN0002	#REF!		no				,	2	f#				2	indiv#	2	adults	RMNH	RMNH-TZA2009101801	CB091022PSLUN	Cat Ba	Vietnam	:	Hai Phong Province	:	0	,	Cat Ba National Park, Tuyen Duung Giao Duc Moi Truung - Du Lich Sinh Thai [Forest Education Trail]	,	20.797179°N	,	107.006982°E	,	50	-	50
393	Araneae		Linyphiidae								LIN0002	#REF!	RMNH.ARA.11796	SP.RMNH.ARA.LIN0002	#REF!		no		1	m#	,	1	f#				2	indiv#	2	adults	IEBR	RMNH-TZA2009101801	CB091023JMLUN	Cat Ba	Vietnam	:	Hai Phong Province	:	0	,	Cat Ba National Park, Tuyen Duung Giao Duc Moi Truung - Du Lich Sinh Thai [Forest Education Trail]	,	20.797179°N	,	107.006982°E	,	50	-	50
409	Araneae		Linyphiidae								LIN0002	#REF!	RMNH.ARA.11810	SP.RMNH.ARA.LIN0002	#REF!		no				,	1	f#				1	indiv#	1	adults	RMNH	RMNH-TZA2009101801	CB091023PSBED	Cat Ba	Vietnam	:	Hai Phong Province	:	0	,	Cat Ba National Park, Tuyen Duung Giao Duc Moi Truung - Du Lich Sinh Thai [Forest Education Trail]	,	20.797179°N	,	107.006982°E	,	50	-	50
434	Araneae		Linyphiidae								LIN0002	#REF!	RMNH.ARA.11835	SP.RMNH.ARA.LIN0002	#REF!		no				,	1	f#				1	indiv#	1	adults	RMNH	RMNH-TZA2009101801	CB091018PSLUN	Cat Ba	Vietnam	:	Hai Phong Province	:	0	,	Cat Ba National Park, Tuyen Duung Giao Duc Moi Truung - Du Lich Sinh Thai [Forest Education Trail]	,	20.797179°N	,	107.006982°E	,	50	-	50
439	Araneae		Linyphiidae								LIN0002	#REF!	RMNH.ARA.11840	SP.RMNH.ARA.LIN0002	#REF!		no		1	m#							1	indiv#	1	adults	RMNH	RMNH-TZA2009101801	CB091019PSLUN	Cat Ba	Vietnam	:	Hai Phong Province	:	0	,	Cat Ba National Park, Tuyen Duung Giao Duc Moi Truung - Du Lich Sinh Thai [Forest Education Trail]	,	20.797179°N	,	107.006982°E	,	50	-	50
447	Araneae		Linyphiidae								LIN0002	#REF!	RMNH.ARA.11847	SP.RMNH.ARA.LIN0002	#REF!		no		3	m#	,	5	f#				8	indiv#	8	adults	IEBR	RMNH-TZA2009101801	CB091022PSBED	Cat Ba	Vietnam	:	Hai Phong Province	:	0	,	Cat Ba National Park, Tuyen Duung Giao Duc Moi Truung - Du Lich Sinh Thai [Forest Education Trail]	,	20.797179°N	,	107.006982°E	,	50	-	50
464	Araneae		Linyphiidae								LIN0002	#REF!	RMNH.ARA.11864	SP.RMNH.ARA.LIN0002	#REF!		no				,	3	f#				3	indiv#	3	adults	RMNH	RMNH-TZA2009101801	CB091023HNBED	Cat Ba	Vietnam	:	Hai Phong Province	:	0	,	Cat Ba National Park, Tuyen Duung Giao Duc Moi Truung - Du Lich Sinh Thai [Forest Education Trail]	,	20.797179°N	,	107.006982°E	,	50	-	50
465	Araneae		Linyphiidae								LIN0002	#REF!	RMNH.ARA.11865	SP.RMNH.ARA.LIN0002	#REF!		no		1	m#	,	1	f#				2	indiv#	2	adults	RMNH	RMNH-TZA2009101801	CB091022JMLUN	Cat Ba	Vietnam	:	Hai Phong Province	:	0	,	Cat Ba National Park, Tuyen Duung Giao Duc Moi Truung - Du Lich Sinh Thai [Forest Education Trail]	,	20.797179°N	,	107.006982°E	,	50	-	50
467	Araneae		Linyphiidae								LIN0002	#REF!	RMNH.ARA.11867	SP.RMNH.ARA.LIN0002	#REF!		no		2	m#	,	1	f#				3	indiv#	3	adults	IEBR	RMNH-TZA2009101801	CB091022JMLUN2	Cat Ba	Vietnam	:	Hai Phong Province	:	0	,	Cat Ba National Park, Tuyen Duung Giao Duc Moi Truung - Du Lich Sinh Thai [Forest Education Trail]	,	20.797179°N	,	107.006982°E	,	50	-	50
494	Araneae		Linyphiidae								LIN0002	#REF!	RMNH.ARA.11892	SP.RMNH.ARA.LIN0002	#REF!		no		3	m#	,	3	f#				6	indiv#	6	adults	IEBR	RMNH-TZA2009101801	CB091019JMBED	Cat Ba	Vietnam	:	Hai Phong Province	:	0	,	Cat Ba National Park, Tuyen Duung Giao Duc Moi Truung - Du Lich Sinh Thai [Forest Education Trail]	,	20.797179°N	,	107.006982°E	,	50	-	50
515	Araneae		Linyphiidae								LIN0002	#REF!	RMNH.ARA.11913	SP.RMNH.ARA.LIN0002	#REF!		no				,	1	f#				1	indiv#	1	adults	IEBR	RMNH-TZA2009101801	CB091018JMLUN2	Cat Ba	Vietnam	:	Hai Phong Province	:	0	,	Cat Ba National Park, Tuyen Duung Giao Duc Moi Truung - Du Lich Sinh Thai [Forest Education Trail]	,	20.797179°N	,	107.006982°E	,	50	-	50
546	Araneae		Linyphiidae								LIN0002	#REF!	RMNH.ARA.11943	SP.RMNH.ARA.LIN0002	#REF!		no		1	m#	,	1	f#				2	indiv#	2	adults	RMNH	RMNH-TZA2009101801	CB091021JMLUN	Cat Ba	Vietnam	:	Hai Phong Province	:	0	,	Cat Ba National Park, Tuyen Duung Giao Duc Moi Truung - Du Lich Sinh Thai [Forest Education Trail]	,	20.797179°N	,	107.006982°E	,	50	-	50
554	Araneae		Linyphiidae								LIN0002	#REF!	RMNH.ARA.11951	SP.RMNH.ARA.LIN0002	#REF!		no		1	m#							1	indiv#	1	adults	RMNH	RMNH-TZA2009101801	CB091019JMLUN	Cat Ba	Vietnam	:	Hai Phong Province	:	0	,	Cat Ba National Park, Tuyen Duung Giao Duc Moi Truung - Du Lich Sinh Thai [Forest Education Trail]	,	20.797179°N	,	107.006982°E	,	50	-	50
556	Araneae		Linyphiidae								LIN0002	#REF!	RMNH.ARA.11953	SP.RMNH.ARA.LIN0002	#REF!		no				,	1	f#				1	indiv#	1	adults	RMNH	RMNH-TZA2009101801	CB091021JMLUN	Cat Ba	Vietnam	:	Hai Phong Province	:	0	,	Cat Ba National Park, Tuyen Duung Giao Duc Moi Truung - Du Lich Sinh Thai [Forest Education Trail]	,	20.797179°N	,	107.006982°E	,	50	-	50
572	Araneae		Linyphiidae								LIN0002	#REF!	RMNH.ARA.11969	SP.RMNH.ARA.LIN0002	#REF!	BOLD:ABX8402	yes	AAGTTTATATTTTATTTTTGGGGCTTGAGCTGCTATGGTAGGTACTGCAATGAGAGTTCTTATTCGTATTGAATTAGGGCAAGTTGGAAGTTTATTAGGGGATGATCAATTATATAATGTTATTGTTACTGCTCATGCTTTTGTGATAATTTTTTTTATAGTGATACCTGTTTTAATTGGGGGTTTTGGGAATTGATTAGTGCCTATAATATTAGGAGCACCAGATATAGCTTTTCCTCGTATAAATAATTTGAGTTTTTGGTTACTTCCCCCTTCTTTATTATTATTGTTTGTTTCTAGCATAGATGAGATAGGAGTAGGTGCGGGGTGAACTGTGTATCCTCCTCTTGCTTCGTTAGAGGGTCATTCAGGAAGTTCGGTGGATTTTGCTATTTTTTC…			,	1	f#				1	indiv#	1	adults	RMNH	RMNH-TZA2009101801	CB091019JMBED2	Cat Ba	Vietnam	:	Hai Phong Province	:	0	,	Cat Ba National Park, Tuyen Duung Giao Duc Moi Truung - Du Lich Sinh Thai [Forest Education Trail]	,	20.797179°N	,	107.006982°E	,	50	-	50
590	Araneae		Linyphiidae								LIN0002	#REF!	RMNH.ARA.11987	SP.RMNH.ARA.LIN0002	#REF!		no		2	m#	,	3	f#				5	indiv#	5	adults	IEBR	RMNH-TZA2009092701	VQ091004PSBED	Vu Quang	Vietnam	:	Ha Tinh Province	:	0	,	Vu Quang National Park, forest near Don Bien Phong [border station] 567	,	18.331306°N	,	105.439111°E	,	50	-	50
591	Araneae		Linyphiidae								LIN0002	#REF!	RMNH.ARA.11988	SP.RMNH.ARA.LIN0002	#REF!		no		1	m#	,	1	f#				2	indiv#	2	adults	IEBR	RMNH-TZA2009092701	VQ090927PSLUN	Vu Quang	Vietnam	:	Ha Tinh Province	:	0	,	Vu Quang National Park, forest near Don Bien Phong [border station] 567	,	18.331306°N	,	105.439111°E	,	50	-	50
800	Araneae		Linyphiidae								LIN0002	#REF!	RMNH.ARA.12180	SP.RMNH.ARA.LIN0002	#REF!		no		1	m#	,	1	f#				2		2	adults	RMNH	RMNH-TZA2009092701	VQ091004PSLUN	Vu Quang	Vietnam	:	Ha Tinh Province	:	0	,	Vu Quang National Park, forest near Don Bien Phong [border station] 567	,	18.331306°N	,	105.439111°E	,	50	-	50
851	Araneae		Linyphiidae								LIN0002	#REF!	RMNH.ARA.12230	SP.RMNH.ARA.LIN0002	#REF!		yes		1	m#							1		1	adults	RMNH	RMNH-TZA2009092701	VQ090928JMLUN2	Vu Quang	Vietnam	:	Ha Tinh Province	:	0	,	Vu Quang National Park, forest near Don Bien Phong [border station] 567	,	18.331306°N	,	105.439111°E	,	50	-	50
902	Araneae		Linyphiidae								LIN0002	#REF!	RMNH.ARA.12280	SP.RMNH.ARA.LIN0002	#REF!		no		1	m#							1		1	adults	RMNH	RMNH-TZA2009092701	VQ090927JMLUN	Vu Quang	Vietnam	:	Ha Tinh Province	:	0	,	Vu Quang National Park, forest near Don Bien Phong [border station] 567	,	18.331306°N	,	105.439111°E	,	50	-	50
910	Araneae		Linyphiidae								LIN0002	#REF!	RMNH.ARA.12288	SP.RMNH.ARA.LIN0002	#REF!		no		1	m#							1		1	adults	RMNH	RMNH-TZA2009092701	VQ090929JMBED	Vu Quang	Vietnam	:	Ha Tinh Province	:	0	,	Vu Quang National Park, forest near Don Bien Phong [border station] 567	,	18.331306°N	,	105.439111°E	,	50	-	50
998	Araneae		Linyphiidae								LIN0002	#REF!	RMNH.ARA.12376	SP.RMNH.ARA.LIN0002	#REF!		no		1	m#	,	1	f#				2		2	adults	RMNH	RMNH-TZA2009092701	VQ091003JMLUN	Vu Quang	Vietnam	:	Ha Tinh Province	:	0	,	Vu Quang National Park, forest near Don Bien Phong [border station] 567	,	18.331306°N	,	105.439111°E	,	50	-	50
140	Araneae		Linyphiidae								LIN0003	#REF!	RMNH.ARA.11551	SP.RMNH.ARA.LIN0003	#REF!	BOLD:ABX8711	yes	NNNNNNNNNNNNNNNNNNNNNNNNNNNNNNNNCTATAGTAGGAACGGCTATAAGAGTATTAATTCGTGTGGAATTAGGGCAAACTGGAAGTTTGTTAGGTGATGATCAATTGTATAATGTTATTGTTACTGCGCATGCTTTTGTAATAATTTTTTTTATAGTTATACCTATTTTAATTGGTGGATTTGGTAATTGGTTAGTCCCTTTAATGTTAGGAGCCCCTGACATAGCTTTTCCTCGTATAAATAATTTGAGATTTTGATTGTTACCCCCATCTTTGTTTTTTTTATTTATTTCTAGAATGGATGAAATAGGGGTAGGTGCTGGTTGGACTGTGTATCCTCCTCTTGCCTCTTTAGAGGGACATTCTGGGAGTGCAGTAGATTTTGCTATTTTTTC…			,	1	f#				1	indiv#	1	adults	RMNH	RMNH-TZA2009100701	CF091008PSLUN	Cuc Phuong	Vietnam	:	Ninh Binh Province	:	0	,	Cuc Phuong National Park, Cay Dang Co Thu trail	,	20.299039°N	,	105.655756°E	,	200	-	200
176	Araneae		Linyphiidae								LIN0005	#REF!	RMNH.ARA.11586	SP.RMNH.ARA.LIN0005	#REF!		yes				,	1	f#				1	indiv#	1	adults	IEBR	RMNH-TZA2009100701	CF091009JMBED2	Cuc Phuong	Vietnam	:	Ninh Binh Province	:	0	,	Cuc Phuong National Park, Cay Dang Co Thu trail	,	20.299039°N	,	105.655756°E	,	200	-	200
12	Araneae		Linyphiidae								LIN0006	#REF!	RMNH.ARA.11422	SP.RMNH.ARA.LIN0006	#REF!	BOLD:ABX8712	yes	GGGGCTTGAGCGGCTATAGTAGGAACTGCTATAAGAGTATTAATTCGAGTTGAATTAGGTCAAATTGGGAGATTATTAGGAGATGATCAATTGTATAATACTATTGTTACTGCTCATGCTTTTGTTATAATTTTTTTTATAGTTATACCTATTTTAATTGGAGGTTTTGGAAATTGGTTGGTACCTTTAATATTAGGGGCTCCTGATATAGCTTTTCCCCGAATAAATAATTTAAGTTTTTGGTTACTTCCCCCCTCTTTGTTTTTATTATTTATTTCTAGAATAGATGAAATAGGTGTTGGGGCTGGATGAACTATTTATCCACCACTTGCCTCTCTGGAAGGCCATTCGGGTAGTTCAGTGGATTTTGCTATTTTTTCTTTACATTTGGCTGGGGCC…			,	1	f#				1	indiv#	1	adults	RMNH	RMNH-TZA2009101801	CB091018PSWIN	Cat Ba	Vietnam	:	Hai Phong Province	:	0	,	Cat Ba National Park, Tuyen Duung Giao Duc Moi Truung - Du Lich Sinh Thai [Forest Education Trail]	,	20.797179°N	,	107.006982°E	,	50	-	50
22	Araneae		Linyphiidae								LIN0006	#REF!	RMNH.ARA.11432	SP.RMNH.ARA.LIN0006	#REF!	BOLD:ABX8712	yes	GGGCTTGAGCGGCTATAGTAGGAACTGCTATAAGAGTATTAATTCGAGTTGAATTAGGTCAAATTGGGAGATTATTAGGAGATGATCAATTGTATAATACTATTGTTACTGCTCATGCTTTTGTTATAATTTTTTTTATAGTTATACCTATTTTAATTGGAGGTTTTGGAAATTGGTTGGTACCTTTAATATTAGGGGCTCCTGATATAGCTTTTCCCCGAATAAATAATTTAAGTTTTTGGTTACTTCCCCCCTCTTTGTTTTTATTATTTATTTCTAGAATAGATGAAATAGGTGTTGGGGCTGGATGAACTATTTATCCACCACTTGCCTCTCTGGAAGGCCATTCGGGTAGTTCAGTGGATTTTGCTATTTTTTCTTTACATTTGGCTGGGGCCT…			,	1	f#				1	indiv#	1	adults	RMNH	RMNH-TZA2009101801	CB091018PSWIN	Cat Ba	Vietnam	:	Hai Phong Province	:	0	,	Cat Ba National Park, Tuyen Duung Giao Duc Moi Truung - Du Lich Sinh Thai [Forest Education Trail]	,	20.797179°N	,	107.006982°E	,	50	-	50
47	Araneae		Linyphiidae								LIN0006	#REF!	RMNH.ARA.11457	SP.RMNH.ARA.LIN0006	#REF!	BOLD:ABX8712	yes	GGGCTTGAGCGGCTATAGTAGGAACTGCTATAAGAGTATTAATTCGAGTTGAATTAGGTCAAATTGGGAGATTATTAGGAGATGATCAATTGTATAATACTATTGTTACTGCTCATGCTTTTGTTATAATTTTTTTTATAGTTATACCTATTTTAATTGGAGGTTTTGGAAATTGGTTGGTACCTTTAATATTAGGGGCTCCTGATATAGCTTTTCCCCGAATAAATAATTTAAGTTTTTGGTTACTTCCCCCCTCTTTGTTTTTATTATTTATTTCTAGAATAGATGAAATAGGTGTTGGGGCTGGATGAACTATTTATCCACCACTTGCCTCTCTGGAAGGCCATTCGGGTAGTTCAGTGGATTTTGCTATTTTTTCTTTACATTTGGCTGGGGCCT…			,	1	f#				1	indiv#	1	adults	RMNH	RMNH-TZA2009101801	CB091018PSWIN	Cat Ba	Vietnam	:	Hai Phong Province	:	0	,	Cat Ba National Park, Tuyen Duung Giao Duc Moi Truung - Du Lich Sinh Thai [Forest Education Trail]	,	20.797179°N	,	107.006982°E	,	50	-	50
88	Araneae		Linyphiidae								LIN0006	#REF!	RMNH.ARA.11499	SP.RMNH.ARA.LIN0006	#REF!	BOLD:ABX8712	yes	TTATATTTTGTTTTTGGGGCTTGAGCGGCTATAGTAGGAACTGCTATAAGAGTATTAATTCGAGTTGAATTAGGTCAAATTGGGAGATTATTAGGAGATGATCAATTGTATAATACTATTGTTACTGCTCATGCTTTTGTTATAATTTTTTTTATAGTTATACCTATTTTAATTGGAGGTTTTGGAAATTGGTTGGTACCTTTAATATTAGGGGCTCCTGATATAGCTTTTCCCCGAATAAATAATTTAAGTTTTTGGTTACTTCCCCCCTCTTTGTTTTTATTATTTATTTCTAGAATAGATGAAATAGGTGTTGGGGCTGGATGAACTATTTATCCACCACTTGCCTCTCTGGAAGGCCATTCGGGTAGTTCAGTGGATTTTGCTATTTTTTCTTTA…			,	1	f#				1	indiv#	1	adults	RMNH	RMNH-TZA2009101801	CB091018JMWIN	Cat Ba	Vietnam	:	Hai Phong Province	:	0	,	Cat Ba National Park, Tuyen Duung Giao Duc Moi Truung - Du Lich Sinh Thai [Forest Education Trail]	,	20.797179°N	,	107.006982°E	,	50	-	50
89	Araneae		Linyphiidae								LIN0006	#REF!	RMNH.ARA.11500	SP.RMNH.ARA.LIN0006	#REF!	BOLD:ABX8712	yes	TTGAAGTTTATATTTTGTTTTTGGGGCTTGAGCGGCTATAGTAGGAACTGCTATAAGAGTATTAATTCGAGTTGAATTAGGTCAAATTGGGAGATTATTAGGAGATGATCAATTGTATAATACTATTGTTACTGCTCATGCTTTTGTTATAATTTTTTTTATAGTTATACCTATTTTAATTGGAGGTTTTGGAAATTGGTTGGTACCTTTAATATTAGGGGCTCCTGATATAGCTTTTCCCCGAATAAATAATTTAAGTTTTTGGTTACTTCCCCCCTCTTTGTTTTTATTATTTATTTCTAGAATAGATGAAATAGGTGTTGGGGCTGGATGAACTATTTATCCACCACTTGCCTCTCTGGAAGGCCATTCGGGTAGTTCAGTGGATTTTGCTATTTT…			,	1	f#				1	indiv#	1	adults	RMNH	RMNH-TZA2009101801	CB091018JMWIN	Cat Ba	Vietnam	:	Hai Phong Province	:	0	,	Cat Ba National Park, Tuyen Duung Giao Duc Moi Truung - Du Lich Sinh Thai [Forest Education Trail]	,	20.797179°N	,	107.006982°E	,	50	-	50
148	Araneae		Linyphiidae								LIN0006	#REF!	RMNH.ARA.11559	SP.RMNH.ARA.LIN0006	#REF!	BOLD:ABX8712	yes	AAGTTTATATTTTGTTTTTGGGGCTTGAGCGGCTATAGTAGGAACTGCTATAAGAGTATTAATTCGAGTTGAATTAGGTCAAATTGGGAGATTATTAGGAGATGATCAATTGTATAATACTATTGTTACTGCTCATGCTTTTGTTATAATTTTTTTTATAGTTATACCTATTTTAATTGGAGGTTTTGGAAATTGGTTGGTACCTTTAATATTAGGGGCTCCTGATATAGCTTTTCCCCGAATAAATAATTTGAGTTTTTGGTTACTTCCCCCCTCTTTGTTTTTATTATTTATTTCTAGAATAGATGAAATAGGTGTTGGGGCTGGATGAACTATTTATCCACCACTTGCCTCTCTGGAAGGCCATTCGGGTAGTTCAGTGGATTTTGCTATTTTTTC…			,	1	f#				1	indiv#	1	adults	RMNH	RMNH-TZA2009100701	CF091009JMLDN	Cuc Phuong	Vietnam	:	Ninh Binh Province	:	0	,	Cuc Phuong National Park, Cay Dang Co Thu trail	,	20.299039°N	,	105.655756°E	,	200	-	200
165	Araneae		Linyphiidae								LIN0006	#REF!	RMNH.ARA.11575	SP.RMNH.ARA.LIN0006	#REF!		no				,	1	f#				1	indiv#	1	adults	RMNH	RMNH-TZA2009100701	CF091009JMBED2	Cuc Phuong	Vietnam	:	Ninh Binh Province	:	0	,	Cuc Phuong National Park, Cay Dang Co Thu trail	,	20.299039°N	,	105.655756°E	,	200	-	200
178	Araneae		Linyphiidae								LIN0006	#REF!	RMNH.ARA.11588	SP.RMNH.ARA.LIN0006	#REF!		yes		1	m#							1	indiv#	1	adults	RMNH	RMNH-TZA2009100701	CF091008JMLDN	Cuc Phuong	Vietnam	:	Ninh Binh Province	:	0	,	Cuc Phuong National Park, Cay Dang Co Thu trail	,	20.299039°N	,	105.655756°E	,	200	-	200
185	Araneae		Linyphiidae								LIN0006	#REF!	RMNH.ARA.11595	SP.RMNH.ARA.LIN0006	#REF!		no				,	2	f#				2	indiv#	2	adults	RMNH	RMNH-TZA2009100701	CF091012JMLDD	Cuc Phuong	Vietnam	:	Ninh Binh Province	:	0	,	Cuc Phuong National Park, Cay Dang Co Thu trail	,	20.299039°N	,	105.655756°E	,	200	-	200
207	Araneae		Linyphiidae								LIN0006	#REF!	RMNH.ARA.11617	SP.RMNH.ARA.LIN0006	#REF!		no				,	3	f#				3	indiv#	3	adults	RMNH	RMNH-TZA2009100701	CF091013JMLDD	Cuc Phuong	Vietnam	:	Ninh Binh Province	:	0	,	Cuc Phuong National Park, Cay Dang Co Thu trail	,	20.299039°N	,	105.655756°E	,	200	-	200
218	Araneae		Linyphiidae								LIN0006	#REF!	RMNH.ARA.11628	SP.RMNH.ARA.LIN0006	#REF!		no				,	2	f#				2	indiv#	2	adults	RMNH	RMNH-TZA2009100701	CF091013JMLDD2	Cuc Phuong	Vietnam	:	Ninh Binh Province	:	0	,	Cuc Phuong National Park, Cay Dang Co Thu trail	,	20.299039°N	,	105.655756°E	,	200	-	200
224	Araneae		Linyphiidae								LIN0006	#REF!	RMNH.ARA.11634	SP.RMNH.ARA.LIN0006	#REF!		no				,	1	f#				1	indiv#	1	adults	RMNH	RMNH-TZA2009100701	CF091007WIN	Cuc Phuong	Vietnam	:	Ninh Binh Province	:	0	,	Cuc Phuong National Park, Cay Dang Co Thu trail	,	20.299039°N	,	105.655756°E	,	200	-	200
242	Araneae		Linyphiidae								LIN0006	#REF!	RMNH.ARA.11650	SP.RMNH.ARA.LIN0006	#REF!		no				,	1	f#				1	indiv#	1	adults	RMNH	RMNH-TZA2009100701	CF091012JMLDN	Cuc Phuong	Vietnam	:	Ninh Binh Province	:	0	,	Cuc Phuong National Park, Cay Dang Co Thu trail	,	20.299039°N	,	105.655756°E	,	200	-	200
342	Araneae		Linyphiidae								LIN0006	#REF!	RMNH.ARA.11749	SP.RMNH.ARA.LIN0006	#REF!	BOLD:ABX8712	yes	AAGTTTATATTTTGTTTTTGGGGCTTGAGCGGCTATAGTAGGAACTGCTATAAGAGTATTAATTCGAGTTGAATTAGGTCAAATTGGGAGATTATTAGGAGATGATCAATTGTATAATACTATTGTTACTGCTCATGCTTTTGTTATAATTTTTTTTATAGTTATACCTATTTTAATTGGAGGTTTTGGAAATTGGTTGGTACCTTTAATATTAGGGGCTCCTGATATAGCTTTTCCCCGAATAAATAATTTAAGTTTTTGGTTACTTCCCCCCTCTTTGTTTTTATTATTTATTTCTAGAATAGATGAAATAGGTGTTGGGGCTGGATGAACTATTTATCCACCACTTGCCTCTCTGGAAGGCCATTCGGGTAGTTCAGTGGATTTTGCTATTTTTTC…			,	1	f#				1	indiv#	1	adults	RMNH	RMNH-TZA2009101801	CB091022JMLDD2	Cat Ba	Vietnam	:	Hai Phong Province	:	0	,	Cat Ba National Park, Tuyen Duung Giao Duc Moi Truung - Du Lich Sinh Thai [Forest Education Trail]	,	20.797179°N	,	107.006982°E	,	50	-	50
345	Araneae		Linyphiidae								LIN0006	#REF!	RMNH.ARA.11751	SP.RMNH.ARA.LIN0006	#REF!	BOLD:ABX8712	yes	AAGTTTATATTTTGTTTTTGGGGCTTGAGCGGCTATAGTAGGAACTGCTATAAGAGTATTAATTCGAGTTGAATTAGGTCAAATTGGGAGATTATTAGGAGATGATCAATTGTATAATACTATTGTTACTGCTCATGCTTTTGTTATAATTTTTTTTATAGTTATACCTATTTTAATTGGAGGTTTTGGAAATTGGTTGGTACCTTTAATATTAGGGGCTCCTGATATAGCTTTTCCCCGAATAAATAATTTAAGTTTTTGGTTACTTCCCCCCTCTTTGTTTTTATTATTTATTTCTAGAATAGATGAAATAGGTGTTGGGGCTGGATGAACTATTTATCCACCACTTGCCTCTCTGGAAGGCCATTCGGGTAGTTCAGTGGATTTTGCTATTTTTTC…	1	m#							1	indiv#	1	adults	RMNH	RMNH-TZA2009101801	CB091021JMLDN	Cat Ba	Vietnam	:	Hai Phong Province	:	0	,	Cat Ba National Park, Tuyen Duung Giao Duc Moi Truung - Du Lich Sinh Thai [Forest Education Trail]	,	20.797179°N	,	107.006982°E	,	50	-	50
400	Araneae		Linyphiidae								LIN0006	#REF!	RMNH.ARA.11801	SP.RMNH.ARA.LIN0006	#REF!		no		1	m#	,	2	f#				3	indiv#	3	adults	IEBR	RMNH-TZA2009101801	CB091023JMLDN	Cat Ba	Vietnam	:	Hai Phong Province	:	0	,	Cat Ba National Park, Tuyen Duung Giao Duc Moi Truung - Du Lich Sinh Thai [Forest Education Trail]	,	20.797179°N	,	107.006982°E	,	50	-	50
478	Araneae		Linyphiidae								LIN0006	#REF!	RMNH.ARA.11876	SP.RMNH.ARA.LIN0006	#REF!		no				,	2	f#				2	indiv#	2	adults	RMNH	RMNH-TZA2009101801	CB091023JMLDD	Cat Ba	Vietnam	:	Hai Phong Province	:	0	,	Cat Ba National Park, Tuyen Duung Giao Duc Moi Truung - Du Lich Sinh Thai [Forest Education Trail]	,	20.797179°N	,	107.006982°E	,	50	-	50
480	Araneae		Linyphiidae								LIN0006	#REF!	RMNH.ARA.11878	SP.RMNH.ARA.LIN0006	#REF!		no				,	1	f#				1	indiv#	1	adults	RMNH	RMNH-TZA2009101801	CB091023JMLDD2	Cat Ba	Vietnam	:	Hai Phong Province	:	0	,	Cat Ba National Park, Tuyen Duung Giao Duc Moi Truung - Du Lich Sinh Thai [Forest Education Trail]	,	20.797179°N	,	107.006982°E	,	50	-	50
493	Araneae		Linyphiidae								LIN0006	#REF!	RMNH.ARA.11891	SP.RMNH.ARA.LIN0006	#REF!		no		2	m#	,	3	f#				5	indiv#	5	adults	IEBR	RMNH-TZA2009101801	CB091022JMLDD	Cat Ba	Vietnam	:	Hai Phong Province	:	0	,	Cat Ba National Park, Tuyen Duung Giao Duc Moi Truung - Du Lich Sinh Thai [Forest Education Trail]	,	20.797179°N	,	107.006982°E	,	50	-	50
498	Araneae		Linyphiidae								LIN0006	#REF!	RMNH.ARA.11896	SP.RMNH.ARA.LIN0006	#REF!		no		3	m#	,	3	f#				6	indiv#	6	adults	IEBR	RMNH-TZA2009101801	CB091022JMLDD2	Cat Ba	Vietnam	:	Hai Phong Province	:	0	,	Cat Ba National Park, Tuyen Duung Giao Duc Moi Truung - Du Lich Sinh Thai [Forest Education Trail]	,	20.797179°N	,	107.006982°E	,	50	-	50
504	Araneae		Linyphiidae								LIN0006	#REF!	RMNH.ARA.11902	SP.RMNH.ARA.LIN0006	#REF!		no				,	1	f#				1	indiv#	1	adults	RMNH	RMNH-TZA2009101801	CB091019JMLDN	Cat Ba	Vietnam	:	Hai Phong Province	:	0	,	Cat Ba National Park, Tuyen Duung Giao Duc Moi Truung - Du Lich Sinh Thai [Forest Education Trail]	,	20.797179°N	,	107.006982°E	,	50	-	50
530	Araneae		Linyphiidae								LIN0006	#REF!	RMNH.ARA.11927	SP.RMNH.ARA.LIN0006	#REF!		no				,	3	f#				3	indiv#	3	adults	RMNH	RMNH-TZA2009101801	CB091021JMLDN	Cat Ba	Vietnam	:	Hai Phong Province	:	0	,	Cat Ba National Park, Tuyen Duung Giao Duc Moi Truung - Du Lich Sinh Thai [Forest Education Trail]	,	20.797179°N	,	107.006982°E	,	50	-	50
580	Araneae		Linyphiidae								LIN0006	#REF!	RMNH.ARA.11977	SP.RMNH.ARA.LIN0006	#REF!		no		1	m#	,	2	f#				3	indiv#	3	adults	IEBR	RMNH-TZA2009101801	CB091018JMLDN	Cat Ba	Vietnam	:	Hai Phong Province	:	0	,	Cat Ba National Park, Tuyen Duung Giao Duc Moi Truung - Du Lich Sinh Thai [Forest Education Trail]	,	20.797179°N	,	107.006982°E	,	50	-	50
636	Araneae		Linyphiidae								LIN0006	#REF!	RMNH.ARA.12031	SP.RMNH.ARA.LIN0006	#REF!		no		5	m#	,	6	f#				11	indiv#	11	adults	IEBR	RMNH-TZA2009101801	CB091021PSWIN	Cat Ba	Vietnam	:	Hai Phong Province	:	0	,	Cat Ba National Park, Tuyen Duung Giao Duc Moi Truung - Du Lich Sinh Thai [Forest Education Trail]	,	20.797179°N	,	107.006982°E	,	50	-	50
647	Araneae		Linyphiidae								LIN0006	#REF!	RMNH.ARA.12040	SP.RMNH.ARA.LIN0006	#REF!		no		4	m#	,	16	f#				20	indiv#	20	adults	IEBR	RMNH-TZA2009101801	CB091019PSWIN	Cat Ba	Vietnam	:	Hai Phong Province	:	0	,	Cat Ba National Park, Tuyen Duung Giao Duc Moi Truung - Du Lich Sinh Thai [Forest Education Trail]	,	20.797179°N	,	107.006982°E	,	50	-	50
660	Araneae		Linyphiidae								LIN0006	#REF!	RMNH.ARA.12052	SP.RMNH.ARA.LIN0006	#REF!		no		2	m#	,	5	f#				7	indiv#	7	adults	RMNH	RMNH-TZA2009101801	CB091021JMWIN	Cat Ba	Vietnam	:	Hai Phong Province	:	0	,	Cat Ba National Park, Tuyen Duung Giao Duc Moi Truung - Du Lich Sinh Thai [Forest Education Trail]	,	20.797179°N	,	107.006982°E	,	50	-	50
703	Araneae		Linyphiidae								LIN0006	#REF!	RMNH.ARA.12092	SP.RMNH.ARA.LIN0006	#REF!		no		1	m#	,	1	f#				2		2	adults	RMNH	RMNH-TZA2009092701	VQ091002JMLDD	Vu Quang	Vietnam	:	Ha Tinh Province	:	0	,	Vu Quang National Park, forest near Don Bien Phong [border station] 567	,	18.331306°N	,	105.439111°E	,	50	-	50
741	Araneae		Linyphiidae								LIN0006	#REF!	RMNH.ARA.12125	SP.RMNH.ARA.LIN0006	#REF!		yes		1	m#							1		1	adults	RMNH	RMNH-TZA2009092701	VQ091004JMLDD	Vu Quang	Vietnam	:	Ha Tinh Province	:	0	,	Vu Quang National Park, forest near Don Bien Phong [border station] 567	,	18.331306°N	,	105.439111°E	,	50	-	50
751	Araneae		Linyphiidae								LIN0006	#REF!	RMNH.ARA.12133	SP.RMNH.ARA.LIN0006	#REF!		no				,	1	f#				1		1	adults	RMNH	RMNH-TZA2009092701	VQ091004JMLDD2	Vu Quang	Vietnam	:	Ha Tinh Province	:	0	,	Vu Quang National Park, forest near Don Bien Phong [border station] 567	,	18.331306°N	,	105.439111°E	,	50	-	50
810	Araneae		Linyphiidae								LIN0006	#REF!	RMNH.ARA.12189	SP.RMNH.ARA.LIN0006	#REF!		no		1	m#	,	1	f#				2		2	adults	RMNH	RMNH-TZA2009092701	VQ091002WIN	Vu Quang	Vietnam	:	Ha Tinh Province	:	0	,	Vu Quang National Park, forest near Don Bien Phong [border station] 567	,	18.331306°N	,	105.439111°E	,	50	-	50
901	Araneae		Linyphiidae								LIN0006	#REF!	RMNH.ARA.12279	SP.RMNH.ARA.LIN0006	#REF!		no				,	1	f#				1		1	adults	RMNH	RMNH-TZA2009092701	VQ090927WIN	Vu Quang	Vietnam	:	Ha Tinh Province	:	0	,	Vu Quang National Park, forest near Don Bien Phong [border station] 567	,	18.331306°N	,	105.439111°E	,	50	-	50
909	Araneae		Linyphiidae								LIN0006	#REF!	RMNH.ARA.12287	SP.RMNH.ARA.LIN0006	#REF!		no				,	1	f#				1		1	adults	RMNH	RMNH-TZA2009092701	VQ091003JMLDD	Vu Quang	Vietnam	:	Ha Tinh Province	:	0	,	Vu Quang National Park, forest near Don Bien Phong [border station] 567	,	18.331306°N	,	105.439111°E	,	50	-	50
1045	Araneae		Linyphiidae								LIN0006	#REF!	RMNH.ARA.12450	SP.RMNH.ARA.LIN0006	#REF!	BOLD:ABX8712	yes	AAGTTTATATTTTGTTTTTGGGGCTTGAGCGGCTATAGTAGGAACTGCTATAAGAGTATTAATTCGAGTTGAATTAGGTCAAATTGGGAGATTATTAGGAGATGATCAATTGTATAATACTATTGTTACTGCTCATGCTTTTGTTATAATTTTTTTTATAGTTATACCTATTTTAATTGGAGGTTTTGGAAATTGGTTGGTACCTTTAATATTAGGGGCTCCTGATATAGCTTTTCCCCGAATAAATAATTTGAGTTTTTGGTTACTTCCTCCCTCTTTGTTTTTATTATTTATTTCTAGAATAGATGAAATAGGTGTTGGGGCTGGATGAACTATTTATCCACCACTTGCCTCTCTGGAAGGCCATTCGGGTAGTTCAGTGGATTTTGCTATTTTTTC…			,	1	f#				1		1	adults	RMNH	RMNH-TZA2009092701	VQ090929WIN	Vu Quang	Vietnam	:	Ha Tinh Province	:	0	,	Vu Quang National Park, forest near Don Bien Phong [border station] 567	,	18.331306°N	,	105.439111°E	,	50	-	50
1046	Araneae		Linyphiidae								LIN0006	#REF!	RMNH.ARA.12552	SP.RMNH.ARA.LIN0006	#REF!	BOLD:ABX8712	yes	AAGTTTATATTTTGTTTTTGGGGCTTGAGCGGCTATAGTAGGAACTGCTATAAGAGTATTAATTCGAGTTGAATTAGGTCAAATTGGGAGATTATTAGGAGATGATCAATTGTATAATACTATTGTTACTGCTCATGCTTTTGTTATAATTTTTTTTATAGTTATACCTATTTTAATTGGAGGTTTTGGAAATTGGTTGGTACCTTTAATATTAGGGGCCCCTGATATAGCTTTTCCCCGAATAAATAATTTGAGTTTTTGGTTACTTCCCCCCTCTTTGTTTTTATTATTTATTTCTAGAATAGATGAAATAGGTGTTGGGGCTGGATGAACTATTTATCCACCACTTGCCTCTCTGGAAGGCCATTCGGGTAGTTCAGTGGATTTTGCTATTTTTTC…			,	1	f#				1		1	adults	RMNH	RMNH-TZA2009092701	VQ090929WIN	Vu Quang	Vietnam	:	Ha Tinh Province	:	0	,	Vu Quang National Park, forest near Don Bien Phong [border station] 567	,	18.331306°N	,	105.439111°E	,	50	-	50
742	Araneae		Linyphiidae								LIN0006	#REF!	RMNH.ARA.12694	SP.RMNH.ARA.LIN0006	#REF!	BOLD:ABX8712	yes	AAGTTTATATTTTGTTTTTGGGGCTTGAGCGGCTATAGTAGGAACTGCTATAAGAGTATTAATTCGAATTGAATTAGGTCAAATTGGGAGATTATTAGGAGATGATCAATTGTATAATACTATTGTTACTGCTCATGCTTTTGTTATAATTTTTTTTATAGTTATACCTATTTTAATTGGAGGTTTTGGAAATTGGTTGGTACCTTTAATATTAGGGGCTCCTGATATAGCTTTTCCCCGAATAAATAATTTGAGTTTTTGGTTACTTCCCCCCTCTTTGTTTTTATTATTTATTTCTAGAATAGATGAAATAGGTGTTGGGGCTGGATGAACTATTTATCCMCCACTTGCCTCTCTGGAAGGTCATTCGGGTAGTTCAGTGGATTTTGCTATTTTTTC…			,	1	f#				1		1	adults	RMNH	RMNH-TZA2009092701	VQ091004JMLDD	Vu Quang	Vietnam	:	Ha Tinh Province	:	0	,	Vu Quang National Park, forest near Don Bien Phong [border station] 567	,	18.331306°N	,	105.439111°E	,	50	-	50
13	Araneae		Linyphiidae								LIN0007	#REF!	RMNH.ARA.11423	SP.RMNH.ARA.LIN0007	#REF!	BOLD:ABX7974	yes	GGGGCTTGGGCTGCATAGTAGGGACGGCTATAAGAGTTTTGATTCGAATTGAATTAGGACAAACTGGAAGTTTGTTGGGGGATGATCAGTTATATAATGTTATTGTTACTGCCCATGCTTTTATTATAATTTTTTTTATAGTTATGCCTATTTTGATTGGTGGTTTTGGTAATTGATTAGTTCCTTTGATGTTAGGGGCTCCTGATATGGCTTTTCCTCGAATAAATAATTTGAGTTTTTGATTATTACCTCCTTCTTTATTTTTGCTTTTCATTTCTAGAATAGATGAGATAGGCGTGGGTGCGGGTTGAACTGTGTATCCTCCTCTTGCCTCTTTAGAAGGGCATTCTGGAAGTTCTGTAGATTTTGCTATTTTTTCTTTACATTTGGCTGGGGCTT…			,	1	f#				1	indiv#	1	adults	RMNH	RMNH-TZA2009101801	CB091018PSWIN	Cat Ba	Vietnam	:	Hai Phong Province	:	0	,	Cat Ba National Park, Tuyen Duung Giao Duc Moi Truung - Du Lich Sinh Thai [Forest Education Trail]	,	20.797179°N	,	107.006982°E	,	50	-	50
23	Araneae		Linyphiidae								LIN0007	#REF!	RMNH.ARA.11433	SP.RMNH.ARA.LIN0007	#REF!	BOLD:ABX7974	yes	GGCTTGGGCTGCATAGTAGGGACGGCTATAAGAGTTTTGATTCGAATTGAATTAGGACAAACTGGAAGTTTGTTGGGGGATGATCAGTTATATAATGTTATTGTTACTGCCCATGCTTTTATTATAATTTTTTTTATAGTTATGCCTATTTTGATTGGTGGTTTTGGTAATTGATTAGTTCCTTTGATGTTAGGGGCTCCTGATATGGCTTTTCCTCGAATAAATAATTTGAGTTTTTGATTATTACCTCCTTCTTTATTTTTGCTTTTCATTTCTAGAATAGATGAGATAGGCGTGGGTGCGGGTTGAACTGTGTATCCTCCTCTTGCCTCTTTAGAAGGGCATTCTGGAAGTTCTGTAGATTTTGCTATTTTTTCTTTACATTTGGCTGGGGCTTCA…			,	1	f#				1	indiv#	1	adults	RMNH	RMNH-TZA2009101801	CB091018PSWIN	Cat Ba	Vietnam	:	Hai Phong Province	:	0	,	Cat Ba National Park, Tuyen Duung Giao Duc Moi Truung - Du Lich Sinh Thai [Forest Education Trail]	,	20.797179°N	,	107.006982°E	,	50	-	50
35	Araneae		Linyphiidae								LIN0007	#REF!	RMNH.ARA.11445	SP.RMNH.ARA.LIN0007	#REF!	BOLD:ABX7974	yes	GCTGCAATAGTAGGGACGGCTATAAGAGTTTTGATTCGAATTGAATTAGGACAAACTGGAAGTTTGTTGGGGGATGATCAGTTATATAATGTTATTGTTACTGCCCATGCTTTTATTATAATTTTTTTTATAGTTATGCCTATTTTGATTGGTGGTTTTGGTAATTGATTAGTTCCTTTGATGTTAGGGGCTCCTGATATGGCTTTTCCTCGAATAAATAATTTGAGTTTTTGATTATTACCTCCTTCTTTATTTTTGCTTTTCATTTCTAGAATAGATGAGATAGGCGTGGGTGCGGGTTGAACTGTGTATCCTCCTCTTGCCTCTTTAGAAGGGCATTCTGGAAGTTCTGTAGATTTTGCTATTTTTTCTTTACATTTGGCTGGGGCTTCATCTATT…			,	1	f#				1	indiv#	1	adults	RMNH	RMNH-TZA2009101801	CB091018PSWIN	Cat Ba	Vietnam	:	Hai Phong Province	:	0	,	Cat Ba National Park, Tuyen Duung Giao Duc Moi Truung - Du Lich Sinh Thai [Forest Education Trail]	,	20.797179°N	,	107.006982°E	,	50	-	50
36	Araneae		Linyphiidae								LIN0007	#REF!	RMNH.ARA.11446	SP.RMNH.ARA.LIN0007	#REF!	BOLD:ABX7974	yes	GGCTGCAATAGTAGGGACGGCTATAAGAGTTTTGATTCGAATTGAATTAGGACAAACTGGAAGTTTGTTGGGGGATGATCAGTTATATAATGTTATTGTTACTGCCCATGCTTTTATTATAATTTTTTTTATAGTTATGCCTATTTTGATTGGTGGTTTTGGTAATTGATTAGTTCCTTTGATGTTAGGGGCTCCTGATATGGCTTTTCCTCGAATAAATAATTTGAGTTTTTGATTATTACCTCCTTCTTTATTTTTGCTTTTCATTTCTAGAATAGATGAGATAGGCGTGGGTGCGGGTTGAACTGTGTATCCTCCTCTTGCCTCTTTAGAAGGGCATTCTGGAAGTTCTGTAGATTTTGCTATTTTTTCTTTACATTTGGCTGGGGCTTCATCTAT…	1	m#							1	indiv#	1	adults	RMNH	RMNH-TZA2009101801	CB091018PSWIN	Cat Ba	Vietnam	:	Hai Phong Province	:	0	,	Cat Ba National Park, Tuyen Duung Giao Duc Moi Truung - Du Lich Sinh Thai [Forest Education Trail]	,	20.797179°N	,	107.006982°E	,	50	-	50
45	Araneae		Linyphiidae								LIN0007	#REF!	RMNH.ARA.11455	SP.RMNH.ARA.LIN0007	#REF!	BOLD:ABX7974	yes	GGGCTTGGGCTGCAATAGTAGGGACGGCTATAAGAGTTTTGATTCGAATTGAATTAGGACAAACTGGAAGTTTGTTGGGGGATGATCAGTTATATAATGTTATTGTTACTGCCCATGCTTTTATTATAATTTTTTTTATAGTTATGCCTATTTTGATTGGTGGTTTTGGTAATTGATTAGTTCCTTTGATGTTAGGGGCTCCTGATATGGCTTTTCCTCGAATAAATAATTTGAGTTTTTGATTATTACCTCCTTCTTTATTTTTGCTTTTCATTTCTAGAATAGATGAGATAGGCGTGGGTGCGGGTTGAACTGTGTATCCTCCTCTTGCCTCTTTAGAAGGGCATTCTGGAAGTTCTGTAGATTTTGCTATTTTTTCTTTACATTTGGCTGGGGCTT…			,	1	f#				1	indiv#	1	adults	RMNH	RMNH-TZA2009101801	CB091018PSWIN	Cat Ba	Vietnam	:	Hai Phong Province	:	0	,	Cat Ba National Park, Tuyen Duung Giao Duc Moi Truung - Du Lich Sinh Thai [Forest Education Trail]	,	20.797179°N	,	107.006982°E	,	50	-	50
46	Araneae		Linyphiidae								LIN0007	#REF!	RMNH.ARA.11456	SP.RMNH.ARA.LIN0007	#REF!	BOLD:ABX7974	yes	GGCTGCAATAGTAGGGACGGCTATAAGAGTTTTGATTCGAATTGAATTAGGACAAACTGGAAGTTTGTTGGGGGATGATCAGTTATATAATGTTATTGTTACTGCCCATGCTTTTATTATAATTTTTTTTATAGTTATGCCTATTTTGATTGGTGGTTTTGGTAATTGATTAGTTCCTTTGATGTTAGGGGCTCCTGATATGGCTTTTCCTCGAATAAATAATTTGAGTTTTTGATTATTACCTCCTTCTTTATTTTTGCTTTTCATTTCTAGAATAGATGAGATAGGCGTGGGTGCGGGTTGAACTGTGTATCCTCCTCTTGCCTCTTTAGAAGGGCATTCTGGAAGTTCTGTAGATTTTGCTATTTTTTCTTTACATTTGGCTGGGGCTTCATCTAT…			,	1	f#				1	indiv#	1	adults	RMNH	RMNH-TZA2009101801	CB091018PSWIN	Cat Ba	Vietnam	:	Hai Phong Province	:	0	,	Cat Ba National Park, Tuyen Duung Giao Duc Moi Truung - Du Lich Sinh Thai [Forest Education Trail]	,	20.797179°N	,	107.006982°E	,	50	-	50
86	Araneae		Linyphiidae								LIN0007	#REF!	RMNH.ARA.11497	SP.RMNH.ARA.LIN0007	#REF!	BOLD:ABX7974	yes	ACGGCTATAAGAGTTTTGATTCGAATTGAATTAGGACAAACTGGAAGTTTGTTGGGGGATGATCAGTTATATAATGTTATTGTTACTGCCCATGCTTTTATTATAATTTTTTTTATAGTTATGCCTATTTTGATTGGTGGTTTTGGTAATTGATTAGTTCCTTTGATGTTAGGGGCTCCTGATATGGCTTTTCCTCGAATAAATAATTTGAGTTTTTGATTATTACCTCCTTCTTTATTTTTGCTTTTCATTTCTAGAATAGATGAGATAGGCGTGGGTGCGGGTTGAACTGTGTATCCTCCTCTTGCCTCTTTAGAAGGGCATTCTGGAAGTTCTGTAGATTTTGCTATTTTTTCTTTACATTTGGCTGGGGCTTCATCTATTATAGGGGCTATTAAT…			,	1	f#				1	indiv#	1	adults	RMNH	RMNH-TZA2009101801	CB091018JMWIN	Cat Ba	Vietnam	:	Hai Phong Province	:	0	,	Cat Ba National Park, Tuyen Duung Giao Duc Moi Truung - Du Lich Sinh Thai [Forest Education Trail]	,	20.797179°N	,	107.006982°E	,	50	-	50
87	Araneae		Linyphiidae								LIN0007	#REF!	RMNH.ARA.11498	SP.RMNH.ARA.LIN0007	#REF!	BOLD:ABX7974	yes	AGGGACGGCTATAAGAGTTTTGATTCGAATTGAATTAGGACAAACTGGAAGTTTGTTGGGGGATGATCAGTTATATAATGTTATTGTTACTGCCCATGCTTTTATTATAATTTTTTTTATAGTTATGCCTATTTTGATTGGTGGTTTTGGTAATTGATTAGTTCCTTTGATGTTAGGGGCTCCTGATATGGCTTTTCCTCGAATAAATAATTTGAGTTTTTGATTATTACCTCCTTCTTTATTTTTGCTTTTCATTTCTAGAATAGATGAGATAGGCGTGGGTGCGGGTTGAACTGTGTATCCTCCTCTTGCCTCTTTAGAAGGGCATTCTGGAAGTTCTGTAGATTTTGCTATTTTTTCTTTACATTTGGCTGGGGCTTCATCTATTATAGGGGCTAT…	1	m#							1	indiv#	1	adults	RMNH	RMNH-TZA2009101801	CB091018JMWIN	Cat Ba	Vietnam	:	Hai Phong Province	:	0	,	Cat Ba National Park, Tuyen Duung Giao Duc Moi Truung - Du Lich Sinh Thai [Forest Education Trail]	,	20.797179°N	,	107.006982°E	,	50	-	50
475	Araneae		Linyphiidae								LIN0007	#REF!	RMNH.ARA.11874	SP.RMNH.ARA.LIN0007	#REF!	BOLD:ABX7974	yes	AAGTTTATATTTTGTTTTTGGGGCTTGGGCTGCAATAGTAGGGACGGCTATAAGAGTTTTGATTCGAATTGAATTAGGACAAACTGGAAGTTTGTTGGGGGATGATCAGTTATATAATGTTATTGTTACTGCCCATGCTTTTATTATAATTTTTTTTATAGTTATGCCTATTTTGATTGGTGGTTTTGGTAATTGATTAGTTCCTTTGATGTTAGGGGCTCCTGATATGGCTTTTCCTCGAATAAATAATTTGAGTTTTTGATTATTACCTCCTTCTTTATTTTTGCTTTTCATTTCTAGAATAGATGAGATAGGCGTGGGTGCGGGTTGAACTGTGTATCCTCCTCTTGCCTCTTTAGAAGGGCATTCTGGAAGTTCTGTAGATTTTGCTATTTTTTC…	2	m#							2	indiv#	2	adults	RMNH	RMNH-TZA2009101801	CB091023JMLDD	Cat Ba	Vietnam	:	Hai Phong Province	:	0	,	Cat Ba National Park, Tuyen Duung Giao Duc Moi Truung - Du Lich Sinh Thai [Forest Education Trail]	,	20.797179°N	,	107.006982°E	,	50	-	50
481	Araneae		Linyphiidae								LIN0007	#REF!	RMNH.ARA.11879	SP.RMNH.ARA.LIN0007	#REF!		no				,	1	f#				1	indiv#	1	adults	IEBR	RMNH-TZA2009101801	CB091023JMLDD2	Cat Ba	Vietnam	:	Hai Phong Province	:	0	,	Cat Ba National Park, Tuyen Duung Giao Duc Moi Truung - Du Lich Sinh Thai [Forest Education Trail]	,	20.797179°N	,	107.006982°E	,	50	-	50
635	Araneae		Linyphiidae								LIN0007	#REF!	RMNH.ARA.12030	SP.RMNH.ARA.LIN0007	#REF!		no				,	1	f#				1	indiv#	1	adults	IEBR	RMNH-TZA2009101801	CB091021PSWIN	Cat Ba	Vietnam	:	Hai Phong Province	:	0	,	Cat Ba National Park, Tuyen Duung Giao Duc Moi Truung - Du Lich Sinh Thai [Forest Education Trail]	,	20.797179°N	,	107.006982°E	,	50	-	50
646	Araneae		Linyphiidae								LIN0007	#REF!	RMNH.ARA.12039	SP.RMNH.ARA.LIN0007	#REF!		no				,	2	f#				2	indiv#	2	adults	IEBR	RMNH-TZA2009101801	CB091019PSWIN	Cat Ba	Vietnam	:	Hai Phong Province	:	0	,	Cat Ba National Park, Tuyen Duung Giao Duc Moi Truung - Du Lich Sinh Thai [Forest Education Trail]	,	20.797179°N	,	107.006982°E	,	50	-	50
476	Araneae		Linyphiidae								LIN0007	#REF!	RMNH.ARA.12571	SP.RMNH.ARA.LIN0007	#REF!	BOLD:ABX7974	yes	AAGTTTATATTTTGTTTTTGGGGCTTGGGCTGCAATAGTAGGGACGGCTATAAGAGTTTTGATTCGAATTGAATTAGGACAAACTGGAAGTTTGTTGGGGGATGATCAGTTATATAATGTTATTGTTACTGCCCATGCTTTTATTATAATTTTTTTTATAGTTATGCCTATTTTGATTGGTGGTTTTGGTAATTGATTAGTTCCTTTGATGTTAGGGGCTCCTGATATGGCTTTTCCTCGAATAAATAATTTGAGTTTTTGATTATTACCTCCTTCTTTATTTTTGCTTTTCATTTCTAGAATAGATGAGATAGGCGTGGGTGCGGGTTGAACTGTGTATCCTCCTCTTGCCTCTTTAGAAGGGCATTCTGGAAGTTCTGTAGATTTTGCTATTTTTTC…			,	3	f#				3	indiv#	3	adults	RMNH	RMNH-TZA2009101801	CB091023JMLDD	Cat Ba	Vietnam	:	Hai Phong Province	:	0	,	Cat Ba National Park, Tuyen Duung Giao Duc Moi Truung - Du Lich Sinh Thai [Forest Education Trail]	,	20.797179°N	,	107.006982°E	,	50	-	50
485	Araneae		Linyphiidae								LIN0008	#REF!	RMNH.ARA.11883	SP.RMNH.ARA.LIN0008	#REF!	BOLD:ABX8400	yes	GAGTTTATATTTTATTTTTGGGGCTTGGGCTGCTATGGTTGGAACGGCTATAAGAGTGTTAATTCGAATTGAGTTGGGTCAAGTAGGAAGTTTGTTGGGAGATGACCAGTTATATAATGTTATTGTAACAGCTCATGCTTTTGTTATAATTTTTTTTATAGTGATACCTATTTTAATTGGGGGGTTTGGAAATTGATTGGTTCCTTTAATGTTAGGGGCTCCTGATATAGCTTTCCCTCGTATAAATAATTTGAGATTTTGGTTGTTACCTCCCTCTTTATTTTTATTGTTTGTTTCAAGAATAGATGAAATGGGTGTAGGTGCAGGGTGGACAGTTTATCCTCCTCTTGCTTCTTTGGAGGGGCATTCTGGTAGATCTGTAGATTTTGCTATTTTTTC…	1	m#							1	indiv#	1	adults	RMNH	RMNH-TZA2009101801	CB091021HNBED	Cat Ba	Vietnam	:	Hai Phong Province	:	0	,	Cat Ba National Park, Tuyen Duung Giao Duc Moi Truung - Du Lich Sinh Thai [Forest Education Trail]	,	20.797179°N	,	107.006982°E	,	50	-	50
695	Araneae		Linyphiidae								LIN0009	#REF!	RMNH.ARA.12086	SP.RMNH.ARA.LIN0009	#REF!		yes		2	m#							2		2	adults	RMNH	RMNH-TZA2009092701	VQ091004JMLDD	Vu Quang	Vietnam	:	Ha Tinh Province	:	0	,	Vu Quang National Park, forest near Don Bien Phong [border station] 567	,	18.331306°N	,	105.439111°E	,	50	-	50
699	Araneae		Linyphiidae								LIN0009	#REF!	RMNH.ARA.12088	SP.RMNH.ARA.LIN0009	#REF!		no		6	m#	,	9	f#				15		15	adults	IEBR	RMNH-TZA2009092701	VQ091002JMLDD	Vu Quang	Vietnam	:	Ha Tinh Province	:	0	,	Vu Quang National Park, forest near Don Bien Phong [border station] 567	,	18.331306°N	,	105.439111°E	,	50	-	50
700	Araneae		Linyphiidae								LIN0009	#REF!	RMNH.ARA.12089	SP.RMNH.ARA.LIN0009	#REF!		no		4	m#	,	7	f#				11		11	adults	IEBR	RMNH-TZA2009092701	VQ091003JMLDD	Vu Quang	Vietnam	:	Ha Tinh Province	:	0	,	Vu Quang National Park, forest near Don Bien Phong [border station] 567	,	18.331306°N	,	105.439111°E	,	50	-	50
719	Araneae		Linyphiidae								LIN0009	#REF!	RMNH.ARA.12105	SP.RMNH.ARA.LIN0009	#REF!		no		1	m#	,	6	f#				7		7	adults	IEBR	RMNH-TZA2009092701	VQ090928JMLDN	Vu Quang	Vietnam	:	Ha Tinh Province	:	0	,	Vu Quang National Park, forest near Don Bien Phong [border station] 567	,	18.331306°N	,	105.439111°E	,	50	-	50
740	Araneae		Linyphiidae								LIN0009	#REF!	RMNH.ARA.12124	SP.RMNH.ARA.LIN0009	#REF!		no		5	m#	,	9	f#				14		14	adults	RMNH	RMNH-TZA2009092701	VQ091004JMLDD2	Vu Quang	Vietnam	:	Ha Tinh Province	:	0	,	Vu Quang National Park, forest near Don Bien Phong [border station] 567	,	18.331306°N	,	105.439111°E	,	50	-	50
772	Araneae		Linyphiidae								LIN0009	#REF!	RMNH.ARA.12152	SP.RMNH.ARA.LIN0009	#REF!		no				,	2	f#				2		2	adults	RMNH	RMNH-TZA2009092701	VQ091003JMLDN	Vu Quang	Vietnam	:	Ha Tinh Province	:	0	,	Vu Quang National Park, forest near Don Bien Phong [border station] 567	,	18.331306°N	,	105.439111°E	,	50	-	50
784	Araneae		Linyphiidae								LIN0009	#REF!	RMNH.ARA.12164	SP.RMNH.ARA.LIN0009	#REF!		no		1	m#	,	7	f#				8		8	adults	RMNH	RMNH-TZA2009092701	VQ091003JMLDD2	Vu Quang	Vietnam	:	Ha Tinh Province	:	0	,	Vu Quang National Park, forest near Don Bien Phong [border station] 567	,	18.331306°N	,	105.439111°E	,	50	-	50
827	Araneae		Linyphiidae								LIN0009	#REF!	RMNH.ARA.12206	SP.RMNH.ARA.LIN0009	#REF!		no		1	m#	,	1	f#				2		2	adults	RMNH	RMNH-TZA2009092701	VQ090927JMLDD	Vu Quang	Vietnam	:	Ha Tinh Province	:	0	,	Vu Quang National Park, forest near Don Bien Phong [border station] 567	,	18.331306°N	,	105.439111°E	,	50	-	50
696	Araneae		Linyphiidae								LIN0009	#REF!	RMNH.ARA.12570	SP.RMNH.ARA.LIN0009	#REF!		yes				,	4	f#				4		4	adults	RMNH	RMNH-TZA2009092701	VQ091004JMLDD	Vu Quang	Vietnam	:	Ha Tinh Province	:	0	,	Vu Quang National Park, forest near Don Bien Phong [border station] 567	,	18.331306°N	,	105.439111°E	,	50	-	50
708	Araneae		Linyphiidae								LIN0010	#REF!	RMNH.ARA.12096	SP.RMNH.ARA.LIN0010	#REF!		yes				,	1	f#				1		1	adults	IEBR	RMNH-TZA2009092701	VQ090928WIN	Vu Quang	Vietnam	:	Ha Tinh Province	:	0	,	Vu Quang National Park, forest near Don Bien Phong [border station] 567	,	18.331306°N	,	105.439111°E	,	50	-	50
778	Araneae		Linyphiidae								LIN0011	#REF!	RMNH.ARA.12158	SP.RMNH.ARA.LIN0011	#REF!		yes				,	1	f#				1		1	adults	IEBR	RMNH-TZA2009092701	VQ090928WIN	Vu Quang	Vietnam	:	Ha Tinh Province	:	0	,	Vu Quang National Park, forest near Don Bien Phong [border station] 567	,	18.331306°N	,	105.439111°E	,	50	-	50
840	Araneae		Linyphiidae								LIN0011	#REF!	RMNH.ARA.12219	SP.RMNH.ARA.LIN0011	#REF!	BOLD:ABX8399	yes	AAGTTTATATTTTATTTTTGGTGCTTGATCTGCTATAGTTGGAACTGCTATAAGAGTTTTGATCCGTGTAGAACTTGGTCAGGTTGGTAGTTTATTAGGTGATGATCAGCTTTATAATGTTATTGTAACAGCTCATGCTTTTGTTATAATTTTTTTTATAGTTATACCCATTTTAATTGGAGGGTTTGGTAATTGGTTAGTTCCTTTAATGTTAGGAGCTCCAGATATAGCTTTTCCTCGAATAAATAATTTAAGTTTTTGATTATTACCTCCCTCTTTAATGTTGCTTTTTATTTCCAGAATAGATGAGATGGGTGTTGGAGCAGGATGAACTATTTATCCGCCGCTTGCTTCTTTAGATGGGCATGCTGGGAGATCTGTTGATTTTGCTATTTTTTC…	2	m#							2		2	adults	RMNH	RMNH-TZA2009092701	VQ091003JMLDN	Vu Quang	Vietnam	:	Ha Tinh Province	:	0	,	Vu Quang National Park, forest near Don Bien Phong [border station] 567	,	18.331306°N	,	105.439111°E	,	50	-	50
852	Araneae		Linyphiidae								LIN0012	#REF!	RMNH.ARA.12231	SP.RMNH.ARA.LIN0012	#REF!	BOLD:ABX7973	yes	TACTTTATATTTTATTTTTGGGGCATGAGCTGCTATGGTAGGAACTGCTATAAGAGTATTAATTCGAATTGAGCTGGGACAAACTGGAAGATTATTAGGGGATGATCAACTTTATAATGTAATTGTTACTTCTCATGCTTTTGTTATAATCTTTTTTATAGTAATACCTATTTTAATTGGGGGTTTTGGAAATTGATTAGTTCCCCTTATATTAGGAGCCCCGGATATAGCTTTCCCTCGAATAAATAATTTAAGCTTTTGACTTTTACCACCTTCGTTATTTTTGTTATTTATTTCGTCTCTAGCAGAAGTTGGTGTTGGAGCTGGGTGAACTGTTTATCCTCCCCTATCTTCTTTGGAAGGGCATTCAGGAAGCTCTATGGATTTTGCTATTTTTTC…	1	m#							1		1	adults	RMNH	RMNH-TZA2009092701	VQ090928JMLUN2	Vu Quang	Vietnam	:	Ha Tinh Province	:	0	,	Vu Quang National Park, forest near Don Bien Phong [border station] 567	,	18.331306°N	,	105.439111°E	,	50	-	50
903	Araneae		Linyphiidae								LIN0012	#REF!	RMNH.ARA.12281	SP.RMNH.ARA.LIN0012	#REF!	BOLD:ABX7973	yes	TACTTTATATTTTATTTTTGGGGCATGAGCTGCTATGGTAGGAACTGCTATAAGAGTATTAATTCGAATTGAGCTGGGACAAACTGGAAGATTATTAGGGGATGATCAACTTTATAATGTAATTGTTACTTCTCATGCTTTTGTTATAATCTTTTTTATAGTAATACCTATTTTAATTGGGGGTTTTGGAAATTGATTAGTTCCCCTTATATTAGGAGCCCCGGATATAGCTTTCCCTCGAATAAATAATTTAAGCTTTTGACTTTTACCACCTTCGTTATTTTTGTTATTTATTTCGTCTCTAGCAGAAGTTGGTGTTGGAGCTGGGTGAACTGTTTATCCTCCCCTATCTTCTTTGGAAGGGCATTCAGGAAGCTCTATGGATTTTGCTATTTTTTC…			,	1	f#				1		1	adults	RMNH	RMNH-TZA2009092701	VQ090928JMLUN2	Vu Quang	Vietnam	:	Ha Tinh Province	:	0	,	Vu Quang National Park, forest near Don Bien Phong [border station] 567	,	18.331306°N	,	105.439111°E	,	50	-	50
1005	Araneae		Linyphiidae								LIN0012	#REF!	RMNH.ARA.12383	SP.RMNH.ARA.LIN0012	#REF!		no		1	m#							1		1	adults	IEBR	RMNH-TZA2009092701	VQ090928JMLUN	Vu Quang	Vietnam	:	Ha Tinh Province	:	0	,	Vu Quang National Park, forest near Don Bien Phong [border station] 567	,	18.331306°N	,	105.439111°E	,	50	-	50
892	Araneae		Linyphiidae								LIN0013	#REF!	RMNH.ARA.12270	SP.RMNH.ARA.LIN0013	#REF!		yes				,	1	f#				1		1	adults	RMNH	RMNH-TZA2009092701	VQ090928JMLUN2	Vu Quang	Vietnam	:	Ha Tinh Province	:	0	,	Vu Quang National Park, forest near Don Bien Phong [border station] 567	,	18.331306°N	,	105.439111°E	,	50	-	50
907	Araneae		Linyphiidae								LIN0013	#REF!	RMNH.ARA.12285	SP.RMNH.ARA.LIN0013	#REF!		no				,	1	f#				1		1	adults	IEBR	RMNH-TZA2009092701	VQ090928JMLDN	Vu Quang	Vietnam	:	Ha Tinh Province	:	0	,	Vu Quang National Park, forest near Don Bien Phong [border station] 567	,	18.331306°N	,	105.439111°E	,	50	-	50
908	Araneae		Linyphiidae								LIN0013	#REF!	RMNH.ARA.12286	SP.RMNH.ARA.LIN0013	#REF!		no				,	1	f#				1		1	adults	IEBR	RMNH-TZA2009092701	VQ090927JMLUN	Vu Quang	Vietnam	:	Ha Tinh Province	:	0	,	Vu Quang National Park, forest near Don Bien Phong [border station] 567	,	18.331306°N	,	105.439111°E	,	50	-	50
246	Araneae		Liocranidae			Otacilia	sp.			Pakawin Dankittipakul	LIO0001	#REF!	RMNH.ARA.11654	SP.RMNH.ARA.LIO0001	#REF!	BOLD:ABX8763	yes	AACTTTGTATTTGATATTTGGAATTTGATCTTCTATGGTAGGTACAGGAATAAGAGTGTTAATTCGAATAGAATTAGGACAAATTGGAAGATTATTAGGAGATGATCATTTGTATAATGTTATTGTTACTGCTCATGCATTTATTATAATTTTTTTTATAGTTATACCAATTTTGATTGGGGGATTTGGAAATTGATTAATTCCTTTAATATTAGGAGCTGGTGATATAGCTTTTCCTCGAATAAATAATTTAAGATTTTGGTTATTGCCTCCCTCGTTAATTTTATTATTAATATCTTCTATGGTAGAGATAGGGGTGGGTGCGGGTTGAACTATTTATCCGCCTTTAGCTTCTAGAGTAGGGCATTTTGGAAGAGCAATAGATTGTGCTATTTTTTC…			,	1	f#				1	indiv#	1	adults	RMNH	RMNH-TZA2009100701	CF091012JMLDN	Cuc Phuong	Vietnam	:	Ninh Binh Province	:	0	,	Cuc Phuong National Park, Cay Dang Co Thu trail	,	20.299039°N	,	105.655756°E	,	200	-	200
343	Araneae		Liocranidae			Orthobula	sp.			Pakawin Dankittipakul	LIO0002	#REF!	RMNH.ARA.11750	SP.RMNH.ARA.LIO0002	#REF!		yes				,	1	f#				1	indiv#	1	adults	RMNH	RMNH-TZA2009101801	CB091022PSBED	Cat Ba	Vietnam	:	Hai Phong Province	:	0	,	Cat Ba National Park, Tuyen Duung Giao Duc Moi Truung - Du Lich Sinh Thai [Forest Education Trail]	,	20.797179°N	,	107.006982°E	,	50	-	50
650	Araneae		Liocranidae			Orthobula	sp.			Pakawin Dankittipakul	LIO0002	#REF!	RMNH.ARA.12043	SP.RMNH.ARA.LIO0002	#REF!		no				,	1	f#				1	indiv#	1	adults	IEBR	RMNH-TZA2009101801	CB091019PSWIN	Cat Ba	Vietnam	:	Hai Phong Province	:	0	,	Cat Ba National Park, Tuyen Duung Giao Duc Moi Truung - Du Lich Sinh Thai [Forest Education Trail]	,	20.797179°N	,	107.006982°E	,	50	-	50
344	Araneae		Liocranidae			Orthobula	sp.			Pakawin Dankittipakul	LIO0002	#REF!	RMNH.ARA.12560	SP.RMNH.ARA.LIO0002	#REF!		yes				,	1	f#				1	indiv#	1	adults	IEBR	RMNH-TZA2009101801	CB091022PSBED	Cat Ba	Vietnam	:	Hai Phong Province	:	0	,	Cat Ba National Park, Tuyen Duung Giao Duc Moi Truung - Du Lich Sinh Thai [Forest Education Trail]	,	20.797179°N	,	107.006982°E	,	50	-	50
347	Araneae		Liocranidae			Utivarachna	sp.			Pakawin Dankittipakul	LIO0003	#REF!	RMNH.ARA.11753	SP.RMNH.ARA.LIO0003	#REF!		yes				,	1	f#				1	indiv#	1	adults	IEBR	RMNH-TZA2009101801	CB091021HNBED	Cat Ba	Vietnam	:	Hai Phong Province	:	0	,	Cat Ba National Park, Tuyen Duung Giao Duc Moi Truung - Du Lich Sinh Thai [Forest Education Trail]	,	20.797179°N	,	107.006982°E	,	50	-	50
381	Araneae		Liocranidae			Sesieutes	sp.			Pakawin Dankittipakul	LIO0004	#REF!	RMNH.ARA.11785	SP.RMNH.ARA.LIO0004	#REF!	BOLD:ABX8764	yes	AACTTTATATTTAATTTTTGGATCATGGGCTGCGATAGTTGGTACTGCTATAAGTGTATTAATTCGAATGGAATTAGGACAGTCAGGAAGTTTCTTGGGAGATGATCATTTATATAATGTAATTGTTACAGCACATGCTTTTATTATAATTTTTTTTATAGTAATGCCTATTTTAATTGGAGGTTTTGGAAATTGATTGGTTCCTTTAATATTAGGATCACCTGATATAGCTTTTCCTCGAATAAATAATTTGAGATTTTGATTATTGCCTCCTTCATTAATTTTGTTATTTATATCTTCTATAGCAGAAATAGGAGTTGGAGCTGGGTGGACGGTTTATCCTCCTCTTGCATCAAGTATAGGACATGTTGGAAGAGCAATGGATTTTGCAATTTTTTC…			,	1	f#				1	indiv#	1	adults	RMNH	RMNH-TZA2009101801	CB091018PSLDN	Cat Ba	Vietnam	:	Hai Phong Province	:	0	,	Cat Ba National Park, Tuyen Duung Giao Duc Moi Truung - Du Lich Sinh Thai [Forest Education Trail]	,	20.797179°N	,	107.006982°E	,	50	-	50
458	Araneae		Liocranidae			Sesieutes	sp.			Pakawin Dankittipakul	LIO0004	#REF!	RMNH.ARA.11858	SP.RMNH.ARA.LIO0004	#REF!		no				,	1	f#				1	indiv#	1	adults	IEBR	RMNH-TZA2009101801	CB091023JMLDD	Cat Ba	Vietnam	:	Hai Phong Province	:	0	,	Cat Ba National Park, Tuyen Duung Giao Duc Moi Truung - Du Lich Sinh Thai [Forest Education Trail]	,	20.797179°N	,	107.006982°E	,	50	-	50
517	Araneae		Liocranidae			Sesieutes	sp.			Pakawin Dankittipakul	LIO0004	#REF!	RMNH.ARA.11915	SP.RMNH.ARA.LIO0004	#REF!		yes		1	m#							1	indiv#	1	adults	RMNH	RMNH-TZA2009101801	CB091021JMLDN	Cat Ba	Vietnam	:	Hai Phong Province	:	0	,	Cat Ba National Park, Tuyen Duung Giao Duc Moi Truung - Du Lich Sinh Thai [Forest Education Trail]	,	20.797179°N	,	107.006982°E	,	50	-	50
551	Araneae		Liocranidae			Sesieutes	sp.			Pakawin Dankittipakul	LIO0004	#REF!	RMNH.ARA.11948	SP.RMNH.ARA.LIO0004	#REF!		no		1	m#							1	indiv#	1	adults	IEBR	RMNH-TZA2009101801	CB091022JMLDD2	Cat Ba	Vietnam	:	Hai Phong Province	:	0	,	Cat Ba National Park, Tuyen Duung Giao Duc Moi Truung - Du Lich Sinh Thai [Forest Education Trail]	,	20.797179°N	,	107.006982°E	,	50	-	50
421	Araneae		Liocranidae			Medmassa	sp.			Pakawin Dankittipakul	LIO0005	#REF!	RMNH.ARA.11822	SP.RMNH.ARA.LIO0005	#REF!	BOLD:ABX8386	yes	GACTTTGTATTTGATTTTTGGTGCGTGATCTGCTATAGTAGGTACTTCTATAAGAGTATTGATTCGTATAGAATTAGGTCAAGTTGGAAGTTTTTTAGGTGATGATCAATTATATAATGTAATTGTAACAGCTCATGCATTTGTTATGATTTTTTTTATAGTAATGCCTATTTTAATTGGAGGATTTGGTAATTGATTAGTTCCTTTGATATTAGGAGCTCCTGATATAGCTTTTCCTCGTATGAATAATTTAAGTTTTTGGTTATTACCACCATCTTTAATATTATTATTTATTTCATCAATAGTAGAAATAGGAGTTGGGGCAGGATGGACTGTTTATCCCCCTTTAGCTTCTATTATAGGTCACTCTGGCAGAGCTGTTGATTTTGCTATTTTTTC…			,	1	f#				1	indiv#	1	adults	RMNH	RMNH-TZA2009101801	CB091019PSLDN	Cat Ba	Vietnam	:	Hai Phong Province	:	0	,	Cat Ba National Park, Tuyen Duung Giao Duc Moi Truung - Du Lich Sinh Thai [Forest Education Trail]	,	20.797179°N	,	107.006982°E	,	50	-	50
433	Araneae		Liocranidae			Medmassa	sp.			Pakawin Dankittipakul	LIO0005	#REF!	RMNH.ARA.11834	SP.RMNH.ARA.LIO0005	#REF!		no				,	1	f#				1	indiv#	1	adults	RMNH	RMNH-TZA2009101801	CB091022PSLDN	Cat Ba	Vietnam	:	Hai Phong Province	:	0	,	Cat Ba National Park, Tuyen Duung Giao Duc Moi Truung - Du Lich Sinh Thai [Forest Education Trail]	,	20.797179°N	,	107.006982°E	,	50	-	50
512	Araneae		Liocranidae			Medmassa	sp.			Pakawin Dankittipakul	LIO0005	#REF!	RMNH.ARA.11910	SP.RMNH.ARA.LIO0005	#REF!		no				,	1	f#				1	indiv#	1	adults	IEBR	RMNH-TZA2009101801	CB091021JMLDN	Cat Ba	Vietnam	:	Hai Phong Province	:	0	,	Cat Ba National Park, Tuyen Duung Giao Duc Moi Truung - Du Lich Sinh Thai [Forest Education Trail]	,	20.797179°N	,	107.006982°E	,	50	-	50
774	Araneae		Lycosidae								LYC0001	#REF!	RMNH.ARA.12154	SP.RMNH.ARA.LYC0001	#REF!	BOLD:ABX9201	yes	NNNNNNNNNNNNNNNNNTTGGAGTTTGATCAGCTATAATAGGTACTGCTATAAGAGTATTAATTCGAATGGAATTAGGAAATCCTGGGAGATTGTTAGGTGATGATCATTTATATAATGTTATGGTTACTGCTCATGCTTTTGTAATAATTTTTTTTATGGTTATACCAATTCTTATTGGTGGTTTTGGTAATTGGTTGGTTCCTTTAATATTAGGGGCTCCTGATATATCTTTTCCTCGAATAAATAATCTTTCTTTTTGGTTGTTACCTCCTTCTTTATTTTTATTATCCATGTCATCAATGGTAGAAATAGGTGTTGGTGCTGGTTGAACTGTTTATCCTCCTTTAGCATCAACAATGGGGCATATAGGAAGTTCAATGGATTTCGCTATTTTTTC…			,	1	f#				1		1	adults	RMNH	RMNH-TZA2009092701	VQ090927JMLDD	Vu Quang	Vietnam	:	Ha Tinh Province	:	0	,	Vu Quang National Park, forest near Don Bien Phong [border station] 567	,	18.331306°N	,	105.439111°E	,	50	-	50
241	Araneae		Mimetidae			Phobetinus		investi	Simon, 1909	Danilo Harms	MIM0002	#REF!	RMNH.ARA.11649	SP.RMNH.ARA.MIM0002	#REF!		yes				,	1	f#				1	indiv#	1	adults	IEBR	RMNH-TZA2009100701	CF091012JMLDN	Cuc Phuong	Vietnam	:	Ninh Binh Province	:	0	,	Cuc Phuong National Park, Cay Dang Co Thu trail	,	20.299039°N	,	105.655756°E	,	200	-	200
425	Araneae		Mimetidae			Australomimetus	sp.			Danilo Harms	MIM0004	#REF!	RMNH.ARA.11826	SP.RMNH.ARA.MIM0004	#REF!	BOLD:ABX9461	yes	GACTTTATATTTAGTATTTGGAGCTTGGGCTGCTATAGTTGGGACAGCAATAAGAGTTTTGATTCGGGCTGAACTTGGGCAAGCTGGGAATTTGTTAGGGGATGATCAGTTATATAATGTAATTGTTACAGCCCATGCTTTTATTATAATTTTTTTTATGGTTATACCTATTTTGATTGGGGGGTTTGGGAATTGGTTAGTTCCTTTGATGTTAGGGGCTCCAGATATAGCTTTTCCTCGAATAAATAATTTGAGTTTTTGATTATTACCCCCTTCTTTATTTTTACTGTTTGTTTCTTCTATAGTTGAGATGGGTGTAGGAGCTGGGTGAACTGTGTATCCTCCATTAGCTTCTTTAGAAGGACATGGTGGGGGTGCGGTAGATTTTGCTATTTTTTC…			,	1	f#				1	indiv#	1	adults	RMNH	RMNH-TZA2009101801	CB091021PSLUN	Cat Ba	Vietnam	:	Hai Phong Province	:	0	,	Cat Ba National Park, Tuyen Duung Giao Duc Moi Truung - Du Lich Sinh Thai [Forest Education Trail]	,	20.797179°N	,	107.006982°E	,	50	-	50
566	Araneae		Mimetidae			Australomimetus	sp.			Danilo Harms	MIM0004	#REF!	RMNH.ARA.11963	SP.RMNH.ARA.MIM0004	#REF!		yes		1	m#	,	1	f#				2	indiv#	2	adults	IEBR	RMNH-TZA2009101801	CB091019JMBED2	Cat Ba	Vietnam	:	Hai Phong Province	:	0	,	Cat Ba National Park, Tuyen Duung Giao Duc Moi Truung - Du Lich Sinh Thai [Forest Education Trail]	,	20.797179°N	,	107.006982°E	,	50	-	50
824	Araneae		Mimetidae								MIM0005	#REF!	RMNH.ARA.12203	SP.RMNH.ARA.MIM0005	#REF!		yes		1	m#							1		1	adults	RMNH	RMNH-TZA2009092701	VQ090928JMLUN2	Vu Quang	Vietnam	:	Ha Tinh Province	:	0	,	Vu Quang National Park, forest near Don Bien Phong [border station] 567	,	18.331306°N	,	105.439111°E	,	50	-	50
837	Araneae		Mimetidae								MIM0005	#REF!	RMNH.ARA.12216	SP.RMNH.ARA.MIM0005	#REF!		no		1	m#							1		1	adults	IEBR	RMNH-TZA2009092701	VQ091003JMLDN	Vu Quang	Vietnam	:	Ha Tinh Province	:	0	,	Vu Quang National Park, forest near Don Bien Phong [border station] 567	,	18.331306°N	,	105.439111°E	,	50	-	50
997	Araneae		Mimetidae								MIM0005	#REF!	RMNH.ARA.12375	SP.RMNH.ARA.MIM0005	#REF!	BOLD:ABX9462	yes	TACTTTATATTTAATTTTTGGTGCTTGATCAGCGATAGTGGGGACTGCAATGAGAATATTAATTCGGGCTGAATTAGGCCAGCTTGGAGATTTTTTAGGGGATGATCAGGTTTATAATGTAATTGTAACTGCTCATGCTTTTATTATAATCTTTTTTATGGTAATACCAATTTTAATTGGGGGGTTTGGAAATTGATTAGTTCCTTTAATGTTAGGGGCCCCGGATATAGCTTTTCCTCGAATGAATAATCTAAGATTTTGGTTATTACCTCCCTCTCTATTATTATTATTTATTTCTTCTATGGTTGAGATAGGTGTAGGTGCAGGGTGGACAGTATATCCCCCTCTAGCCGGGCTAGAGGGTCATTCAGGTAGATCAGTAGATTTTGCTATTTTTTC…			,	1	f#				1		1	adults	RMNH	RMNH-TZA2009092701	VQ090928PSLUN	Vu Quang	Vietnam	:	Ha Tinh Province	:	0	,	Vu Quang National Park, forest near Don Bien Phong [border station] 567	,	18.331306°N	,	105.439111°E	,	50	-	50
118	Araneae		Mimetidae			Australomimetus	sp.			Danilo Harms	MIM0006	#REF!	RMNH.ARA.11529	SP.RMNH.ARA.MIM0006	#REF!		yes				,	1	f#				1	indiv#	1	adults	RMNH	RMNH-TZA2009100701	CF091012PSLUN	Cuc Phuong	Vietnam	:	Ninh Binh Province	:	0	,	Cuc Phuong National Park, Cay Dang Co Thu trail	,	20.299039°N	,	105.655756°E	,	200	-	200
119	Araneae		Mimetidae			Australomimetus	sp.			Danilo Harms	MIM0006	#REF!	RMNH.ARA.11530	SP.RMNH.ARA.MIM0006	#REF!		no				,	1	f#				1	indiv#	1	adults	RMNH	RMNH-TZA2009100701	CF091012PSLUN	Cuc Phuong	Vietnam	:	Ninh Binh Province	:	0	,	Cuc Phuong National Park, Cay Dang Co Thu trail	,	20.299039°N	,	105.655756°E	,	200	-	200
130	Araneae		Mimetidae			Australomimetus	sp.			Danilo Harms	MIM0006	#REF!	RMNH.ARA.11541	SP.RMNH.ARA.MIM0006	#REF!	BOLD:ABY1790	yes	GACATTATATTTAGTATTTGGAGGATGGTCAGCTATGGTTGGGACTGCTATAAGAATGTTAATTCGAACTGAATTAGGTCAGGCTGGTAATTTTTTAGGCGATGATCAGTTGTATAATGTGATTGTTACAGCACACGCTTTTGTTATAATTTTTTTTATAGTTATACCAATTTTAATTGGTGGGTTTGGTAATTGGTTAGTTCCTTTAATGTTGGGCGCTCCTGATATAGCTTTTCCTCGTATAAATAATTTAAGTTTTTGATTACTTCCCCCATCTTTATTTTTATTATTTATTTCTTCTATAGTTGAAATGGGAGTTGGAGCTGGGTGGACTGTGTATCCTCCTTTAGCTTCTTTGGAAGGGCATGGGGGTAGAGCAGTTGATTTTGCTATTTTTTC…	1	m#							1	indiv#	1	adults	RMNH	RMNH-TZA2009100701	CF091012PSLUN	Cuc Phuong	Vietnam	:	Ninh Binh Province	:	0	,	Cuc Phuong National Park, Cay Dang Co Thu trail	,	20.299039°N	,	105.655756°E	,	200	-	200
153	Araneae		Mimetidae			Australomimetus	sp.			Danilo Harms	MIM0006	#REF!	RMNH.ARA.11564	SP.RMNH.ARA.MIM0006	#REF!	BOLD:ABY1790	yes	GACATTATATTTAGTATTTGGAGGATGGTCAGCTATGGTTGGGACTGCTATAAGAATGTTAATTCGAACTGAATTAGGTCAGGCTGGTAATTTTTTAGGCGATGATCAGTTGTATAATGTGATTGTTACAGCACACGCTTTTGTTATAATTTTTTTTATAGTTATACCAATTTTAATTGGTGGGTTTGGTAATTGGTTAGTTCCTTTAATGTTGGGCGCTCCTGATATAGCTTTTCCTCGTATAAATAATTTAAGTTTTTGATTACTTCCCCCATCTTTATTTTTATTATTTATTTCTTCTATAGTTGAAATGGGAGTTGGAGCTGGGTGGACTGTGTATCCTCCTTTAGCTTCTTTGGAAGGGCATGGGGGTAGAGCAGTTGATTTTGCTATTTTTTC…			,	1	f#				1	indiv#	1	adults	RMNH	RMNH-TZA2009100701	CF091009JMBED2	Cuc Phuong	Vietnam	:	Ninh Binh Province	:	0	,	Cuc Phuong National Park, Cay Dang Co Thu trail	,	20.299039°N	,	105.655756°E	,	200	-	200
181	Araneae		Mimetidae			Australomimetus	sp.			Danilo Harms	MIM0006	#REF!	RMNH.ARA.11591	SP.RMNH.ARA.MIM0006	#REF!		no				,	1	f#				1	indiv#	1	adults	RMNH	RMNH-TZA2009100701	CF091008JMLUN	Cuc Phuong	Vietnam	:	Ninh Binh Province	:	0	,	Cuc Phuong National Park, Cay Dang Co Thu trail	,	20.299039°N	,	105.655756°E	,	200	-	200
182	Araneae		Mimetidae			Australomimetus	sp.			Danilo Harms	MIM0006	#REF!	RMNH.ARA.11592	SP.RMNH.ARA.MIM0006	#REF!		no		1	m#							1	indiv#	1	adults	IEBR	RMNH-TZA2009100701	CF091008JMLUN	Cuc Phuong	Vietnam	:	Ninh Binh Province	:	0	,	Cuc Phuong National Park, Cay Dang Co Thu trail	,	20.299039°N	,	105.655756°E	,	200	-	200
247	Araneae		Mimetidae			Australomimetus	sp.			Danilo Harms	MIM0006	#REF!	RMNH.ARA.11655	SP.RMNH.ARA.MIM0006	#REF!		no				,	4	f#				4	indiv#	4	adults	IEBR	RMNH-TZA2009100701	CF091012JMLUN	Cuc Phuong	Vietnam	:	Ninh Binh Province	:	0	,	Cuc Phuong National Park, Cay Dang Co Thu trail	,	20.299039°N	,	105.655756°E	,	200	-	200
248	Araneae		Mimetidae			Australomimetus	sp.			Danilo Harms	MIM0006	#REF!	RMNH.ARA.11656	SP.RMNH.ARA.MIM0006	#REF!		no		1	m#							1	indiv#	1	adults	IEBR	RMNH-TZA2009100701	CF091012JMLUN	Cuc Phuong	Vietnam	:	Ninh Binh Province	:	0	,	Cuc Phuong National Park, Cay Dang Co Thu trail	,	20.299039°N	,	105.655756°E	,	200	-	200
254	Araneae		Mimetidae			Australomimetus	sp.			Danilo Harms	MIM0006	#REF!	RMNH.ARA.11662	SP.RMNH.ARA.MIM0006	#REF!		no		1	m#							1	indiv#	1	adults	RMNH	RMNH-TZA2009100701	CF091009JMBED	Cuc Phuong	Vietnam	:	Ninh Binh Province	:	0	,	Cuc Phuong National Park, Cay Dang Co Thu trail	,	20.299039°N	,	105.655756°E	,	200	-	200
131	Araneae		Mimetidae			Australomimetus	sp.			Danilo Harms	MIM0007	#REF!	RMNH.ARA.11542	SP.RMNH.ARA.MIM0007	#REF!	BOLD:ABX9463	yes	TACTTTATATTTAGTTTTTGGGGCATGGGCTGCTATGGTTGGGACTGCTATAAGAGTATTGATTCGAATTGAGCTTGGTCAGGCTGGAAATTTTTTGGGGGATGATCAATTATATAATGTAATTGTGACAGCACATGCTTTTGTTATAATTTTTTTTATAGTTATACCTATTTTAATTGGGGGTTTTGGTAATTGACTGGTTCCTTTAATATTGGGGGCTCCTGATATAGCTTTCCCTCGAATAAATAATTTGAGTTTTTGGTTGTTACCTCCTTCTTTATTTTTGTTATTTATCTCTTCTATAGTTGAAATGGGTGTTGGGGCTGGGTGAACTGTGTATCCGCCATTGGCATCTTTAGAGGGCCATGGCGGTGGAGCAGTTGATTTTGCTATTTTTTC…	1	m#							1	indiv#	1	adults	RMNH	RMNH-TZA2009100701	CF091013PSLUN	Cuc Phuong	Vietnam	:	Ninh Binh Province	:	0	,	Cuc Phuong National Park, Cay Dang Co Thu trail	,	20.299039°N	,	105.655756°E	,	200	-	200
163	Araneae		Mimetidae			Australomimetus	sp.			Danilo Harms	MIM0007	#REF!	RMNH.ARA.11573	SP.RMNH.ARA.MIM0007	#REF!	BOLD:ABX9463	yes	TACTTTATATTTAGTTTTTGGGGCATGGGCTGCTATGGTTGGGACTGCTATAAGAGTATTGATTCGAATTGAGCTTGGTCAGGCTGGAAATTTTTTGGGGGATGATCAATTATATAATGTAATTGTGACAGCACATGCTTTTGTTATAATTTTTTTTATAGTTATACCTATTTTGATTGGGGGTTTTGGTAATTGACTGGTTCCTTTAATATTGGGGGCTCCTGATATAGCTTTTCCTCGAATAAATAATTTGAGTTTTTGGTTGTTACCTCCTTCTTTATTTTTGTTATTTATTTCTTCTATAGTTGAAATGGGTGTTGGGGCCGGGTGAACTGTGTATCCGCCATTGGCATCTTTAGAGGGCCATGGCGGTGGAGCAGTTGATTTTGCTATTTTTTC…			,	1	f#				1	indiv#	1	adults	RMNH	RMNH-TZA2009100701	CF091008JMLUN	Cuc Phuong	Vietnam	:	Ninh Binh Province	:	0	,	Cuc Phuong National Park, Cay Dang Co Thu trail	,	20.299039°N	,	105.655756°E	,	200	-	200
432	Araneae		Miturgidae			Cheiracanthium	sp.			Pakawin Dankittipakul	MIT0001	#REF!	RMNH.ARA.11833	SP.RMNH.ARA.MIT0001	#REF!	BOLD:ABX9546	yes	AACTTTATATTTTATTTTTGGAGCTTGATCTGCTATAGCTGGAACAGCTATAAGAATAATAATTCGAATGGAATTAGGACAAGTTGGTTCATTCTTAGGTGATGATCAATTATATAATGTTGTTGTTACTGCTCATGCTTTTGTAATAATTTTTTTTATAGTTATGCCAATCTTAATTGGAGGTTTTGGGAATTGATTAGTTCCTTTAATATTAGGAGCTCCTGATATAGCATTTCCTCGAATAAATAATTTAAGATTTTGACTTTTACCTCCATCTTTATTTTTATTATTTATATCTTCTATAGTTGAGATGGGAGTAGGGGCTGGTTGAACTGTTTATCCTCCTTTAGCTTCTGTAATAGGTCATGCTGGAAGTTCGGTTGATTTTGCTATTTTTTC…			,	1	f#				1	indiv#	1	adults	RMNH	RMNH-TZA2009101801	CB091022PSBED	Cat Ba	Vietnam	:	Hai Phong Province	:	0	,	Cat Ba National Park, Tuyen Duung Giao Duc Moi Truung - Du Lich Sinh Thai [Forest Education Trail]	,	20.797179°N	,	107.006982°E	,	50	-	50
48	Araneae		Mysmenidae								MYS0001	#REF!	RMNH.ARA.11458	SP.RMNH.ARA.MYS0001	#REF!	BOLD:ABX9437	yes	AAGATATTGGGACTTTATATTTAATTTTTGGGGCGTGGGCTGCTATAGTTGGGACTGCTATAAGAGTTTTAATTCGGACAGAGTTAGGACAGATGGGAAGATTATTGGGGGATGATCAACTGTATAATGTTATTGTTACGGCACATGCTTTTATTATAATTTTTTTTATGGTTATACCTGTTTTAATTGGGGGATTTGGTAATTGATTGGTTCCTTTAATGTTAGGCGCTCCTGATATAGCTTTTCCTCGTATAAATAATTTGAGATTCTGATTACTTCCTCCTTCTTTAATATTATTGTTTATTTCTTCGATGGTTGAAATAGGGGTTGGAGCAGGTTGAACTGTTTATCCTCCTCTAGCTTCTTTGGAAGGGCATTCTGGGAGTTCGGTTGATTTTG…	1	m#							1	indiv#	1	adults	RMNH	RMNH-TZA2009101801	CB091018PSWIN	Cat Ba	Vietnam	:	Hai Phong Province	:	0	,	Cat Ba National Park, Tuyen Duung Giao Duc Moi Truung - Du Lich Sinh Thai [Forest Education Trail]	,	20.797179°N	,	107.006982°E	,	50	-	50
142	Araneae		Mysmenidae								MYS0001	#REF!	RMNH.ARA.11553	SP.RMNH.ARA.MYS0001	#REF!	BOLD:ABX7862	yes	TACTTTATATTTAATTTTTGGGGCGTGGGCTGCTATAGTTGGGACTGCTATAAGAGTTTTAATTCGTACCGAGTTAGGACAGATGGGAAGATTATTGGGGGATGATCAATTGTATAACGTTATTGTTACGGCTCATGCTTTTATTATAATTTTTTTTATGGTTATACCTGTTTTGATTGGGGGTTTTGGTAATTGATTGGTTCCTTTAATATTGGGTGCTCCTGATATAGCTTTTCCTCGTATAAATAATTTGAGATTTTGATTACTTCCTCCCTCTTTAATATTATTATTTATTTCTTCGATGGTTGAAATAGGGGTTGGAGCAGGTTGAACTGTTTATCCTCCTCTAGCTTCTTTAGAAGGGCATTCCGGGAGTTCGGTTGATTTTGCTATTTTTTC…			,	1	f#				1	indiv#	1	adults	RMNH	RMNH-TZA2009100701	CF091012WIN	Cuc Phuong	Vietnam	:	Ninh Binh Province	:	0	,	Cuc Phuong National Park, Cay Dang Co Thu trail	,	20.299039°N	,	105.655756°E	,	200	-	200
146	Araneae		Mysmenidae								MYS0001	#REF!	RMNH.ARA.11557	SP.RMNH.ARA.MYS0001	#REF!	BOLD:ABX7862	yes	TACTTTATATTTAATTTTTGGGGCGTGGGCTGCTATAGTTGGGACTGCTATAAGAGTTTTAATTCGTACAGAGTTAGGACAGATGGGAAGATTATTGGGGGATGATCAATTGTATAACGTTATTGTTACGGCTCATGCTTTTATTATAATTTTTTTTATGGTTATACCTGTTTTGATTGGGGGTTTTGGTAATTGATTGGTTCCTTTAATATTGGGTGCTCCTGATATAGCTTTTCCTCGTATAAATAATTTGAGATTTTGATTACTTCCTCCCTCTTTAATATTATTATTTATTTCTTCGATGGTTGAAATAGGGGTTGGAGCAGGTTGAACTGTTTATCCTCCTCTAGCTTCTTTAGAAGGGCATTCCGGGAGTTCGGTTGATTTTGCTATTTTTTC…	11	m#	,	27	f#				38	indiv#	38	adults	RMNH	RMNH-TZA2009100701	CF091008WIN	Cuc Phuong	Vietnam	:	Ninh Binh Province	:	0	,	Cuc Phuong National Park, Cay Dang Co Thu trail	,	20.299039°N	,	105.655756°E	,	200	-	200
161	Araneae		Mysmenidae								MYS0001	#REF!	RMNH.ARA.11571	SP.RMNH.ARA.MYS0001	#REF!		no				,	2	f#				2	indiv#	2	adults	IEBR	RMNH-TZA2009100701	CF091009JMLDN	Cuc Phuong	Vietnam	:	Ninh Binh Province	:	0	,	Cuc Phuong National Park, Cay Dang Co Thu trail	,	20.299039°N	,	105.655756°E	,	200	-	200
190	Araneae		Mysmenidae								MYS0001	#REF!	RMNH.ARA.11600	SP.RMNH.ARA.MYS0001	#REF!		no		4	m#	,	8	f#				12	indiv#	12	adults	IEBR	RMNH-TZA2009100701	CF091013JMLDD	Cuc Phuong	Vietnam	:	Ninh Binh Province	:	0	,	Cuc Phuong National Park, Cay Dang Co Thu trail	,	20.299039°N	,	105.655756°E	,	200	-	200
204	Araneae		Mysmenidae								MYS0001	#REF!	RMNH.ARA.11614	SP.RMNH.ARA.MYS0001	#REF!		no		2	m#	,	11	f#				13	indiv#	13	adults	IEBR	RMNH-TZA2009100701	CF091012JMLDD	Cuc Phuong	Vietnam	:	Ninh Binh Province	:	0	,	Cuc Phuong National Park, Cay Dang Co Thu trail	,	20.299039°N	,	105.655756°E	,	200	-	200
210	Araneae		Mysmenidae								MYS0001	#REF!	RMNH.ARA.11620	SP.RMNH.ARA.MYS0001	#REF!		no		3	m#	,	7	f#				10	indiv#	10	adults	IEBR	RMNH-TZA2009100701	CF091013JMLDD2	Cuc Phuong	Vietnam	:	Ninh Binh Province	:	0	,	Cuc Phuong National Park, Cay Dang Co Thu trail	,	20.299039°N	,	105.655756°E	,	200	-	200
221	Araneae		Mysmenidae								MYS0001	#REF!	RMNH.ARA.11631	SP.RMNH.ARA.MYS0001	#REF!		no				,	1	f#				1	indiv#	1	adults	RMNH	RMNH-TZA2009100701	CF091007JMLDN	Cuc Phuong	Vietnam	:	Ninh Binh Province	:	0	,	Cuc Phuong National Park, Cay Dang Co Thu trail	,	20.299039°N	,	105.655756°E	,	200	-	200
226	Araneae		Mysmenidae								MYS0001	#REF!	RMNH.ARA.11636	SP.RMNH.ARA.MYS0001	#REF!		no		7	m#	,	22	f#	,	1	j#	30	indiv#	29	adults	IEBR	RMNH-TZA2009100701	CF091007WIN	Cuc Phuong	Vietnam	:	Ninh Binh Province	:	0	,	Cuc Phuong National Park, Cay Dang Co Thu trail	,	20.299039°N	,	105.655756°E	,	200	-	200
236	Araneae		Mysmenidae								MYS0001	#REF!	RMNH.ARA.11644	SP.RMNH.ARA.MYS0001	#REF!		no		2	m#	,	6	f#				8	indiv#	8	adults	IEBR	RMNH-TZA2009100701	CF091012JMLDD2	Cuc Phuong	Vietnam	:	Ninh Binh Province	:	0	,	Cuc Phuong National Park, Cay Dang Co Thu trail	,	20.299039°N	,	105.655756°E	,	200	-	200
244	Araneae		Mysmenidae								MYS0001	#REF!	RMNH.ARA.11652	SP.RMNH.ARA.MYS0001	#REF!		no		2	m#	,	5	f#				7	indiv#	7	adults	IEBR	RMNH-TZA2009100701	CF091012JMLDN	Cuc Phuong	Vietnam	:	Ninh Binh Province	:	0	,	Cuc Phuong National Park, Cay Dang Co Thu trail	,	20.299039°N	,	105.655756°E	,	200	-	200
298	Araneae		Mysmenidae								MYS0001	#REF!	RMNH.ARA.11705	SP.RMNH.ARA.MYS0001	#REF!		no				,	1	f#				1	indiv#	1	adults	RMNH	RMNH-TZA2009100701	CF091008JMLUN	Cuc Phuong	Vietnam	:	Ninh Binh Province	:	0	,	Cuc Phuong National Park, Cay Dang Co Thu trail	,	20.299039°N	,	105.655756°E	,	200	-	200
300	Araneae		Mysmenidae								MYS0001	#REF!	RMNH.ARA.11707	SP.RMNH.ARA.MYS0001	#REF!		no				,	21	f#	,	12	j#	33	indiv#	21	adults	RMNH	RMNH-TZA2009100701	CF091008JMLDN	Cuc Phuong	Vietnam	:	Ninh Binh Province	:	0	,	Cuc Phuong National Park, Cay Dang Co Thu trail	,	20.299039°N	,	105.655756°E	,	200	-	200
301	Araneae		Mysmenidae								MYS0001	#REF!	RMNH.ARA.11708	SP.RMNH.ARA.MYS0001	#REF!		no		3	m#	,	17	f#				20	indiv#	20	adults	RMNH	RMNH-TZA2009100701	CF091009WIN	Cuc Phuong	Vietnam	:	Ninh Binh Province	:	0	,	Cuc Phuong National Park, Cay Dang Co Thu trail	,	20.299039°N	,	105.655756°E	,	200	-	200
394	Araneae		Mysmenidae								MYS0001	#REF!	RMNH.ARA.11797	SP.RMNH.ARA.MYS0001	#REF!		no				,	1	f#				1	indiv#	1	adults	RMNH	RMNH-TZA2009101801	CB091023JMLDN	Cat Ba	Vietnam	:	Hai Phong Province	:	0	,	Cat Ba National Park, Tuyen Duung Giao Duc Moi Truung - Du Lich Sinh Thai [Forest Education Trail]	,	20.797179°N	,	107.006982°E	,	50	-	50
479	Araneae		Mysmenidae								MYS0001	#REF!	RMNH.ARA.11877	SP.RMNH.ARA.MYS0001	#REF!	BOLD:ABX9437	yes	GACTTTATATTTAATTTTTGGGGCGTGGGCTGCTATAGTTGGGACTGCTATAAGAGTTTTAATTCGGACAGAGTTAGGGCAGATGGGAAGATTATTGGGAGATGATCAACTGTATAATGTTATTGTTACGGCACATGCTTTTATTATAATTTTTTTTATGGTTATACCTGTTTTAATTGGGGGATTTGGTAATTGATTGGTTCCTTTAATGTTAGGCGCTCCTGATATAGCTTTTCCTCGTATAAATAATTTGAGATTCTGATTACTTCCTCCTTCTTTAATATTATTGTTTATTTCTTCGATGGTTGAAATAGGGGTTGGAGCAGGTTGAACTGTTTATCCTCCTCTAGCTTCTTTGGAAGGGCATTCTGGGAGTTCGGTTGATTTTGCTATTTTTTC…			,	1	f#				1	indiv#	1	adults	RMNH	RMNH-TZA2009101801	CB091023JMLDD2	Cat Ba	Vietnam	:	Hai Phong Province	:	0	,	Cat Ba National Park, Tuyen Duung Giao Duc Moi Truung - Du Lich Sinh Thai [Forest Education Trail]	,	20.797179°N	,	107.006982°E	,	50	-	50
501	Araneae		Mysmenidae								MYS0001	#REF!	RMNH.ARA.11899	SP.RMNH.ARA.MYS0001	#REF!		no				,	2	f#				2	indiv#	2	adults	IEBR	RMNH-TZA2009101801	CB091019JMLDN	Cat Ba	Vietnam	:	Hai Phong Province	:	0	,	Cat Ba National Park, Tuyen Duung Giao Duc Moi Truung - Du Lich Sinh Thai [Forest Education Trail]	,	20.797179°N	,	107.006982°E	,	50	-	50
553	Araneae		Mysmenidae								MYS0001	#REF!	RMNH.ARA.11950	SP.RMNH.ARA.MYS0001	#REF!		no		1	m#	,	2	f#				3	indiv#	3	adults	IEBR	RMNH-TZA2009101801	CB091022JMLDD2	Cat Ba	Vietnam	:	Hai Phong Province	:	0	,	Cat Ba National Park, Tuyen Duung Giao Duc Moi Truung - Du Lich Sinh Thai [Forest Education Trail]	,	20.797179°N	,	107.006982°E	,	50	-	50
583	Araneae		Mysmenidae								MYS0001	#REF!	RMNH.ARA.11980	SP.RMNH.ARA.MYS0001	#REF!		no				,	3	f#				3	indiv#	3	adults	IEBR	RMNH-TZA2009101801	CB091018JMLDN	Cat Ba	Vietnam	:	Hai Phong Province	:	0	,	Cat Ba National Park, Tuyen Duung Giao Duc Moi Truung - Du Lich Sinh Thai [Forest Education Trail]	,	20.797179°N	,	107.006982°E	,	50	-	50
643	Araneae		Mysmenidae								MYS0001	#REF!	RMNH.ARA.12037	SP.RMNH.ARA.MYS0001	#REF!		no				,	1	f#				1	indiv#	1	adults	RMNH	RMNH-TZA2009101801	CB091021PSWIN	Cat Ba	Vietnam	:	Hai Phong Province	:	0	,	Cat Ba National Park, Tuyen Duung Giao Duc Moi Truung - Du Lich Sinh Thai [Forest Education Trail]	,	20.797179°N	,	107.006982°E	,	50	-	50
865	Araneae		Mysmenidae								MYS0001	#REF!	RMNH.ARA.12244	SP.RMNH.ARA.MYS0001	#REF!		yes		1	m#							1		1	adults	RMNH	RMNH-TZA2009092701	VQ091004JMLDD	Vu Quang	Vietnam	:	Ha Tinh Province	:	0	,	Vu Quang National Park, forest near Don Bien Phong [border station] 567	,	18.331306°N	,	105.439111°E	,	50	-	50
866	Araneae		Mysmenidae								MYS0001	#REF!	RMNH.ARA.12691	SP.RMNH.ARA.MYS0001	#REF!	BOLD:ABX7861	yes	GACTTTATATTTAATTTTTGGGGCGTGGGCTGCTATAGTTGGGACTGCTATAAGAGTTTTAATTCGGACAGAATTAGGGCAAATGGGAAGACTATTGGGGGATGATCAATTGTATAATGTTATTGTTACGGCACATGCTTTTATTATAATTTTTTTTATGGTTATACCTGTTTTAATTGGAGGATTTGGTAATTGATTGGTCCCTTTAATGTTGGGGGCTCCTGATATAGCTTTTCCTCGTATAAATAATTTGAGATTTTGATTACTTCCCCCCTCTTTAATATTATTATTTATTTCTTCGATAGTTGAAATAGGGGTTGGAGCAGGCTGAACTGTTTATCCTCCTCTAGCTTCTTTAGAAGGGCATTCTGGGAGTTCGGTTGATTTTGCTATTTTTTC…			,	1	f#				1		1	adults	RMNH	RMNH-TZA2009092701	VQ091004JMLDD	Vu Quang	Vietnam	:	Ha Tinh Province	:	0	,	Vu Quang National Park, forest near Don Bien Phong [border station] 567	,	18.331306°N	,	105.439111°E	,	50	-	50
147	Araneae		Mysmenidae								MYS0002	#REF!	RMNH.ARA.11558	SP.RMNH.ARA.MYS0002	#REF!		yes		5	m#							5	indiv#	5	adults	RMNH	RMNH-TZA2009100701	CF091008WIN	Cuc Phuong	Vietnam	:	Ninh Binh Province	:	0	,	Cuc Phuong National Park, Cay Dang Co Thu trail	,	20.299039°N	,	105.655756°E	,	200	-	200
219	Araneae		Mysmenidae								MYS0002	#REF!	RMNH.ARA.11629	SP.RMNH.ARA.MYS0002	#REF!		yes		4	m#	,	2	f#				6	indiv#	6	adults	RMNH	RMNH-TZA2009100701	CF091013JMLDD2	Cuc Phuong	Vietnam	:	Ninh Binh Province	:	0	,	Cuc Phuong National Park, Cay Dang Co Thu trail	,	20.299039°N	,	105.655756°E	,	200	-	200
225	Araneae		Mysmenidae								MYS0002	#REF!	RMNH.ARA.11635	SP.RMNH.ARA.MYS0002	#REF!		no		9	m#				,	1	j#	10	indiv#	9	adults	RMNH	RMNH-TZA2009100701	CF091007WIN	Cuc Phuong	Vietnam	:	Ninh Binh Province	:	0	,	Cuc Phuong National Park, Cay Dang Co Thu trail	,	20.299039°N	,	105.655756°E	,	200	-	200
235	Araneae		Mysmenidae								MYS0002	#REF!	RMNH.ARA.11643	SP.RMNH.ARA.MYS0002	#REF!		no		1	m#							1	indiv#	1	adults	IEBR	RMNH-TZA2009100701	CF091012JMLDD2	Cuc Phuong	Vietnam	:	Ninh Binh Province	:	0	,	Cuc Phuong National Park, Cay Dang Co Thu trail	,	20.299039°N	,	105.655756°E	,	200	-	200
299	Araneae		Mysmenidae								MYS0002	#REF!	RMNH.ARA.11706	SP.RMNH.ARA.MYS0002	#REF!		no		2	m#				,	1	j#	3	indiv#	2	adults	IEBR	RMNH-TZA2009100701	CF091008JMLDN	Cuc Phuong	Vietnam	:	Ninh Binh Province	:	0	,	Cuc Phuong National Park, Cay Dang Co Thu trail	,	20.299039°N	,	105.655756°E	,	200	-	200
302	Araneae		Mysmenidae								MYS0002	#REF!	RMNH.ARA.11709	SP.RMNH.ARA.MYS0002	#REF!		no		3	m#	,	14	f#				17	indiv#	17	adults	IEBR	RMNH-TZA2009100701	CF091009WIN	Cuc Phuong	Vietnam	:	Ninh Binh Province	:	0	,	Cuc Phuong National Park, Cay Dang Co Thu trail	,	20.299039°N	,	105.655756°E	,	200	-	200
308	Araneae		Mysmenidae								MYS0002	#REF!	RMNH.ARA.11715	SP.RMNH.ARA.MYS0002	#REF!	BOLD:ABX7860	yes	TACTTTATATTTAATTTTTGGTTCTTGGGCTGCTATAGTGGGTACTGCTATAAGAGTTTTGATTCGAACGGAGTTAGGACAAATAGGAAGCTTATTAGGGGATGATCAACTATATAATGTTATTGTTACGGCTCATGCTTTTATTATAATTTTTTTTATGGTTATACCTGTCTTGATTGGGGGTTTTGGAAATTGGTTAGTCCCTTTAATATTAGGGGCTCCTGATATGGCTTTCCCTCGTATAAATAATTTGAGATTTTGATTATTACCCCCTTCTTTAATATTGTTATTTGTTTCTTCGATAGTGGAAATAGGTGTTGGGGCTGGGTGAACTGTTTATCCTCCGTTGGCTTCTTTAGAAGGACATTCTGGGAGTTCAGTGGATTTTGCTATTTTTTC…			,	1	f#				1	indiv#	1	adults	RMNH	RMNH-TZA2009100701	CF091008JMLDN	Cuc Phuong	Vietnam	:	Ninh Binh Province	:	0	,	Cuc Phuong National Park, Cay Dang Co Thu trail	,	20.299039°N	,	105.655756°E	,	200	-	200
582	Araneae		Mysmenidae								MYS0003	#REF!	RMNH.ARA.11979	SP.RMNH.ARA.MYS0003	#REF!	BOLD:ABX7863	yes	GACTTTGTATTTAGTTTTTGGAGCTTGGGCTGCTATAGTAGGAACGGCAATAAGTGTGTTAATTCGAATTGAATTAGGTCAAACGGGTAGATTTATAGGTGATGATCAATTATATAATGTAATTGTAACGGCTCATGCTTTTGTAATAATTTTTTTTATAGTAATACCAATTTTGATTGGGGGATTTGGAAATTGGTTAGTTCCTTTAATATTAGGTGCTCCTGATATAGCATTTCCTCGTATAAATAATCTAAGATTTTGATTATTACCACCTTCTTTGTTATTATTGTTTATTTCATCAATAGTAGAAATAGGTGTTGGAGCAGGTTGGACTGTATATCCTCCGTTATCATCTTTAGATGGTCATGGGGGAAGATCGGTAGATTTTGCAATTTTTTC…			,	3	f#				3	indiv#	3	adults	RMNH	RMNH-TZA2009101801	CB091019JMBED2	Cat Ba	Vietnam	:	Hai Phong Province	:	0	,	Cat Ba National Park, Tuyen Duung Giao Duc Moi Truung - Du Lich Sinh Thai [Forest Education Trail]	,	20.797179°N	,	107.006982°E	,	50	-	50
694	Araneae		Mysmenidae								MYS0004	#REF!	RMNH.ARA.12085	SP.RMNH.ARA.MYS0004	#REF!		yes				,	7	f#				7		7	adults	RMNH	RMNH-TZA2009092701	VQ091004JMLDD	Vu Quang	Vietnam	:	Ha Tinh Province	:	0	,	Vu Quang National Park, forest near Don Bien Phong [border station] 567	,	18.331306°N	,	105.439111°E	,	50	-	50
702	Araneae		Mysmenidae								MYS0004	#REF!	RMNH.ARA.12091	SP.RMNH.ARA.MYS0004	#REF!		no				,	11	f#				11		11	adults	IEBR	RMNH-TZA2009092701	VQ091002JMLDD	Vu Quang	Vietnam	:	Ha Tinh Province	:	0	,	Vu Quang National Park, forest near Don Bien Phong [border station] 567	,	18.331306°N	,	105.439111°E	,	50	-	50
743	Araneae		Mysmenidae								MYS0004	#REF!	RMNH.ARA.12126	SP.RMNH.ARA.MYS0004	#REF!		no				,	3	f#				3		3	adults	IEBR	RMNH-TZA2009092701	VQ091004JMLDD2	Vu Quang	Vietnam	:	Ha Tinh Province	:	0	,	Vu Quang National Park, forest near Don Bien Phong [border station] 567	,	18.331306°N	,	105.439111°E	,	50	-	50
864	Araneae		Mysmenidae								MYS0004	#REF!	RMNH.ARA.12243	SP.RMNH.ARA.MYS0004	#REF!		no				,	5	f#				5		5	adults	IEBR	RMNH-TZA2009092701	VQ090928JMLDN	Vu Quang	Vietnam	:	Ha Tinh Province	:	0	,	Vu Quang National Park, forest near Don Bien Phong [border station] 567	,	18.331306°N	,	105.439111°E	,	50	-	50
867	Araneae		Mysmenidae								MYS0004	#REF!	RMNH.ARA.12245	SP.RMNH.ARA.MYS0004	#REF!		yes		2	m#	,	4	f#				6		6	adults	RMNH	RMNH-TZA2009092701	VQ091003JMLDD2	Vu Quang	Vietnam	:	Ha Tinh Province	:	0	,	Vu Quang National Park, forest near Don Bien Phong [border station] 567	,	18.331306°N	,	105.439111°E	,	50	-	50
868	Araneae		Mysmenidae								MYS0004	#REF!	RMNH.ARA.12246	SP.RMNH.ARA.MYS0004	#REF!		no		3	m#							3		3	adults	IEBR	RMNH-TZA2009092701	VQ091004JMLDD2	Vu Quang	Vietnam	:	Ha Tinh Province	:	0	,	Vu Quang National Park, forest near Don Bien Phong [border station] 567	,	18.331306°N	,	105.439111°E	,	50	-	50
916	Araneae		Mysmenidae								MYS0004	#REF!	RMNH.ARA.12295	SP.RMNH.ARA.MYS0004	#REF!		no				,	1	f#				1		1	adults	RMNH	RMNH-TZA2009092701	VQ090927JMLDD	Vu Quang	Vietnam	:	Ha Tinh Province	:	0	,	Vu Quang National Park, forest near Don Bien Phong [border station] 567	,	18.331306°N	,	105.439111°E	,	50	-	50
927	Araneae		Mysmenidae								MYS0004	#REF!	RMNH.ARA.12306	SP.RMNH.ARA.MYS0004	#REF!		no				,	1	f#				1		1	adults	RMNH	RMNH-TZA2009092701	VQ091003JMLDD	Vu Quang	Vietnam	:	Ha Tinh Province	:	0	,	Vu Quang National Park, forest near Don Bien Phong [border station] 567	,	18.331306°N	,	105.439111°E	,	50	-	50
725	Araneae		Ochyroceratidae								OCH0001	#REF!	RMNH.ARA.12111	SP.RMNH.ARA.OCH0001	#REF!		yes		2	m#							2		2	adults	IEBR	RMNH-TZA2009092701	VQ090928JMLDN	Vu Quang	Vietnam	:	Ha Tinh Province	:	0	,	Vu Quang National Park, forest near Don Bien Phong [border station] 567	,	18.331306°N	,	105.439111°E	,	50	-	50
726	Araneae		Ochyroceratidae								OCH0001	#REF!	RMNH.ARA.12565	SP.RMNH.ARA.OCH0001	#REF!		yes				,	1	f#				1		1	adults	RMNH	RMNH-TZA2009092701	VQ090928JMLDN	Vu Quang	Vietnam	:	Ha Tinh Province	:	0	,	Vu Quang National Park, forest near Don Bien Phong [border station] 567	,	18.331306°N	,	105.439111°E	,	50	-	50
167	Araneae		Oonopidae		nr.	Ischnotherius?	sp.			Darrell Ubick	OON0001	#REF!	RMNH.ARA.11577	SP.RMNH.ARA.OON0001	#REF!		yes		1	m#							1	indiv#	1	adults	RMNH	RMNH-TZA2009100701	CF091009WIN	Cuc Phuong	Vietnam	:	Ninh Binh Province	:	0	,	Cuc Phuong National Park, Cay Dang Co Thu trail	,	20.299039°N	,	105.655756°E	,	200	-	200
667	Araneae		Oonopidae		nr.	Ischnotherius?	sp.			Darrell Ubick	OON0001	#REF!	RMNH.ARA.12059	SP.RMNH.ARA.OON0001	#REF!		yes				,	1	f#				1	indiv#	1	adults	RMNH	RMNH-TZA2009101801	CB091021JMWIN	Cat Ba	Vietnam	:	Hai Phong Province	:	0	,	Cat Ba National Park, Tuyen Duung Giao Duc Moi Truung - Du Lich Sinh Thai [Forest Education Trail]	,	20.797179°N	,	107.006982°E	,	50	-	50
1034	Araneae		Oonopidae		nr.	Ischnotherius?	sp.			Darrell Ubick	OON0001	#REF!	RMNH.ARA.12412	SP.RMNH.ARA.OON0001	#REF!		yes				,	1	f#				1		1	adults	IEBR	RMNH-TZA2009092701	VQ090929WIN	Vu Quang	Vietnam	:	Ha Tinh Province	:	0	,	Vu Quang National Park, forest near Don Bien Phong [border station] 567	,	18.331306°N	,	105.439111°E	,	50	-	50
668	Araneae		Oonopidae		nr.	Ischnotherius?	sp.			Darrell Ubick	OON0001	#REF!	RMNH.ARA.12561	SP.RMNH.ARA.OON0001	#REF!		yes		1	m#							1	indiv#	1	adults	IEBR	RMNH-TZA2009101801	CB091021JMWIN	Cat Ba	Vietnam	:	Hai Phong Province	:	0	,	Cat Ba National Park, Tuyen Duung Giao Duc Moi Truung - Du Lich Sinh Thai [Forest Education Trail]	,	20.797179°N	,	107.006982°E	,	50	-	50
179	Araneae		Oonopidae			Opopeae	sp.			Darrell Ubick	OON0002	#REF!	RMNH.ARA.11589	SP.RMNH.ARA.OON0002	#REF!		yes		1	m#							1	indiv#	1	adults	RMNH	RMNH-TZA2009100701	CF091009WIN	Cuc Phuong	Vietnam	:	Ninh Binh Province	:	0	,	Cuc Phuong National Park, Cay Dang Co Thu trail	,	20.299039°N	,	105.655756°E	,	200	-	200
777	Araneae		Oonopidae			Opopeae	sp.			Darrell Ubick	OON0002	#REF!	RMNH.ARA.12157	SP.RMNH.ARA.OON0002	#REF!		yes		1	m#							1		1	adults	IEBR	RMNH-TZA2009092701	VQ090928WIN	Vu Quang	Vietnam	:	Ha Tinh Province	:	0	,	Vu Quang National Park, forest near Don Bien Phong [border station] 567	,	18.331306°N	,	105.439111°E	,	50	-	50
346	Araneae		Oonopidae			Xyphinus	sp.			Darrell Ubick	OON0003	#REF!	RMNH.ARA.11752	SP.RMNH.ARA.OON0003	#REF!		yes		1	m#							1	indiv#	1	adults	IEBR	RMNH-TZA2009101801	CB091021JMLDN	Cat Ba	Vietnam	:	Hai Phong Province	:	0	,	Cat Ba National Park, Tuyen Duung Giao Duc Moi Truung - Du Lich Sinh Thai [Forest Education Trail]	,	20.797179°N	,	107.006982°E	,	50	-	50
514	Araneae		Oonopidae			Orchestina	sp.			Darrell Ubick	OON0004	#REF!	RMNH.ARA.11912	SP.RMNH.ARA.OON0004	#REF!		yes				,	1	f#				1	indiv#	1	adults	RMNH	RMNH-TZA2009101801	CB091018JMLUN2	Cat Ba	Vietnam	:	Hai Phong Province	:	0	,	Cat Ba National Park, Tuyen Duung Giao Duc Moi Truung - Du Lich Sinh Thai [Forest Education Trail]	,	20.797179°N	,	107.006982°E	,	50	-	50
547	Araneae		Oonopidae			Orchestina	sp.			Darrell Ubick	OON0004	#REF!	RMNH.ARA.11944	SP.RMNH.ARA.OON0004	#REF!		yes		1	m#							1	indiv#	1	adults	IEBR	RMNH-TZA2009101801	CB091021JMLUN	Cat Ba	Vietnam	:	Hai Phong Province	:	0	,	Cat Ba National Park, Tuyen Duung Giao Duc Moi Truung - Du Lich Sinh Thai [Forest Education Trail]	,	20.797179°N	,	107.006982°E	,	50	-	50
666	Araneae		Oonopidae			Gamasomorpha	s.l. sp.			Darrell Ubick	OON0005	#REF!	RMNH.ARA.12058	SP.RMNH.ARA.OON0005	#REF!	BOLD:ABX9503	yes	AACGTTGTATTTAGTGTTTGGAGCTTGGGCGGCAATGTTAGGTACGGCTTTAAGAGTATTAGTGCGGGTAGAATTGGGACAAGCAGGGAGTTTATTGGGGGACGATCATTTGTACAATGTCATTGTAACGGCTCATGCTTTAGTGATAATTTTTTTTATGGTAATACCAGTATTAATCGGAGGGTTTGGAAATTGGCTTGTGCCTTTAATATTAGGGGCTCCAGATATGGCGTTTCCTCGAATAAATAATCTTAGTTTTTGATTGTTGCCTCCCTCTTTGGTTTTTTTAGTTTTGTCTTCTATAATTGAAGTAGGGGTTGGAGCGGGTTGAACTATTTATCCTCCTTTATCTTCTGGGGTTGGTCATGGGGGATTATCTATGGATTTGGCTATTTTTTC…			,	1	f#				1	indiv#	1	adults	RMNH	RMNH-TZA2009101801	CB091021JMWIN	Cat Ba	Vietnam	:	Hai Phong Province	:	0	,	Cat Ba National Park, Tuyen Duung Giao Duc Moi Truung - Du Lich Sinh Thai [Forest Education Trail]	,	20.797179°N	,	107.006982°E	,	50	-	50
926	Araneae		Oonopidae			Gamasomorpha	s.l. sp.			Darrell Ubick	OON0006	#REF!	RMNH.ARA.12305	SP.RMNH.ARA.OON0006	#REF!		yes				,	1	f#				1		1	adults	IEBR	RMNH-TZA2009092701	VQ090928WIN	Vu Quang	Vietnam	:	Ha Tinh Province	:	0	,	Vu Quang National Park, forest near Don Bien Phong [border station] 567	,	18.331306°N	,	105.439111°E	,	50	-	50
19	Araneae		Orsolobidae			Speocera	sp.			Tamas Szuts	ORS0002	#REF!	RMNH.ARA.11429	SP.RMNH.ARA.ORS0002	#REF!		yes		1	m#							1	indiv#	1	adults	RMNH	RMNH-TZA2009101801	CB091018PSWIN	Cat Ba	Vietnam	:	Hai Phong Province	:	0	,	Cat Ba National Park, Tuyen Duung Giao Duc Moi Truung - Du Lich Sinh Thai [Forest Education Trail]	,	20.797179°N	,	107.006982°E	,	50	-	50
173	Araneae		Oxyopidae			Oxyopes	sp.			Tang Guo	OXY0001	#REF!	RMNH.ARA.11583	SP.RMNH.ARA.OXY0001	#REF!	BOLD:ABX7575	yes	AACTTTATATTTAATATTTGGTGTTTGATCGGCTATAGTAGGTACAGCAATAAGAGTATTAATTCGGATGGAACTTGGTCATTCTGGAAGAATGTTAGGGGATGATCATTTATATAATGTAATTGTCACTGCTCATGCTTTTGTTATAATTTTTTTTATAGTTATACCAATTTTAATTGGTGGATTTGGAAATTGATTAGTTCCTTTAATGTTAGGAGCTCCTGATATATCTTTTCCTCGAATAAATAATTTATCATTTTGATTACTTCCTCCCTCTTTATTTTTATTATTTATATCTTCTATAGTAGAAACAGGAGTAGGAGCAGGATGAACAGTTTACCCTCCTTTAGCTTCGACTACAGGTCATATAGGAAGATCTATAGATTTTGCTATTTTTTC…			,	1	f#				1	indiv#	1	adults	RMNH	RMNH-TZA2009100701	CF091008JMLUN	Cuc Phuong	Vietnam	:	Ninh Binh Province	:	0	,	Cuc Phuong National Park, Cay Dang Co Thu trail	,	20.299039°N	,	105.655756°E	,	200	-	200
239	Araneae		Oxyopidae			Hamadruas	sp.			Tang Guo	OXY0002	#REF!	RMNH.ARA.11647	SP.RMNH.ARA.OXY0002	#REF!	BOLD:ABX8777	yes	GACATTATATTTAATATTTGGGGTATGATCGGCTATAGTAGGTACAGCTATAAGAGTTTTGATTCGTATAGAATTAGGACATTCTGGAAGTTTATTAGGTGATGATCATTTATATAATGTAATTGTTACTGCTCATGCTTTTGTTATAATTTTTTTTATAGTAATACCTATTTTAATTGGGGGATTTGGAAATTGATTGGTTCCTTTAATATTAGGAGCTCCAGATATGTCTTTTCCTCGGATAAATAATTTATCTTTTTGATTACTTCCTCCTTCTTTATTTTTGTTATTTATATCTTCTATAGTGGAGATAGGAGTTGGAGCTGGATGAACAGTTTATCCTCCTTTAGCTTCTACAGTTGGTCATATAGGAAGATCTATAGATTTTGCTATTTTTTC…			,	4	f#				4	indiv#	4	adults	RMNH	RMNH-TZA2009100701	CF091012JMLUN	Cuc Phuong	Vietnam	:	Ninh Binh Province	:	0	,	Cuc Phuong National Park, Cay Dang Co Thu trail	,	20.299039°N	,	105.655756°E	,	200	-	200
378	Araneae		Oxyopidae			Hamadruas	sp.			Tang Guo	OXY0002	#REF!	RMNH.ARA.11782	SP.RMNH.ARA.OXY0002	#REF!		no				,	2	f#				2	indiv#	2	adults	IEBR	RMNH-TZA2009101801	CB091023JMLUN	Cat Ba	Vietnam	:	Hai Phong Province	:	0	,	Cat Ba National Park, Tuyen Duung Giao Duc Moi Truung - Du Lich Sinh Thai [Forest Education Trail]	,	20.797179°N	,	107.006982°E	,	50	-	50
416	Araneae		Oxyopidae			Hamadruas	sp.			Tang Guo	OXY0002	#REF!	RMNH.ARA.11817	SP.RMNH.ARA.OXY0002	#REF!		no				,	2	f#				2	indiv#	2	adults	IEBR	RMNH-TZA2009101801	CB091018PSLUN	Cat Ba	Vietnam	:	Hai Phong Province	:	0	,	Cat Ba National Park, Tuyen Duung Giao Duc Moi Truung - Du Lich Sinh Thai [Forest Education Trail]	,	20.797179°N	,	107.006982°E	,	50	-	50
451	Araneae		Oxyopidae			Hamadruas	sp.			Tang Guo	OXY0002	#REF!	RMNH.ARA.11851	SP.RMNH.ARA.OXY0002	#REF!		no				,	1	f#				1	indiv#	1	adults	RMNH	RMNH-TZA2009101801	CB091023HNBED	Cat Ba	Vietnam	:	Hai Phong Province	:	0	,	Cat Ba National Park, Tuyen Duung Giao Duc Moi Truung - Du Lich Sinh Thai [Forest Education Trail]	,	20.797179°N	,	107.006982°E	,	50	-	50
457	Araneae		Oxyopidae			Hamadruas	sp.			Tang Guo	OXY0002	#REF!	RMNH.ARA.11857	SP.RMNH.ARA.OXY0002	#REF!		no				,	1	f#				1	indiv#	1	adults	RMNH	RMNH-TZA2009101801	CB091022JMLUN2	Cat Ba	Vietnam	:	Hai Phong Province	:	0	,	Cat Ba National Park, Tuyen Duung Giao Duc Moi Truung - Du Lich Sinh Thai [Forest Education Trail]	,	20.797179°N	,	107.006982°E	,	50	-	50
503	Araneae		Oxyopidae			Hamadruas	sp.			Tang Guo	OXY0002	#REF!	RMNH.ARA.11901	SP.RMNH.ARA.OXY0002	#REF!		no				,	1	f#				1	indiv#	1	adults	RMNH	RMNH-TZA2009101801	CB091019JMLDN	Cat Ba	Vietnam	:	Hai Phong Province	:	0	,	Cat Ba National Park, Tuyen Duung Giao Duc Moi Truung - Du Lich Sinh Thai [Forest Education Trail]	,	20.797179°N	,	107.006982°E	,	50	-	50
510	Araneae		Oxyopidae			Hamadruas	sp.			Tang Guo	OXY0002	#REF!	RMNH.ARA.11908	SP.RMNH.ARA.OXY0002	#REF!		no				,	2	f#				2	indiv#	2	adults	IEBR	RMNH-TZA2009101801	CB091018JMLUN2	Cat Ba	Vietnam	:	Hai Phong Province	:	0	,	Cat Ba National Park, Tuyen Duung Giao Duc Moi Truung - Du Lich Sinh Thai [Forest Education Trail]	,	20.797179°N	,	107.006982°E	,	50	-	50
527	Araneae		Oxyopidae			Hamadruas	sp.			Tang Guo	OXY0002	#REF!	RMNH.ARA.11924	SP.RMNH.ARA.OXY0002	#REF!		no				,	2	f#				2	indiv#	2	adults	IEBR	RMNH-TZA2009101801	CB091018JMLUN	Cat Ba	Vietnam	:	Hai Phong Province	:	0	,	Cat Ba National Park, Tuyen Duung Giao Duc Moi Truung - Du Lich Sinh Thai [Forest Education Trail]	,	20.797179°N	,	107.006982°E	,	50	-	50
544	Araneae		Oxyopidae			Hamadruas	sp.			Tang Guo	OXY0002	#REF!	RMNH.ARA.11941	SP.RMNH.ARA.OXY0002	#REF!	BOLD:ABX8777	yes	GACATTATATTTAATATTTGGGGTATGATCGGCTATAGTAGGTACAGCCATAAGAGTTTTGATTCGTATAGAATTAGGACATTCTGGAAGTTTATTAGGTGATGATCATTTATATAATGTAATTGTTACTGCTCATGCTTTTGTTATAATTTTTTTTATAGTAATACCTATTTTAATTGGGGGATTTGGAAATTGATTGGTTCCTTTAATATTAGGAGCTCCAGATATATCTTTTCCTCGGATAAATAATTTATCTTTTTGATTACTTCCTCCTTCTTTATTTTTATTATTTATATCTTCTATAGTGGAGATAGGAGTTGGAGCTGGATGAACAGTTTATCCTCCTTTAGCTTCTACAGTTGGGCATATAGGAAGATCTATAGATTTTGCTATTTTTTC…			,	1	f#				1	indiv#	1	adults	RMNH	RMNH-TZA2009101801	CB091021JMLUN	Cat Ba	Vietnam	:	Hai Phong Province	:	0	,	Cat Ba National Park, Tuyen Duung Giao Duc Moi Truung - Du Lich Sinh Thai [Forest Education Trail]	,	20.797179°N	,	107.006982°E	,	50	-	50
550	Araneae		Oxyopidae			Hamadruas	sp.			Tang Guo	OXY0002	#REF!	RMNH.ARA.11947	SP.RMNH.ARA.OXY0002	#REF!		no				,	1	f#				1	indiv#	1	adults	RMNH	RMNH-TZA2009101801	CB091019JMLUN	Cat Ba	Vietnam	:	Hai Phong Province	:	0	,	Cat Ba National Park, Tuyen Duung Giao Duc Moi Truung - Du Lich Sinh Thai [Forest Education Trail]	,	20.797179°N	,	107.006982°E	,	50	-	50
565	Araneae		Oxyopidae			Hamadruas	sp.			Tang Guo	OXY0002	#REF!	RMNH.ARA.11962	SP.RMNH.ARA.OXY0002	#REF!		no				,	2	f#				2	indiv#	2	adults	IEBR	RMNH-TZA2009101801	CB091021JMLUN	Cat Ba	Vietnam	:	Hai Phong Province	:	0	,	Cat Ba National Park, Tuyen Duung Giao Duc Moi Truung - Du Lich Sinh Thai [Forest Education Trail]	,	20.797179°N	,	107.006982°E	,	50	-	50
683	Araneae		Oxyopidae			Hamadruas	sp.			Tang Guo	OXY0002	#REF!	RMNH.ARA.12074	SP.RMNH.ARA.OXY0002	#REF!		no				,	1	f#				1	indiv#	1	adults	IEBR	RMNH-TZA2009100701	CF091012JMLUN	Cuc Phuong	Vietnam	:	Ninh Binh Province	:	0	,	Cuc Phuong National Park, Cay Dang Co Thu trail	,	20.299039°N	,	105.655756°E	,	200	-	200
1006	Araneae		Oxyopidae			Hamadruas	sp.			Tang Guo	OXY0002	#REF!	RMNH.ARA.12384	SP.RMNH.ARA.OXY0002	#REF!	BOLD:ABX7574	yes	GACATTATATTTAATATTTGGAGTATGATCAGCTATAGTAGGTACGGCTATAAGAGTTTTGATTCGGATAGAATTAGGACATTCTGGAAGTTTATTAGGTGATGATCATTTATATAATGTAATTGTTACTGCTCATGCTTTTGTTATAATTTTTTTTATAGTAATACCTATTTTAATTGGAGGATTTGGAAATTGATTAGTTCCTTTAATATTAGGTGCTCCAGATATATCTTTTCCTCGAATAAATAATTTATCTTTTTGGTTACTTCCTCCTTCTTTATTTTTATTATTTATTTCTTCTATAGTAGAAGTAGGAGTTGGGGCTGGATGAACGGTTTATCCTCCTTTAGCTTCTACAGTTGGGCATATAGGAAGATCTATAGATTTTGCTATTTTTTC…			,	1	f#				1		1	adults	RMNH	RMNH-TZA2009092701	VQ090928JMLUN	Vu Quang	Vietnam	:	Ha Tinh Province	:	0	,	Vu Quang National Park, forest near Don Bien Phong [border station] 567	,	18.331306°N	,	105.439111°E	,	50	-	50
1014	Araneae		Oxyopidae			Oxyopes	sp.				OXY0003	#REF!	RMNH.ARA.12392	SP.RMNH.ARA.OXY0003	#REF!	BOLD:ABX7573	yes	NNNNNNNNNNNNNNNNNNNNNNNNNNNNNNNNNNNNNNNNNNNNNAGCAATAAGAGTATTAATTCGAATGGAATTAGGACATTCTGGAAGAATATTAGGAGATGATCATTTATATAATGTAATTGTTACTGCTCATGCTTTTGTTATAATTTTTTTTATAGTTATACCAATTTTAATTGGTGGATTTGGGAATTGATTGGTTCCTTTAATATTAGGGGCCCCTGATATATCATTTCCTCGAATAAATAATTTATCGTTTTGATTACTTCCTCCTTCTTTGTTTTTGTTATTTATATCTTCTATAGTAGAAACAGGGGTTGGAGCAGGGTGGACAGTATATCCTCCTTTAGCTTCAACTACTGGTCATATAGGGAGATCTATAGATTTTGCTATTTTTTC…			,	1	f#				1		1	adults	RMNH	RMNH-TZA2009092701	VQ091003PSBED	Vu Quang	Vietnam	:	Ha Tinh Province	:	0	,	Vu Quang National Park, forest near Don Bien Phong [border station] 567	,	18.331306°N	,	105.439111°E	,	50	-	50
1	Araneae		Pholcidae			Belisana	sp.			Jeremy Miller	PHO0001	#REF!	RMNH.ARA.11415	SP.RMNH.ARA.PHO0001	#REF!		yes		7	m#	,	14	f#	,	5	j#	26	indiv#	21	adults	RMNH	RMNH-TZA2009100701	CF091008JMLUN	Cuc Phuong	Vietnam	:	Ninh Binh Province	:	0	,	Cuc Phuong National Park, Cay Dang Co Thu trail	,	20.299039°N	,	105.655756°E	,	200	-	200
313	Araneae		Pholcidae			Belisana	sp.			Jeremy Miller	PHO0001	#REF!	RMNH.ARA.11720	SP.RMNH.ARA.PHO0001	#REF!		no		1	m#	,	5	f#				6	indiv#	6	adults	IEBR	RMNH-TZA2009100701	CF091009JMBED2	Cuc Phuong	Vietnam	:	Ninh Binh Province	:	0	,	Cuc Phuong National Park, Cay Dang Co Thu trail	,	20.299039°N	,	105.655756°E	,	200	-	200
314	Araneae		Pholcidae			Belisana	sp.			Jeremy Miller	PHO0001	#REF!	RMNH.ARA.11721	SP.RMNH.ARA.PHO0001	#REF!		no		1	m#				,	2	j#	3	indiv#	1	adults	IEBR	RMNH-TZA2009100701	CF091012EGBED	Cuc Phuong	Vietnam	:	Ninh Binh Province	:	0	,	Cuc Phuong National Park, Cay Dang Co Thu trail	,	20.299039°N	,	105.655756°E	,	200	-	200
316	Araneae		Pholcidae			Belisana	sp.			Jeremy Miller	PHO0001	#REF!	RMNH.ARA.11723	SP.RMNH.ARA.PHO0001	#REF!		no		4	m#	,	10	f#	,	2	j#	16	indiv#	14	adults	IEBR	RMNH-TZA2009100701	CF091009JMLUN	Cuc Phuong	Vietnam	:	Ninh Binh Province	:	0	,	Cuc Phuong National Park, Cay Dang Co Thu trail	,	20.299039°N	,	105.655756°E	,	200	-	200
317	Araneae		Pholcidae			Belisana	sp.			Jeremy Miller	PHO0001	#REF!	RMNH.ARA.11724	SP.RMNH.ARA.PHO0001	#REF!		no		4	m#	,	15	f#	,	5	j#	24	indiv#	19	adults	IEBR	RMNH-TZA2009100701	CF091007JMLUN	Cuc Phuong	Vietnam	:	Ninh Binh Province	:	0	,	Cuc Phuong National Park, Cay Dang Co Thu trail	,	20.299039°N	,	105.655756°E	,	200	-	200
318	Araneae		Pholcidae			Belisana	sp.			Jeremy Miller	PHO0001	#REF!	RMNH.ARA.11725	SP.RMNH.ARA.PHO0001	#REF!		no				,	2	f#				2	indiv#	2	adults	IEBR	RMNH-TZA2009100701	CF091013PSLUN	Cuc Phuong	Vietnam	:	Ninh Binh Province	:	0	,	Cuc Phuong National Park, Cay Dang Co Thu trail	,	20.299039°N	,	105.655756°E	,	200	-	200
320	Araneae		Pholcidae			Belisana	sp.			Jeremy Miller	PHO0001	#REF!	RMNH.ARA.11727	SP.RMNH.ARA.PHO0001	#REF!		no		4	m#	,	5	f#				9	indiv#	9	adults	RMNH	RMNH-TZA2009100701	CF091008JMLUN	Cuc Phuong	Vietnam	:	Ninh Binh Province	:	0	,	Cuc Phuong National Park, Cay Dang Co Thu trail	,	20.299039°N	,	105.655756°E	,	200	-	200
322	Araneae		Pholcidae			Belisana	sp.			Jeremy Miller	PHO0001	#REF!	RMNH.ARA.11729	SP.RMNH.ARA.PHO0001	#REF!		no				,	1	f#	,	1	j#	2	indiv#	1	adults	RMNH	RMNH-TZA2009100701	CF091007PSLUN	Cuc Phuong	Vietnam	:	Ninh Binh Province	:	0	,	Cuc Phuong National Park, Cay Dang Co Thu trail	,	20.299039°N	,	105.655756°E	,	200	-	200
323	Araneae		Pholcidae			Belisana	sp.			Jeremy Miller	PHO0001	#REF!	RMNH.ARA.11730	SP.RMNH.ARA.PHO0001	#REF!		no				,	3	f#	,	3	j#	6	indiv#	3	adults	IEBR	RMNH-TZA2009100701	CF091013JMLDD	Cuc Phuong	Vietnam	:	Ninh Binh Province	:	0	,	Cuc Phuong National Park, Cay Dang Co Thu trail	,	20.299039°N	,	105.655756°E	,	200	-	200
325	Araneae		Pholcidae			Belisana	sp.			Jeremy Miller	PHO0001	#REF!	RMNH.ARA.11732	SP.RMNH.ARA.PHO0001	#REF!		no				,	3	f#				3	indiv#	3	adults	IEBR	RMNH-TZA2009100701	CF091009PSLUN	Cuc Phuong	Vietnam	:	Ninh Binh Province	:	0	,	Cuc Phuong National Park, Cay Dang Co Thu trail	,	20.299039°N	,	105.655756°E	,	200	-	200
327	Araneae		Pholcidae			Belisana	sp.			Jeremy Miller	PHO0001	#REF!	RMNH.ARA.11734	SP.RMNH.ARA.PHO0001	#REF!		no		1	m#	,	5	f#	,	2	j#	8	indiv#	6	adults	RMNH	RMNH-TZA2009100701	CF091013JMLUN	Cuc Phuong	Vietnam	:	Ninh Binh Province	:	0	,	Cuc Phuong National Park, Cay Dang Co Thu trail	,	20.299039°N	,	105.655756°E	,	200	-	200
330	Araneae		Pholcidae			Belisana	sp.			Jeremy Miller	PHO0001	#REF!	RMNH.ARA.11737	SP.RMNH.ARA.PHO0001	#REF!		no		3	m#	,	4	f#	,	1	j#	8	indiv#	7	adults	RMNH	RMNH-TZA2009100701	CF091013JMLUN2	Cuc Phuong	Vietnam	:	Ninh Binh Province	:	0	,	Cuc Phuong National Park, Cay Dang Co Thu trail	,	20.299039°N	,	105.655756°E	,	200	-	200
332	Araneae		Pholcidae			Belisana	sp.			Jeremy Miller	PHO0001	#REF!	RMNH.ARA.11739	SP.RMNH.ARA.PHO0001	#REF!		no		3	m#	,	7	f#	,	1	j#	11	indiv#	10	adults	RMNH	RMNH-TZA2009100701	CF091012PSLUN	Cuc Phuong	Vietnam	:	Ninh Binh Province	:	0	,	Cuc Phuong National Park, Cay Dang Co Thu trail	,	20.299039°N	,	105.655756°E	,	200	-	200
333	Araneae		Pholcidae			Belisana	sp.			Jeremy Miller	PHO0001	#REF!	RMNH.ARA.11740	SP.RMNH.ARA.PHO0001	#REF!		no				,	7	f#	,	3	j#	10	indiv#	7	adults	IEBR	RMNH-TZA2009100701	CF091009JMBED	Cuc Phuong	Vietnam	:	Ninh Binh Province	:	0	,	Cuc Phuong National Park, Cay Dang Co Thu trail	,	20.299039°N	,	105.655756°E	,	200	-	200
334	Araneae		Pholcidae			Belisana	sp.			Jeremy Miller	PHO0001	#REF!	RMNH.ARA.11741	SP.RMNH.ARA.PHO0001	#REF!		no		1	m#							1	indiv#	1	adults	RMNH	RMNH-TZA2009100701	CF091012JMLDN	Cuc Phuong	Vietnam	:	Ninh Binh Province	:	0	,	Cuc Phuong National Park, Cay Dang Co Thu trail	,	20.299039°N	,	105.655756°E	,	200	-	200
337	Araneae		Pholcidae			Belisana	sp.			Jeremy Miller	PHO0001	#REF!	RMNH.ARA.11744	SP.RMNH.ARA.PHO0001	#REF!		no		2	m#	,	12	f#				14	indiv#	14	adults	RMNH	RMNH-TZA2009100701	CF091012JMLUN	Cuc Phuong	Vietnam	:	Ninh Binh Province	:	0	,	Cuc Phuong National Park, Cay Dang Co Thu trail	,	20.299039°N	,	105.655756°E	,	200	-	200
339	Araneae		Pholcidae			Belisana	sp.			Jeremy Miller	PHO0001	#REF!	RMNH.ARA.11746	SP.RMNH.ARA.PHO0001	#REF!		no				,	2	f#				2	indiv#	2	adults	RMNH	RMNH-TZA2009100701	CF091007WIN	Cuc Phuong	Vietnam	:	Ninh Binh Province	:	0	,	Cuc Phuong National Park, Cay Dang Co Thu trail	,	20.299039°N	,	105.655756°E	,	200	-	200
341	Araneae		Pholcidae			Belisana	sp.			Jeremy Miller	PHO0001	#REF!	RMNH.ARA.11748	SP.RMNH.ARA.PHO0001	#REF!		no		3	m#	,	8	f#				11	indiv#	11	adults	IEBR	RMNH-TZA2009100701	CF091008PSLUN	Cuc Phuong	Vietnam	:	Ninh Binh Province	:	0	,	Cuc Phuong National Park, Cay Dang Co Thu trail	,	20.299039°N	,	105.655756°E	,	200	-	200
230	Araneae		Pholcidae								PHO0002	#REF!	RMNH.ARA.11640	SP.RMNH.ARA.PHO0002	#REF!		yes				,	1	f#				1	indiv#	1	adults	RMNH	RMNH-TZA2009100701	CF091012JMLDD2	Cuc Phuong	Vietnam	:	Ninh Binh Province	:	0	,	Cuc Phuong National Park, Cay Dang Co Thu trail	,	20.299039°N	,	105.655756°E	,	200	-	200
389	Araneae		Pholcidae								PHO0002	#REF!	RMNH.ARA.11792	SP.RMNH.ARA.PHO0002	#REF!		no				,	2	f#				2	indiv#	2	adults	RMNH	RMNH-TZA2009101801	CB091023JMLDN	Cat Ba	Vietnam	:	Hai Phong Province	:	0	,	Cat Ba National Park, Tuyen Duung Giao Duc Moi Truung - Du Lich Sinh Thai [Forest Education Trail]	,	20.797179°N	,	107.006982°E	,	50	-	50
471	Araneae		Pholcidae								PHO0002	#REF!	RMNH.ARA.11871	SP.RMNH.ARA.PHO0002	#REF!		no				,	2	f#				2	indiv#	2	adults	IEBR	RMNH-TZA2009101801	CB091023JMLDD2	Cat Ba	Vietnam	:	Hai Phong Province	:	0	,	Cat Ba National Park, Tuyen Duung Giao Duc Moi Truung - Du Lich Sinh Thai [Forest Education Trail]	,	20.797179°N	,	107.006982°E	,	50	-	50
549	Araneae		Pholcidae								PHO0002	#REF!	RMNH.ARA.11946	SP.RMNH.ARA.PHO0002	#REF!		yes				,	1	f#				1	indiv#	1	adults	IEBR	RMNH-TZA2009101801	CB091022JMLDD2	Cat Ba	Vietnam	:	Hai Phong Province	:	0	,	Cat Ba National Park, Tuyen Duung Giao Duc Moi Truung - Du Lich Sinh Thai [Forest Education Trail]	,	20.797179°N	,	107.006982°E	,	50	-	50
232	Araneae		Pholcidae								PHO0002	#REF!	RMNH.ARA.12558	SP.RMNH.ARA.PHO0002	#REF!		no				,	3	f#				3	indiv#	3	adults	IEBR	RMNH-TZA2009100701	CF091012JMLDD2	Cuc Phuong	Vietnam	:	Ninh Binh Province	:	0	,	Cuc Phuong National Park, Cay Dang Co Thu trail	,	20.299039°N	,	105.655756°E	,	200	-	200
231	Araneae		Pholcidae								PHO0002	#REF!	RMNH.ARA.12559	SP.RMNH.ARA.PHO0002	#REF!		no				,	1	f#				1	indiv#	1	adults	RMNH	RMNH-TZA2009100701	CF091012JMLDD2	Cuc Phuong	Vietnam	:	Ninh Binh Province	:	0	,	Cuc Phuong National Park, Cay Dang Co Thu trail	,	20.299039°N	,	105.655756°E	,	200	-	200
315	Araneae		Pholcidae								PHO0003	#REF!	RMNH.ARA.11722	SP.RMNH.ARA.PHO0003	#REF!		yes				,	1	f#				1	indiv#	1	adults	RMNH	RMNH-TZA2009100701	CF091009JMLUN	Cuc Phuong	Vietnam	:	Ninh Binh Province	:	0	,	Cuc Phuong National Park, Cay Dang Co Thu trail	,	20.299039°N	,	105.655756°E	,	200	-	200
321	Araneae		Pholcidae								PHO0003	#REF!	RMNH.ARA.11728	SP.RMNH.ARA.PHO0003	#REF!		no				,	1	f#	,	1	j#	2	indiv#	1	adults	missing - for IEBR	RMNH-TZA2009100701	CF091008JMLUN	Cuc Phuong	Vietnam	:	Ninh Binh Province	:	0	,	Cuc Phuong National Park, Cay Dang Co Thu trail	,	20.299039°N	,	105.655756°E	,	200	-	200
324	Araneae		Pholcidae								PHO0003	#REF!	RMNH.ARA.11731	SP.RMNH.ARA.PHO0003	#REF!		no				,	1	f#				1	indiv#	1	adults	IEBR	RMNH-TZA2009100701	CF091009PSLUN	Cuc Phuong	Vietnam	:	Ninh Binh Province	:	0	,	Cuc Phuong National Park, Cay Dang Co Thu trail	,	20.299039°N	,	105.655756°E	,	200	-	200
326	Araneae		Pholcidae								PHO0003	#REF!	RMNH.ARA.11733	SP.RMNH.ARA.PHO0003	#REF!		no				,	1	f#				1	indiv#	1	adults	RMNH	RMNH-TZA2009100701	CF091013JMLUN	Cuc Phuong	Vietnam	:	Ninh Binh Province	:	0	,	Cuc Phuong National Park, Cay Dang Co Thu trail	,	20.299039°N	,	105.655756°E	,	200	-	200
331	Araneae		Pholcidae								PHO0003	#REF!	RMNH.ARA.11738	SP.RMNH.ARA.PHO0003	#REF!		no				,	2	f#				2	indiv#	2	adults	IEBR	RMNH-TZA2009100701	CF091007JMLUN	Cuc Phuong	Vietnam	:	Ninh Binh Province	:	0	,	Cuc Phuong National Park, Cay Dang Co Thu trail	,	20.299039°N	,	105.655756°E	,	200	-	200
335	Araneae		Pholcidae								PHO0003	#REF!	RMNH.ARA.11742	SP.RMNH.ARA.PHO0003	#REF!		no				,	1	f#				1	indiv#	1	adults	RMNH	RMNH-TZA2009100701	CF091008JMLUN	Cuc Phuong	Vietnam	:	Ninh Binh Province	:	0	,	Cuc Phuong National Park, Cay Dang Co Thu trail	,	20.299039°N	,	105.655756°E	,	200	-	200
336	Araneae		Pholcidae								PHO0003	#REF!	RMNH.ARA.11743	SP.RMNH.ARA.PHO0003	#REF!		no				,	1	f#				1	indiv#	1	adults	IEBR	RMNH-TZA2009100701	CF091012JMLUN	Cuc Phuong	Vietnam	:	Ninh Binh Province	:	0	,	Cuc Phuong National Park, Cay Dang Co Thu trail	,	20.299039°N	,	105.655756°E	,	200	-	200
340	Araneae		Pholcidae								PHO0003	#REF!	RMNH.ARA.11747	SP.RMNH.ARA.PHO0003	#REF!		no				,	1	f#				1	indiv#	1	adults	RMNH	RMNH-TZA2009100701	CF091008PSLUN	Cuc Phuong	Vietnam	:	Ninh Binh Province	:	0	,	Cuc Phuong National Park, Cay Dang Co Thu trail	,	20.299039°N	,	105.655756°E	,	200	-	200
351	Araneae		Pholcidae								PHO0003	#REF!	RMNH.ARA.11757	SP.RMNH.ARA.PHO0003	#REF!		no				,	2	f#	,	2	j#	4	indiv#	2	adults	IEBR	RMNH-TZA2009101801	CB091023JMLUN	Cat Ba	Vietnam	:	Hai Phong Province	:	0	,	Cat Ba National Park, Tuyen Duung Giao Duc Moi Truung - Du Lich Sinh Thai [Forest Education Trail]	,	20.797179°N	,	107.006982°E	,	50	-	50
352	Araneae		Pholcidae								PHO0003	#REF!	RMNH.ARA.11758	SP.RMNH.ARA.PHO0003	#REF!		no				,	1	f#				1	indiv#	1	adults	IEBR	RMNH-TZA2009101801	CB091021HNBED	Cat Ba	Vietnam	:	Hai Phong Province	:	0	,	Cat Ba National Park, Tuyen Duung Giao Duc Moi Truung - Du Lich Sinh Thai [Forest Education Trail]	,	20.797179°N	,	107.006982°E	,	50	-	50
353	Araneae		Pholcidae								PHO0003	#REF!	RMNH.ARA.11759	SP.RMNH.ARA.PHO0003	#REF!		yes		1	m#	,	1	f#	,	2	j#	4	indiv#	2	adults	IEBR	RMNH-TZA2009101801	CB091018JMLUN2	Cat Ba	Vietnam	:	Hai Phong Province	:	0	,	Cat Ba National Park, Tuyen Duung Giao Duc Moi Truung - Du Lich Sinh Thai [Forest Education Trail]	,	20.797179°N	,	107.006982°E	,	50	-	50
354	Araneae		Pholcidae								PHO0003	#REF!	RMNH.ARA.11760	SP.RMNH.ARA.PHO0003	#REF!	BOLD:ABX8588	yes	AACAATGTATTTTTTATTTGGAGGATGGTCCGCTATGGTGGGAACGGCTTTGAGTGTAATTATTCGTGTGGAGTTAGGGCAGAGAGGTAGATTTTTGGGCGATGATCATTTATATAATGTTATTGTTACTGCCCATGCCTTAGTAATGATTTTTTTTATGGTTATGCCCATTTTAATTGGGGGGTTTGGAAACTGATTAGTACCTTTAATATTAGGGGCTCCGGATATGGCTTTTCCTCGCATAAATAATTTGAGTTTTTGGTTATTACCTCCCTCTATTTTATTGTTATTATTATCTGGTTTAGTTGAGACAGGAGTAGGTGCTGGGTGGACGATTTATCCCCCGCTCTCTTCTAGTTTAGGACATGGGGGAGTTTCTATAGATTTTGCTATCTTTTC…	1	m#							1	indiv#	1	adults	RMNH	RMNH-TZA2009101801	CB091018PSLUN	Cat Ba	Vietnam	:	Hai Phong Province	:	0	,	Cat Ba National Park, Tuyen Duung Giao Duc Moi Truung - Du Lich Sinh Thai [Forest Education Trail]	,	20.797179°N	,	107.006982°E	,	50	-	50
356	Araneae		Pholcidae								PHO0003	#REF!	RMNH.ARA.11761	SP.RMNH.ARA.PHO0003	#REF!	BOLD:ABX8588	yes	AACAATGTATTTTTTATTTGGAGGATGGTCCGCTATGGTGGGAACGGCTTTGAGTGTAATTATTCGTGTGGAGTTAGGGCAGAGAGGTAGATTTTTGGGCGATGATCATTTATATAATGTTATTGTTACTGCCCATGCCTTAGTAATGATTTTTTTTATGGTTATGCCCATTTTAATTGGGGGGTTTGGAAACTGATTAGTACCTTTAATATTAGGGGCTCCGGATATGGCTTTTCCTCGCATAAATAATTTGAGTTTTTGGTTATTACCTCCCTCTATTTTATTGTTATTATTATCTGGTTTAGTTGAGACAGGAGTAGGTGCTGGGTGGACGATTTATCCCCCGCTCTCTTCTAGTTTAGGACATGGGGGAGTTTCTATAGATTTTGCTATCTTTTC…			,	1	f#				1	indiv#	1	adults	RMNH	RMNH-TZA2009101801	CB091019JMLUN	Cat Ba	Vietnam	:	Hai Phong Province	:	0	,	Cat Ba National Park, Tuyen Duung Giao Duc Moi Truung - Du Lich Sinh Thai [Forest Education Trail]	,	20.797179°N	,	107.006982°E	,	50	-	50
357	Araneae		Pholcidae								PHO0003	#REF!	RMNH.ARA.11762	SP.RMNH.ARA.PHO0003	#REF!		no				,	1	f#	,	2	j#	3	indiv#	1	adults	RMNH	RMNH-TZA2009101801	CB091018JMLUN	Cat Ba	Vietnam	:	Hai Phong Province	:	0	,	Cat Ba National Park, Tuyen Duung Giao Duc Moi Truung - Du Lich Sinh Thai [Forest Education Trail]	,	20.797179°N	,	107.006982°E	,	50	-	50
355	Araneae		Pholcidae								PHO0003	#REF!	RMNH.ARA.12689	SP.RMNH.ARA.PHO0003	#REF!		no				,	1	f#	,	1	j#	2	indiv#	1	adults	RMNH	RMNH-TZA2009101801	CB091018PSLUN	Cat Ba	Vietnam	:	Hai Phong Province	:	0	,	Cat Ba National Park, Tuyen Duung Giao Duc Moi Truung - Du Lich Sinh Thai [Forest Education Trail]	,	20.797179°N	,	107.006982°E	,	50	-	50
328	Araneae		Pholcidae								PHO0004	#REF!	RMNH.ARA.11735	SP.RMNH.ARA.PHO0004	#REF!		yes				,	1	f#				1	indiv#	1	adults	RMNH	RMNH-TZA2009100701	CF091012JMLDD2	Cuc Phuong	Vietnam	:	Ninh Binh Province	:	0	,	Cuc Phuong National Park, Cay Dang Co Thu trail	,	20.299039°N	,	105.655756°E	,	200	-	200
338	Araneae		Pholcidae								PHO0004	#REF!	RMNH.ARA.11745	SP.RMNH.ARA.PHO0004	#REF!		yes		1	m#				,	6	j#	7	indiv#	1	adults	IEBR	RMNH-TZA2009100701	CF091007WIN	Cuc Phuong	Vietnam	:	Ninh Binh Province	:	0	,	Cuc Phuong National Park, Cay Dang Co Thu trail	,	20.299039°N	,	105.655756°E	,	200	-	200
755	Araneae		Pholcidae			Khorata	sp.			Jeremy Miller	PHO0005	#REF!	RMNH.ARA.12137	SP.RMNH.ARA.PHO0005	#REF!	BOLD:ABX8589	yes	AACTATATATTTTTTGTTTGGTATTTGGTCTGCTATGTTAGGTACAGCTTTAAGAGTTTTGATTCGTATTGAATTAGGTCAGGTTGGTAGATTATTAGGTGATGATCATCTTTATAATGTGATTGTTACTTCGCATGCTTTAGTTATGATTTTTTTTATGGTTATGCCTGTTTTAATTGGTGGATTTGGTAATTGGCTAGTGCCATTAATATTAGGGGCTCCTGATATAGCTTTTCCTCGTATAAATAATTTAAGATTTTGATTATTACCACCTTCTTTATTATTATTGTTATTGTCTGCTATAGTGGATAGAGGGGTGGGGGCAGGATGGACTATTTATCCACCACTTTCTTCTAGATTGGGTCATGGAGGTATTTCTGTGGATTTTGCTATTTTTTC…	1	m#							1		1	adults	RMNH	RMNH-TZA2009092701	VQ091004JMLDD2	Vu Quang	Vietnam	:	Ha Tinh Province	:	0	,	Vu Quang National Park, forest near Don Bien Phong [border station] 567	,	18.331306°N	,	105.439111°E	,	50	-	50
759	Araneae		Pholcidae			Khorata	sp.			Jeremy Miller	PHO0005	#REF!	RMNH.ARA.12140	SP.RMNH.ARA.PHO0005	#REF!		no		1	m#							1		1	adults	RMNH	RMNH-TZA2009092701	VQ091003JMLUN2	Vu Quang	Vietnam	:	Ha Tinh Province	:	0	,	Vu Quang National Park, forest near Don Bien Phong [border station] 567	,	18.331306°N	,	105.439111°E	,	50	-	50
764	Araneae		Pholcidae			Khorata	sp.			Jeremy Miller	PHO0005	#REF!	RMNH.ARA.12145	SP.RMNH.ARA.PHO0005	#REF!		no				,	1	f#				1		1	adults	IEBR	RMNH-TZA2009092701	VQ091003JMLDD	Vu Quang	Vietnam	:	Ha Tinh Province	:	0	,	Vu Quang National Park, forest near Don Bien Phong [border station] 567	,	18.331306°N	,	105.439111°E	,	50	-	50
781	Araneae		Pholcidae			Khorata	sp.			Jeremy Miller	PHO0005	#REF!	RMNH.ARA.12161	SP.RMNH.ARA.PHO0005	#REF!		no		1	m#	,	1	f#				2		2	adults	IEBR	RMNH-TZA2009092701	VQ090927JMLDN	Vu Quang	Vietnam	:	Ha Tinh Province	:	0	,	Vu Quang National Park, forest near Don Bien Phong [border station] 567	,	18.331306°N	,	105.439111°E	,	50	-	50
798	Araneae		Pholcidae			Khorata	sp.			Jeremy Miller	PHO0005	#REF!	RMNH.ARA.12178	SP.RMNH.ARA.PHO0005	#REF!		no		1	m#							1		1	adults	IEBR	RMNH-TZA2009092701	VQ090927JMLUN	Vu Quang	Vietnam	:	Ha Tinh Province	:	0	,	Vu Quang National Park, forest near Don Bien Phong [border station] 567	,	18.331306°N	,	105.439111°E	,	50	-	50
825	Araneae		Pholcidae			Khorata	sp.			Jeremy Miller	PHO0005	#REF!	RMNH.ARA.12204	SP.RMNH.ARA.PHO0005	#REF!		no				,	1	f#				1		1	adults	RMNH	RMNH-TZA2009092701	VQ090927JMLDD	Vu Quang	Vietnam	:	Ha Tinh Province	:	0	,	Vu Quang National Park, forest near Don Bien Phong [border station] 567	,	18.331306°N	,	105.439111°E	,	50	-	50
880	Araneae		Pholcidae			Khorata	sp.			Jeremy Miller	PHO0005	#REF!	RMNH.ARA.12258	SP.RMNH.ARA.PHO0005	#REF!		no				,	1	f#				1		1	adults	RMNH	RMNH-TZA2009092701	VQ091004JMLUN	Vu Quang	Vietnam	:	Ha Tinh Province	:	0	,	Vu Quang National Park, forest near Don Bien Phong [border station] 567	,	18.331306°N	,	105.439111°E	,	50	-	50
925	Araneae		Pholcidae			Khorata	sp.			Jeremy Miller	PHO0005	#REF!	RMNH.ARA.12304	SP.RMNH.ARA.PHO0005	#REF!		no				,	2	f#				2		2	adults	IEBR	RMNH-TZA2009092701	VQ091003JMLUN2	Vu Quang	Vietnam	:	Ha Tinh Province	:	0	,	Vu Quang National Park, forest near Don Bien Phong [border station] 567	,	18.331306°N	,	105.439111°E	,	50	-	50
928	Araneae		Pholcidae			Khorata	sp.			Jeremy Miller	PHO0005	#REF!	RMNH.ARA.12307	SP.RMNH.ARA.PHO0005	#REF!		no				,	1	f#				1		1	adults	RMNH	RMNH-TZA2009092701	VQ090927PSLUN	Vu Quang	Vietnam	:	Ha Tinh Province	:	0	,	Vu Quang National Park, forest near Don Bien Phong [border station] 567	,	18.331306°N	,	105.439111°E	,	50	-	50
1007	Araneae		Pholcidae			Khorata	sp.			Jeremy Miller	PHO0005	#REF!	RMNH.ARA.12385	SP.RMNH.ARA.PHO0005	#REF!		no				,	1	f#				1		1	adults	IEBR	RMNH-TZA2009092701	VQ090928JMLUN	Vu Quang	Vietnam	:	Ha Tinh Province	:	0	,	Vu Quang National Park, forest near Don Bien Phong [border station] 567	,	18.331306°N	,	105.439111°E	,	50	-	50
756	Araneae		Pholcidae			Khorata	sp.			Jeremy Miller	PHO0005	#REF!	RMNH.ARA.12566	SP.RMNH.ARA.PHO0005	#REF!		yes				,	1	f#				1		1	adults	RMNH	RMNH-TZA2009092701	VQ091004JMLDD2	Vu Quang	Vietnam	:	Ha Tinh Province	:	0	,	Vu Quang National Park, forest near Don Bien Phong [border station] 567	,	18.331306°N	,	105.439111°E	,	50	-	50
789	Araneae		Pholcidae			Belisana	sp.			Jeremy Miller	PHO0006	#REF!	RMNH.ARA.12169	SP.RMNH.ARA.PHO0006	#REF!		yes				,	1	f#				1		1	adults	RMNH	RMNH-TZA2009092701	VQ090927JMLDN	Vu Quang	Vietnam	:	Ha Tinh Province	:	0	,	Vu Quang National Park, forest near Don Bien Phong [border station] 567	,	18.331306°N	,	105.439111°E	,	50	-	50
881	Araneae		Pholcidae			Belisana	sp.			Jeremy Miller	PHO0006	#REF!	RMNH.ARA.12259	SP.RMNH.ARA.PHO0006	#REF!		no				,	1	f#				1		1	adults	RMNH	RMNH-TZA2009092701	VQ090928JMLUN2	Vu Quang	Vietnam	:	Ha Tinh Province	:	0	,	Vu Quang National Park, forest near Don Bien Phong [border station] 567	,	18.331306°N	,	105.439111°E	,	50	-	50
929	Araneae		Pholcidae			Belisana	sp.			Jeremy Miller	PHO0006	#REF!	RMNH.ARA.12308	SP.RMNH.ARA.PHO0006	#REF!		yes		1	m#	,	1	f#				2		2	adults	RMNH	RMNH-TZA2009092701	VQ090928PSLUN	Vu Quang	Vietnam	:	Ha Tinh Province	:	0	,	Vu Quang National Park, forest near Don Bien Phong [border station] 567	,	18.331306°N	,	105.439111°E	,	50	-	50
930	Araneae		Pholcidae			Belisana	sp.			Jeremy Miller	PHO0006	#REF!	RMNH.ARA.12309	SP.RMNH.ARA.PHO0006	#REF!		no		1	m#							1		1	adults	RMNH	RMNH-TZA2009092701	VQ091004PSLUN	Vu Quang	Vietnam	:	Ha Tinh Province	:	0	,	Vu Quang National Park, forest near Don Bien Phong [border station] 567	,	18.331306°N	,	105.439111°E	,	50	-	50
931	Araneae		Pholcidae			Belisana	sp.			Jeremy Miller	PHO0006	#REF!	RMNH.ARA.12310	SP.RMNH.ARA.PHO0006	#REF!		no		1	m#	,	1	f#				2		2	adults	IEBR	RMNH-TZA2009092701	VQ091003JMLUN	Vu Quang	Vietnam	:	Ha Tinh Province	:	0	,	Vu Quang National Park, forest near Don Bien Phong [border station] 567	,	18.331306°N	,	105.439111°E	,	50	-	50
932	Araneae		Pholcidae			Belisana	sp.			Jeremy Miller	PHO0006	#REF!	RMNH.ARA.12311	SP.RMNH.ARA.PHO0006	#REF!		no		1	m#	,	1	f#				2		2	adults	IEBR	RMNH-TZA2009092701	VQ091004PSBED	Vu Quang	Vietnam	:	Ha Tinh Province	:	0	,	Vu Quang National Park, forest near Don Bien Phong [border station] 567	,	18.331306°N	,	105.439111°E	,	50	-	50
933	Araneae		Pholcidae			Belisana	sp.			Jeremy Miller	PHO0006	#REF!	RMNH.ARA.12312	SP.RMNH.ARA.PHO0006	#REF!		no		1	m#							1		1	adults	IEBR	RMNH-TZA2009092701	VQ091004PSLUN	Vu Quang	Vietnam	:	Ha Tinh Province	:	0	,	Vu Quang National Park, forest near Don Bien Phong [border station] 567	,	18.331306°N	,	105.439111°E	,	50	-	50
53	Araneae		Pholcidae			Belisana	sp.			Jeremy Miller	PHO0007	#REF!	RMNH.ARA.11463	SP.RMNH.ARA.PHO0007	#REF!		yes				,	1	f#				1	indiv#	1	adults	RMNH	RMNH-TZA2009101801	CB091018PSWIN	Cat Ba	Vietnam	:	Hai Phong Province	:	0	,	Cat Ba National Park, Tuyen Duung Giao Duc Moi Truung - Du Lich Sinh Thai [Forest Education Trail]	,	20.797179°N	,	107.006982°E	,	50	-	50
634	Araneae		Pholcidae			Belisana	sp.			Jeremy Miller	PHO0007	#REF!	RMNH.ARA.12029	SP.RMNH.ARA.PHO0007	#REF!		no				,	1	f#				1	indiv#	1	adults	IEBR	RMNH-TZA2009101801	CB091021PSWIN	Cat Ba	Vietnam	:	Hai Phong Province	:	0	,	Cat Ba National Park, Tuyen Duung Giao Duc Moi Truung - Du Lich Sinh Thai [Forest Education Trail]	,	20.797179°N	,	107.006982°E	,	50	-	50
882	Araneae		Pholcidae								PHO0008	#REF!	RMNH.ARA.12260	SP.RMNH.ARA.PHO0008	#REF!		no				,	1	f#				1		1	adults	IEBR	RMNH-TZA2009092701	VQ090927JMLUN	Vu Quang	Vietnam	:	Ha Tinh Province	:	0	,	Vu Quang National Park, forest near Don Bien Phong [border station] 567	,	18.331306°N	,	105.439111°E	,	50	-	50
917	Araneae		Pholcidae								PHO0008	#REF!	RMNH.ARA.12296	SP.RMNH.ARA.PHO0008	#REF!	BOLD:ABX8586	yes	GACTATATATTTTTTATTAGGGGGATGATCTGCAATAATAGGGACTGCATTAAGAATATTGATTCGTGTTGAGTTAGGACAAGTAGGTAGATTTTTAGGGGATGATCATTTATATAATGTTGTAGTTACTGCTCATGCTTTAGTAATAATTTTTTTTATGGTAATACCAGTATTAATTGGCGGGTTTGGAAATTGATTAGTTCCTTTAATATTAGGAGCACCTGATATAGCGTTCCCTCGAATAAATAATTTAAGATTTTGATTATTACCCCCGTCTATTATATTATTAGTATTATCTGCATTAGTTGAGACAGGAGTAGGGGCTGGATGAACTATTTATCCACCCTTATCTAGAAGAATAGGTCACTCAGGGGTATCAATAGATTTTGCTATTTTTTC…			,	1	f#				1		1	adults	RMNH	RMNH-TZA2009092701	VQ091003JMLUN2	Vu Quang	Vietnam	:	Ha Tinh Province	:	0	,	Vu Quang National Park, forest near Don Bien Phong [border station] 567	,	18.331306°N	,	105.439111°E	,	50	-	50
371	Araneae		Pisauridae								PIS0001	#REF!	RMNH.ARA.11776	SP.RMNH.ARA.PIS0001	#REF!	BOLD:ABY1881	yes	AACTTTGTATTTAATTTTTGGTGTGTGATCAGCAATAGTTGGTACGGCAATAAGAGTATTAATTCGTATAGAATTAGGTAATTCTGGAAGACTTTTAGGGGATGATCATTTATATAATGTGATAGTTACAGCTCATGCTTTTGTAATAATTTTCTTTATGGTAATACCAATTATAATTGGTGGTTTTGGGAATTGATTGGTTCCTTTAATACTAGGGGCTCCTGATATATCGTTTCCTCGAATAAATAATTTGTCTTTTTGATTACTTCCTCCTTCTTTATTTTTATTATTTATATCGTCTATAGTAGAAATAGGTGTAGGAGCGGGATGGACTGTTTATCCTCCTCTTGCATCTACTGTTGGACATGCAGGGAGTTCTATGGATTTTGCTATTTTTTC…			,	1	f#				1	indiv#	1	adults	RMNH	RMNH-TZA2009101801	CB091022PSLUN	Cat Ba	Vietnam	:	Hai Phong Province	:	0	,	Cat Ba National Park, Tuyen Duung Giao Duc Moi Truung - Du Lich Sinh Thai [Forest Education Trail]	,	20.797179°N	,	107.006982°E	,	50	-	50
674	Araneae		Pisauridae								PIS0001	#REF!	RMNH.ARA.12065	SP.RMNH.ARA.PIS0001	#REF!		no				,	1	f#				1	indiv#	1	adults	IEBR	RMNH-TZA2009101801	CB091021JMLUN	Cat Ba	Vietnam	:	Hai Phong Province	:	0	,	Cat Ba National Park, Tuyen Duung Giao Duc Moi Truung - Du Lich Sinh Thai [Forest Education Trail]	,	20.797179°N	,	107.006982°E	,	50	-	50
677	Araneae		Pisauridae								PIS0001	#REF!	RMNH.ARA.12068	SP.RMNH.ARA.PIS0001	#REF!		no				,	1	f#				1	indiv#	1	adults	RMNH	RMNH-TZA2009101801	CB091018JMLUN	Cat Ba	Vietnam	:	Hai Phong Province	:	0	,	Cat Ba National Park, Tuyen Duung Giao Duc Moi Truung - Du Lich Sinh Thai [Forest Education Trail]	,	20.797179°N	,	107.006982°E	,	50	-	50
680	Araneae		Pisauridae								PIS0001	#REF!	RMNH.ARA.12071	SP.RMNH.ARA.PIS0001	#REF!		no				,	1	f#				1	indiv#	1	adults	IEBR	RMNH-TZA2009101801	CB091018JMLUN2	Cat Ba	Vietnam	:	Hai Phong Province	:	0	,	Cat Ba National Park, Tuyen Duung Giao Duc Moi Truung - Du Lich Sinh Thai [Forest Education Trail]	,	20.797179°N	,	107.006982°E	,	50	-	50
791	Araneae		Psechridae			Fecenia		protensa	Thorell, 1891	Ping Feng	PSE0001	#REF!	RMNH.ARA.12171	SP.RMNH.ARA.PSE0001	#REF!	BOLD:ABY0294	yes	AACATTATATTTGGTTTTTGGTGTTTGGTCAGCTATAGTGGGTACAGCTATAAGAGTTTTAATTCGTATAGAATTAGGAAATCCCGGGAGATTTATAGGTGATGATCATTTATATAATGTTATTGTTACTGCTCATGCTTTTGTAATAATTTTTTTTATAGTTATACCTATAATAATTGGGGGATTTGGAAATTGATTAATTCCTTTAATATTAGGGGCTCCTGATATATCTTTTCCTCGTATGAATAATTTATCTTTTTGATTATTACCTCCTTCTTTATTTTTATTATTTATTTCTTCTATAGTGGAGATGGGTGTTGGTGCAGGATGAACTGTTTATCCTCCTTTAGCATCTAGAATAGGTCATATAGGAAGTTCAATAGATTTTGCTATTTTTTC…	1	m#							1		1	adults	RMNH	RMNH-TZA2009092701	VQ090928JMLDN	Vu Quang	Vietnam	:	Ha Tinh Province	:	0	,	Vu Quang National Park, forest near Don Bien Phong [border station] 567	,	18.331306°N	,	105.439111°E	,	50	-	50
797	Araneae		Psechridae			Fecenia		protensa	Thorell, 1891	Ping Feng	PSE0001	#REF!	RMNH.ARA.12177	SP.RMNH.ARA.PSE0001	#REF!	BOLD:ABY0294	yes	AACATTATATTTGGTTTTTGGTGTTTGGTCAGCTATAGTGGGTACAGCTATAAGAGTTTTAATTCGTATAGAATTAGGAAATCCCGGGAGATTTATAGGTGATGATCATTTATATAATGTTATTGTTACTGCTCATGCTTTTGTAATAATTTTTTTTATAGTTATACCTATAATAATTGGGGGATTTGGAAATTGATTAATTCCTTTAATATTAGGGGCTCCTGATATATCTTTTCCTCGTATGAATAATTTATCTTTTTGATTATTACCTCCTTCTTTATTTTTATTATTTATTTCTTCTATAGTGGAGATGGGTGTTGGTGCAGGATGAACTGTTTATCCTCCTTTAGCATCTAGAATAGGTCATATAGGAAGTTCAATAGATTTTGCTATTTTTTC…			,	1	f#				1		1	adults	RMNH	RMNH-TZA2009092701	VQ091004PSLUN	Vu Quang	Vietnam	:	Ha Tinh Province	:	0	,	Vu Quang National Park, forest near Don Bien Phong [border station] 567	,	18.331306°N	,	105.439111°E	,	50	-	50
93	Araneae		Salticidae	Spartaeinae						Tamas Szuts	SAL0001	#REF!	RMNH.ARA.11504	SP.RMNH.ARA.SAL0001	#REF!	BOLD:ABX8456	yes	TACTTTATATTTAATGTTTGGAGCATGATCCGCTATAGTTGGTACAGCTATAAGAGTTTTAATCCGAATAGAATTAGGGCAAGTAGGAAGTTTTTTAGGTAGAGATCAACTATATAATGTTATTGTTACGGCTCATGCTTTTGTTATAATTTTTTTTATAGTGATACCAATTTTAATTGGTGGATTTGGTAATTGGTTAGTTCCTTTAATATTAGGTGCTCCTGATATAGCTTTTCCTCGAATAAATAACTTAAGATTTTGATTATTACCCCCATCACTACTAATATTATTTATTTCATCAATAGTAGATATGGGAGTTGGGGCGGGATGAACGGTTTATCCTCCATTAGCTGGATTAATAGGACATTCCGGAAGTGCCGTTGATTTTGCTATTTTTTC…			,	1	f#				1	indiv#	1	adults	RMNH	RMNH-TZA2009100701	CF091013JMLUN	Cuc Phuong	Vietnam	:	Ninh Binh Province	:	0	,	Cuc Phuong National Park, Cay Dang Co Thu trail	,	20.299039°N	,	105.655756°E	,	200	-	200
97	Araneae		Salticidae	Spartaeinae						Tamas Szuts	SAL0001	#REF!	RMNH.ARA.11508	SP.RMNH.ARA.SAL0001	#REF!		no				,	1	f#				1	indiv#	1	adults	IEBR	RMNH-TZA2009100701	CF091012JMLUN	Cuc Phuong	Vietnam	:	Ninh Binh Province	:	0	,	Cuc Phuong National Park, Cay Dang Co Thu trail	,	20.299039°N	,	105.655756°E	,	200	-	200
98	Araneae		Salticidae	Spartaeinae						Tamas Szuts	SAL0001	#REF!	RMNH.ARA.11509	SP.RMNH.ARA.SAL0001	#REF!		no				,	1	f#				1	indiv#	1	adults	IEBR	RMNH-TZA2009100701	CF091007JMLUN	Cuc Phuong	Vietnam	:	Ninh Binh Province	:	0	,	Cuc Phuong National Park, Cay Dang Co Thu trail	,	20.299039°N	,	105.655756°E	,	200	-	200
94	Araneae		Salticidae			Synagelides	sp.			Tamas Szuts	SAL0002	#REF!	RMNH.ARA.11505	SP.RMNH.ARA.SAL0002	#REF!	BOLD:ABY0455	yes	TACTTTATATTTTATTTTTGGAGCATGATCTGCTATAGTGGGAACTGGAATAAGAATATTAATTCGAATAGAATTAGGACAATCAGGGAGATTTTTAGGAAGTGATCATTTATATAATGTGATTGTAACTGCACATGCATTTATTATAATTTTTTTTATGGTTATACCAATTTTAATTGGTGGATTTGGAAATTGATTGGTTCCTTTAATATTAGGTGCTCCTGATATAGCTTTTCCTCGAATAAATAATTTGAGATTTTGGTTATTGCCTCCTTCTTTAATATTACTATTTATTTCATCTATAGTTGAGATGGGTGTAGGTACTGGATGAACAGTTTATCCACCATTGGCTTCTATTGTGGGCCATGGAGGAAGTTCTGTGGATTTTGCTATTTTTTC…			,	1	f#				1	indiv#	1	adults	RMNH	RMNH-TZA2009100701	CF091012WIN	Cuc Phuong	Vietnam	:	Ninh Binh Province	:	0	,	Cuc Phuong National Park, Cay Dang Co Thu trail	,	20.299039°N	,	105.655756°E	,	200	-	200
104	Araneae		Salticidae			Synagelides	sp.			Tamas Szuts	SAL0002	#REF!	RMNH.ARA.11515	SP.RMNH.ARA.SAL0002	#REF!		no				,	1	f#				1	indiv#	1	adults	IEBR	RMNH-TZA2009100701	CF091007WIN	Cuc Phuong	Vietnam	:	Ninh Binh Province	:	0	,	Cuc Phuong National Park, Cay Dang Co Thu trail	,	20.299039°N	,	105.655756°E	,	200	-	200
105	Araneae		Salticidae			Synagelides	sp.			Tamas Szuts	SAL0002	#REF!	RMNH.ARA.11516	SP.RMNH.ARA.SAL0002	#REF!	BOLD:ABY0455	yes	TACTTTATATTTTATTTTTGGAGCATGATCTGCTATAGTGGGAACTGGAATAAGAATATTAATTCGAATAGAATTAGGACAATCAGGGAGATTTTTAGGAAGTGATCATTTATATAATGTGATTGTAACTGCACATGCATTTATTATAATTTTTTTTATGGTTATACCAATTTTAATTGGTGGATTTGGAAATTGATTGGTTCCTTTAATATTAGGTGCTCCTGATATAGCTTTTCCTCGAATAAATAATTTGAGATTTTGGTTATTGCCTCCTTCTTTAATATTACTATTTATTTCATCTATAGTTGAGATGGGTGTAGGTACTGGATGAACAGTTTATCCACCATTGGCTTCTATTGTGGGCCATGGAGGAAGTTCTGTGGATTTTGCTATTTTTTC…	1	m#							1	indiv#	1	adults	RMNH	RMNH-TZA2009100701	CF091007WIN	Cuc Phuong	Vietnam	:	Ninh Binh Province	:	0	,	Cuc Phuong National Park, Cay Dang Co Thu trail	,	20.299039°N	,	105.655756°E	,	200	-	200
95	Araneae		Salticidae								SAL0003	#REF!	RMNH.ARA.11506	SP.RMNH.ARA.SAL0003	#REF!		yes				,	1	f#				1	indiv#	1	adults	RMNH	RMNH-TZA2009100701	CF091008JMLUN	Cuc Phuong	Vietnam	:	Ninh Binh Province	:	0	,	Cuc Phuong National Park, Cay Dang Co Thu trail	,	20.299039°N	,	105.655756°E	,	200	-	200
101	Araneae		Salticidae								SAL0003	#REF!	RMNH.ARA.11512	SP.RMNH.ARA.SAL0003	#REF!		no				,	1	f#				1	indiv#	1	adults	IEBR	RMNH-TZA2009100701	CF091013JMLUN2	Cuc Phuong	Vietnam	:	Ninh Binh Province	:	0	,	Cuc Phuong National Park, Cay Dang Co Thu trail	,	20.299039°N	,	105.655756°E	,	200	-	200
96	Araneae		Salticidae								SAL0004	#REF!	RMNH.ARA.11507	SP.RMNH.ARA.SAL0004	#REF!		yes				,	1	f#				1	indiv#	1	adults	IEBR	RMNH-TZA2009100701	CF091013JMLDD	Cuc Phuong	Vietnam	:	Ninh Binh Province	:	0	,	Cuc Phuong National Park, Cay Dang Co Thu trail	,	20.299039°N	,	105.655756°E	,	200	-	200
103	Araneae		Salticidae								SAL0004	#REF!	RMNH.ARA.11514	SP.RMNH.ARA.SAL0004	#REF!	BOLD:ABX8031	yes	AACCTTGTATTTAATTTTTGGAGCTTGGTGTGCTATAGTTGGTACTGCTATAAGAGTTTTGATTCGAATAGAGTTAGGACAAACTGGAAGTTTTTTGGGAAGAGATCATTTATATAATGTGATTGTAACTGCACATGCTTTTGTTATAATTTTTTTTATAGTAATACCTATTATAATTGGAGGTTTTGGAAATTGATTGATTCCTTTAATATTAGGAGCTCCTGATATAGCTTTTCCTCGTATAAATAATCTTAGTTTTTGATTACTACCACCATCATTAATTTTGTTGTTTATTTCTTCGATAGTAGAAATAGGAGTTGGAGCTGGATGAACTATTTATCCACCATTAGCTTCAATTATAGGACATAATGGGAGATCAGTTGATTTTGCTATTTTTTC…	1	m#							1	indiv#	1	adults	RMNH	RMNH-TZA2009100701	CF091009WIN	Cuc Phuong	Vietnam	:	Ninh Binh Province	:	0	,	Cuc Phuong National Park, Cay Dang Co Thu trail	,	20.299039°N	,	105.655756°E	,	200	-	200
99	Araneae		Salticidae								SAL0005	#REF!	RMNH.ARA.11510	SP.RMNH.ARA.SAL0005	#REF!	BOLD:ABX7737	yes	AACTTTATATTTGGTATTTGGTGCTTGAGCTGCTATAGTAGGAACTGCAATAAGAGTATTAATTCGTATAGAATTGGGTCAAACAGGAAGATTTTTAGGTAATGAACATTTATATAATGTAATTGTTACGGCTCATGCTTTTGTTATAATTTTTTTTATAGTAATACCTATTTTAATTGGAGGATTTGGTAATTGATTAGTTCCTTTAATGTTGGGAGCACCTGATATAGCTTTTCCTCGTATAAATAATTTAAGATTTTGATTATTACCCCCTTCTTTAATTTTATTATTTATTTCTTCTATAGCTGAGATAGGAGTAGGGGCTGGGTGAACTGTATATCCGCCTTTAGCATCTATTGTAGGTCATAATGGTAGTTCGGTAGATTTTGCTATTTTTTC…	1	m#							1	indiv#	1	adults	RMNH	RMNH-TZA2009100701	CF091008JMLUN	Cuc Phuong	Vietnam	:	Ninh Binh Province	:	0	,	Cuc Phuong National Park, Cay Dang Co Thu trail	,	20.299039°N	,	105.655756°E	,	200	-	200
100	Araneae		Salticidae								SAL0005	#REF!	RMNH.ARA.11511	SP.RMNH.ARA.SAL0005	#REF!		yes				,	1	f#				1	indiv#	1	adults	IEBR	RMNH-TZA2009100701	CF091013JMLUN2	Cuc Phuong	Vietnam	:	Ninh Binh Province	:	0	,	Cuc Phuong National Park, Cay Dang Co Thu trail	,	20.299039°N	,	105.655756°E	,	200	-	200
102	Araneae		Salticidae	Spartaeinae						Tamas Szuts	SAL0006	#REF!	RMNH.ARA.11513	SP.RMNH.ARA.SAL0006	#REF!		yes				,	1	f#				1	indiv#	1	adults	IEBR	RMNH-TZA2009100701	CF091012JMLDD	Cuc Phuong	Vietnam	:	Ninh Binh Province	:	0	,	Cuc Phuong National Park, Cay Dang Co Thu trail	,	20.299039°N	,	105.655756°E	,	200	-	200
348	Araneae		Salticidae			Telamonia?	sp.			Tamas Szuts	SAL0008	#REF!	RMNH.ARA.11754	SP.RMNH.ARA.SAL0008	#REF!	BOLD:ABX8126	yes	AACTTTATATTTGATTTTTGGAGCTTGATCAGCTATAGTAGGAACTGCTATAAGAATATTGATTCGAATAGAATTAGGTCAAACGGGAAGATTTTTAGGAAATGAACAATTATATAATGTTATTGTAACAGCTCATGCTTTTGTTATAATTTTTTTTATAGTAATACCTATTTTAATTGGGGGATTTGGAAATTGATTAGTTCCTTTAATGTTAGGAGCTCCGGATATGGCTTTTCCTCGAATAAATAATTTAAGATTTTGATTATTACCACCTTCTTTAATATTATTATTTATTTCTTCTATAGCAGAAATAGGAGTGGGAGCGGGTTGAACTGTATATCCTCCTTTGGCTTCTATTGTAGGTCATAATGGAAGTTCAGTGGATTTTGCTATTTTTTC…			,	1	f#				1	indiv#	1	adults	RMNH	RMNH-TZA2009101801	CB091023JMLUN	Cat Ba	Vietnam	:	Hai Phong Province	:	0	,	Cat Ba National Park, Tuyen Duung Giao Duc Moi Truung - Du Lich Sinh Thai [Forest Education Trail]	,	20.797179°N	,	107.006982°E	,	50	-	50
349	Araneae		Salticidae			Telamonia?	sp.			Tamas Szuts	SAL0008	#REF!	RMNH.ARA.11755	SP.RMNH.ARA.SAL0008	#REF!		no				,	1	f#				1	indiv#	1	adults	RMNH	RMNH-TZA2009101801	CB091021HNBED	Cat Ba	Vietnam	:	Hai Phong Province	:	0	,	Cat Ba National Park, Tuyen Duung Giao Duc Moi Truung - Du Lich Sinh Thai [Forest Education Trail]	,	20.797179°N	,	107.006982°E	,	50	-	50
350	Araneae		Salticidae			Telamonia?	sp.			Tamas Szuts	SAL0008	#REF!	RMNH.ARA.11756	SP.RMNH.ARA.SAL0008	#REF!		no				,	1	f#				1	indiv#	1	adults	RMNH	RMNH-TZA2009101801	CB091022PSLUN	Cat Ba	Vietnam	:	Hai Phong Province	:	0	,	Cat Ba National Park, Tuyen Duung Giao Duc Moi Truung - Du Lich Sinh Thai [Forest Education Trail]	,	20.797179°N	,	107.006982°E	,	50	-	50
602	Araneae		Salticidae			Telamonia?	sp.			Tamas Szuts	SAL0008	#REF!	RMNH.ARA.11998	SP.RMNH.ARA.SAL0008	#REF!		no				,	1	f#				1	indiv#	1	adults	RMNH	RMNH-TZA2009101801	CB091021JMLUN	Cat Ba	Vietnam	:	Hai Phong Province	:	0	,	Cat Ba National Park, Tuyen Duung Giao Duc Moi Truung - Du Lich Sinh Thai [Forest Education Trail]	,	20.797179°N	,	107.006982°E	,	50	-	50
620	Araneae		Salticidae			Telamonia?	sp.			Tamas Szuts	SAL0008	#REF!	RMNH.ARA.12015	SP.RMNH.ARA.SAL0008	#REF!		no				,	1	f#				1	indiv#	1	adults	IEBR	RMNH-TZA2009101801	CB091022JMLUN	Cat Ba	Vietnam	:	Hai Phong Province	:	0	,	Cat Ba National Park, Tuyen Duung Giao Duc Moi Truung - Du Lich Sinh Thai [Forest Education Trail]	,	20.797179°N	,	107.006982°E	,	50	-	50
624	Araneae		Salticidae			Telamonia?	sp.			Tamas Szuts	SAL0008	#REF!	RMNH.ARA.12019	SP.RMNH.ARA.SAL0008	#REF!		no				,	1	f#				1	indiv#	1	adults	IEBR	RMNH-TZA2009101801	CB091018JMLUN	Cat Ba	Vietnam	:	Hai Phong Province	:	0	,	Cat Ba National Park, Tuyen Duung Giao Duc Moi Truung - Du Lich Sinh Thai [Forest Education Trail]	,	20.797179°N	,	107.006982°E	,	50	-	50
626	Araneae		Salticidae			Telamonia?	sp.			Tamas Szuts	SAL0008	#REF!	RMNH.ARA.12021	SP.RMNH.ARA.SAL0008	#REF!		no				,	2	f#				2	indiv#	2	adults	IEBR	RMNH-TZA2009101801	CB091018JMLUN2	Cat Ba	Vietnam	:	Hai Phong Province	:	0	,	Cat Ba National Park, Tuyen Duung Giao Duc Moi Truung - Du Lich Sinh Thai [Forest Education Trail]	,	20.797179°N	,	107.006982°E	,	50	-	50
6	Araneae		Salticidae	Euophrynae						Tamas Szuts	SAL0009	#REF!	RMNH.ARA.11418	SP.RMNH.ARA.SAL0009	#REF!	BOLD:ABY1545	yes	GAACTTTATATTTAATTTTTGGAATTTGGTCAGCTATAGTTGGAACTGGAATAAGAGTATTAATTCGTATAGAGTTGGGTCAAACAGGTAATTTATTAGGTAATGATCATTTATATAATGTGATTGTTACTGCACACGCTTTTATTATAATTTTTTTTATAGTTATACCAATTATGATTGGGGGCTTTGGAAATTGATTAATTCCTCTTATATTAGGGGCTCCAGATATAGCTTTTCCTCGAATAAATAATCTTAGTTTTTGATTATTACCTCCATCCTTGGTTTTATTATTTATTTCTTCTATAGTGGAAATAGGGGTAGGAGCGGGGTGGACGATTTATCCACCTTTAGCTTCTTGTATTGGGCATAGAGGAAGATCGGTTGATTTTGCTATTTTTT…			,	1	f#				1	indiv#	1	adults	RMNH	RMNH-TZA2009101801	CB091018PSWIN	Cat Ba	Vietnam	:	Hai Phong Province	:	0	,	Cat Ba National Park, Tuyen Duung Giao Duc Moi Truung - Du Lich Sinh Thai [Forest Education Trail]	,	20.797179°N	,	107.006982°E	,	50	-	50
18	Araneae		Salticidae	Euophrynae						Tamas Szuts	SAL0009	#REF!	RMNH.ARA.11428	SP.RMNH.ARA.SAL0009	#REF!	BOLD:ABY1545	yes	AACTTTATATTTAATTTTTGGAATTTGGTCAGCTATAGTTGGAACTGGAATAAGAGTATTAATTCGTATAGAGTTGGGTCAAACAGGTAATTTATTAGGTAATGATCATTTATATAATGTGATTGTTACTGCACACGCTTTTATTATAATTTTTTTTATAGTTATACCAATTATGATTGGGGGCTTTGGAAATTGATTAATTCCTCTTATATTAGGGGCTCCAGATATAGCTTTTCCTCGAATAAATAATCTTAGTTTTTGATTATTACCTCCATCCTTGGTTTTATTATTTATTTCTTCTATAGTGGAAATAGGGGTAGGAGCGGGGTGGACGATTTATCCACCTTTAGCTTCTTGTATTGGGCATAGAGGAAGATCGGTTGATTTTGCTATTTTTTC…			,	1	f#				1	indiv#	1	adults	RMNH	RMNH-TZA2009101801	CB091018PSWIN	Cat Ba	Vietnam	:	Hai Phong Province	:	0	,	Cat Ba National Park, Tuyen Duung Giao Duc Moi Truung - Du Lich Sinh Thai [Forest Education Trail]	,	20.797179°N	,	107.006982°E	,	50	-	50
37	Araneae		Salticidae	Euophrynae						Tamas Szuts	SAL0009	#REF!	RMNH.ARA.11447	SP.RMNH.ARA.SAL0009	#REF!	BOLD:ABY1545	yes	AACTTTATATTTAATTTTTGGAATTTGGTCAGCTATAGTTGGAACTGGAATAAGAGTATTAATTCGTATAGAGTTGGGTCAAACAGGTAATTTATTAGGTAATGATCATTTATATAATGTGATTGTTACTGCACACGCTTTTATTATAATTTTTTTTATAGTTATACCAATTATGATTGGGGGCTTTGGAAATTGATTAATTCCTCTTATATTAGGGGCTCCAGATATAGCTTTTCCTCGAATAAATAATCTTAGTTTTTGATTATTACCTCCATCCTTGGTTTTATTATTTATTTCTTCTATAGTGGAAATAGGGGTAGGAGCGGGGTGGACGATTTATCCACCTTTAGCTTCTTGTATTGGGCATAGAGGAAGATCGGTTGATTTTGCTATTTTTTC…	1	m#							1	indiv#	1	adults	RMNH	RMNH-TZA2009101801	CB091018PSWIN	Cat Ba	Vietnam	:	Hai Phong Province	:	0	,	Cat Ba National Park, Tuyen Duung Giao Duc Moi Truung - Du Lich Sinh Thai [Forest Education Trail]	,	20.797179°N	,	107.006982°E	,	50	-	50
38	Araneae		Salticidae	Euophrynae						Tamas Szuts	SAL0009	#REF!	RMNH.ARA.11448	SP.RMNH.ARA.SAL0009	#REF!	BOLD:ABY1545	yes	TTATATTTAATTTTTGGAATTTGGTCAGCTATAGTTGGAACTGGAATAAGAGTATTAATTCGTATAGAGTTGGGTCAAACAGGTAATTTATTAGGTAATGATCATTTATATAATGTGATTGTTACTGCACACGCTTTTATTATAATTTTTTTTATAGTTATACCAATTATGATTGGGGGCTTTGGAAATTGATTAATTCCTCTTATATTAGGGGCTCCAGATATAGCTTTTCCTCGAATAAATAATCTTAGTTTTTGATTATTACCTCCATCCTTGGTTTTATTATTTATTTCTTCTATAGTGGAAATAGGGGTAGGAGCGGGGTGGACGATTTATCCACCTTTAGCTTCTTGTATTGGGCATAGAGGAAGATCGGTTGATTTTGCTATTTTTTCTTTA…			,	1	f#				1	indiv#	1	adults	RMNH	RMNH-TZA2009101801	CB091018PSWIN	Cat Ba	Vietnam	:	Hai Phong Province	:	0	,	Cat Ba National Park, Tuyen Duung Giao Duc Moi Truung - Du Lich Sinh Thai [Forest Education Trail]	,	20.797179°N	,	107.006982°E	,	50	-	50
54	Araneae		Salticidae	Euophrynae						Tamas Szuts	SAL0009	#REF!	RMNH.ARA.11464	SP.RMNH.ARA.SAL0009	#REF!	BOLD:ABY1545	yes	TTATATTTAATTTTTGGAATTTGGTCAGCTATAGTTGGAACTGGAATAAGAGTATTAATTCGTATAGAGTTGGGTCAAACAGGTAATTTATTAGGTAATGATCATTTATATAATGTGATTGTTACTGCACACGCTTTTATTATAATTTTTTTTATAGTTATACCAATTATGATTGGGGGCTTTGGAAATTGATTAATTCCTCTTATATTAGGGGCTCCAGATATAGCTTTTCCTCGAATAAATAATCTTAGTTTTTGATTATTACCTCCATCCTTGGTTTTATTATTTATTTCTTCTATAGTGGAAATAGGGGTAGGAGCGGGGTGGACGATTTATCCACCTTTAGCTTCTTGTATTGGGCATAGAGGAAGATCGGTTGATTTTGCTATTTTTTCTTTA…			,	1	f#				1	indiv#	1	adults	RMNH	RMNH-TZA2009101801	CB091018JMWIN	Cat Ba	Vietnam	:	Hai Phong Province	:	0	,	Cat Ba National Park, Tuyen Duung Giao Duc Moi Truung - Du Lich Sinh Thai [Forest Education Trail]	,	20.797179°N	,	107.006982°E	,	50	-	50
55	Araneae		Salticidae	Euophrynae						Tamas Szuts	SAL0009	#REF!	RMNH.ARA.11465	SP.RMNH.ARA.SAL0009	#REF!		yes				,	1	f#				1	indiv#	1	adults	RMNH	RMNH-TZA2009101801	CB091018JMWIN	Cat Ba	Vietnam	:	Hai Phong Province	:	0	,	Cat Ba National Park, Tuyen Duung Giao Duc Moi Truung - Du Lich Sinh Thai [Forest Education Trail]	,	20.797179°N	,	107.006982°E	,	50	-	50
56	Araneae		Salticidae	Euophrynae						Tamas Szuts	SAL0009	#REF!	RMNH.ARA.11466	SP.RMNH.ARA.SAL0009	#REF!		yes				,	1	f#				1	indiv#	1	adults	RMNH	RMNH-TZA2009101801	CB091018JMWIN	Cat Ba	Vietnam	:	Hai Phong Province	:	0	,	Cat Ba National Park, Tuyen Duung Giao Duc Moi Truung - Du Lich Sinh Thai [Forest Education Trail]	,	20.797179°N	,	107.006982°E	,	50	-	50
586	Araneae		Salticidae	Euophrynae						Tamas Szuts	SAL0009	#REF!	RMNH.ARA.11983	SP.RMNH.ARA.SAL0009	#REF!	BOLD:ABY1545	yes	AACTTTATATTTAATTTTTGGAATTTGGTCAGCTATAGTTGGAACTGGAATAAGAGTATTAATTCGTATAGAGTTGGGTCAAACAGGTAATTTATTAGGTAATGATCATTTATATAATGTGATTGTTACTGCACACGCTTTTATTATAATTTTTTTTATAGTTATACCAATTATGATTGGGGGCTTTGGAAATTGATTAATTCCTCTTATATTAGGGGCTCCAGATATAGCTTTTCCTCGAATAAATAATCTTAGTTTTTGATTATTACCTCCATCCTTGGTTTTATTATTTATTTCTTCTATAGTGGAAATAGGGGTAGGAGCGGGGTGGACGATTTATCCACCTTTAGCTTCTTGTATTGGGCATAGAGGAAGATCGGTTGATTTTGCTATTTTTTC…			,	1	f#				1	indiv#	1	adults	RMNH	RMNH-TZA2009101801	CB091022JMLDD2	Cat Ba	Vietnam	:	Hai Phong Province	:	0	,	Cat Ba National Park, Tuyen Duung Giao Duc Moi Truung - Du Lich Sinh Thai [Forest Education Trail]	,	20.797179°N	,	107.006982°E	,	50	-	50
617	Araneae		Salticidae	Euophrynae						Tamas Szuts	SAL0009	#REF!	RMNH.ARA.12012	SP.RMNH.ARA.SAL0009	#REF!		no				,	2	f#				2	indiv#	2	adults	IEBR	RMNH-TZA2009101801	CB091023JMLDD	Cat Ba	Vietnam	:	Hai Phong Province	:	0	,	Cat Ba National Park, Tuyen Duung Giao Duc Moi Truung - Du Lich Sinh Thai [Forest Education Trail]	,	20.797179°N	,	107.006982°E	,	50	-	50
639	Araneae		Salticidae	Euophrynae						Tamas Szuts	SAL0009	#REF!	RMNH.ARA.12034	SP.RMNH.ARA.SAL0009	#REF!		no				,	1	f#				1	indiv#	1	adults	IEBR	RMNH-TZA2009101801	CB091021PSWIN	Cat Ba	Vietnam	:	Hai Phong Province	:	0	,	Cat Ba National Park, Tuyen Duung Giao Duc Moi Truung - Du Lich Sinh Thai [Forest Education Trail]	,	20.797179°N	,	107.006982°E	,	50	-	50
658	Araneae		Salticidae	Euophrynae						Tamas Szuts	SAL0009	#REF!	RMNH.ARA.12050	SP.RMNH.ARA.SAL0009	#REF!		no				,	6	f#				6	indiv#	6	adults	IEBR	RMNH-TZA2009101801	CB091021JMWIN	Cat Ba	Vietnam	:	Hai Phong Province	:	0	,	Cat Ba National Park, Tuyen Duung Giao Duc Moi Truung - Du Lich Sinh Thai [Forest Education Trail]	,	20.797179°N	,	107.006982°E	,	50	-	50
57	Araneae		Salticidae			Synagelides	sp.			Tamas Szuts	SAL0010	#REF!	RMNH.ARA.11467	SP.RMNH.ARA.SAL0010	#REF!	BOLD:ABX8125	yes	ACTTTATATTTGATTTTTGGAGCATGGTCTGCTATAGTTGGAACTGGAATAAGAATATTGATTCGAATAGAATTAGGACAATCTGGAAGATTTTTAGGAAGAGATCATTTATATAATGTTATTGTTACTGCTCATGCTTTTGTTATAATTTTTTTTATAGTTATACCAATTTTAATTGGTGGATTTGGAAATTGATTGGTTCCGTTAATGTTAGGTGCTCCTGATATAGCTTTTCCTCGAATAAATAATTTGAGATTTTGATTATTACCTCCTTCTTTAATATTATTATTTATTTCATCAATGGTTGAGATAGGTGTTGGTACAGGATGAACTGTATATCCCCCGTTGGCTTCTATTGTAGGTCATGGTGGGAGATCTGTAGATTTTGCTATTTTTTCT…	1	m#							1	indiv#	1	adults	RMNH	RMNH-TZA2009101801	CB091018JMWIN	Cat Ba	Vietnam	:	Hai Phong Province	:	0	,	Cat Ba National Park, Tuyen Duung Giao Duc Moi Truung - Du Lich Sinh Thai [Forest Education Trail]	,	20.797179°N	,	107.006982°E	,	50	-	50
58	Araneae		Salticidae			Synagelides	sp.			Tamas Szuts	SAL0010	#REF!	RMNH.ARA.11468	SP.RMNH.ARA.SAL0010	#REF!		yes		1	m#							1	indiv#	1	adults	RMNH	RMNH-TZA2009101801	CB091018JMWIN	Cat Ba	Vietnam	:	Hai Phong Province	:	0	,	Cat Ba National Park, Tuyen Duung Giao Duc Moi Truung - Du Lich Sinh Thai [Forest Education Trail]	,	20.797179°N	,	107.006982°E	,	50	-	50
61	Araneae		Salticidae			Synagelides	sp.			Tamas Szuts	SAL0010	#REF!	RMNH.ARA.11471	SP.RMNH.ARA.SAL0010	#REF!	BOLD:ABX8125	yes	AAAGATATTGGAACTTTATATTTGATTTTTGGAGCATGGTCTGCTATAGTTGGAACTGGAATAAGAATATTGATTCGAATAGAATTAGGACAATCTGGAAGATTTTTAGGAAGAGATCATTTATATAATGTTATTGTTACTGCTCATGCTTTTGTTATAATTTTTTTTATAGTTATACCAATTTTAATTGGTGGATTTGGAAATTGATTGGTTCCGTTAATGTTAGGTGCTCCTGATATAGCTTTTCCTCGAATAAATAATTTGAGATTTTGATTATTACCTCCTTCTTTAATATTATTATTTATTTCATCAATGGTTGAGATAGGTGTTGGTACAGGATGAACTGTATATCCCCCGTTGGCTTCTATTGTAGGTCATGGTGGGAGATCTGTAGATTTT…			,	1	f#				1	indiv#	1	adults	RMNH	RMNH-TZA2009101801	CB091018JMWIN	Cat Ba	Vietnam	:	Hai Phong Province	:	0	,	Cat Ba National Park, Tuyen Duung Giao Duc Moi Truung - Du Lich Sinh Thai [Forest Education Trail]	,	20.797179°N	,	107.006982°E	,	50	-	50
62	Araneae		Salticidae			Synagelides	sp.			Tamas Szuts	SAL0010	#REF!	RMNH.ARA.11472	SP.RMNH.ARA.SAL0010	#REF!	BOLD:ABX8125	yes	ATAGTTGGAACTGGAATAAGAATATTGATTCGAATAGAATTAGGACAATCTGGGAGATTTTTAGGAAGAGATCATTTATATAATGTTATTGTTACTGCTCATGCTTTTGTTATAATTTTTTTTATAGTTATACCAATTTTAATTGGTGGATTTGGAAATTGATTGGTTCCGTTAATGTTAGGTGCTCCTGATATAGCTTTTCCTCGAATAAATAATTTGAGATTTTGATTATTACCTCCTTCTTTAATATTATTATTTATTTCATCAATGGTTGAGATAGGTGTTGGTACAGGATGAACTGTATATCCCCCGTTGGCTTCTATTGTAGGTCATGGTGGGAGATCTGTAGATTTTGCTATTTTTTCTTTACATTTGGCTGGTGCTTCTTCTATTATAGGT…			,	1	f#				1	indiv#	1	adults	RMNH	RMNH-TZA2009101801	CB091018JMWIN	Cat Ba	Vietnam	:	Hai Phong Province	:	0	,	Cat Ba National Park, Tuyen Duung Giao Duc Moi Truung - Du Lich Sinh Thai [Forest Education Trail]	,	20.797179°N	,	107.006982°E	,	50	-	50
587	Araneae		Salticidae			Synagelides	sp.			Tamas Szuts	SAL0010	#REF!	RMNH.ARA.11984	SP.RMNH.ARA.SAL0010	#REF!	BOLD:ABX8125	yes	AACTTTATATTTGATTTTTGGAGCATGGTCTGCTATAGTTGGAACTGGAATAAGAATATTGATTCGAATAGAATTAGGACAATCTGGGAGATTTTTAGGAAGAGATCATTTATATAATGTTATTGTTACTGCTCATGCTTTTGTTATAATTTTTTTTATAGTTATACCAATTTTAATTGGTGGATTTGGAAATTGATTGGTTCCGTTAATGTTAGGTGCTCCTGATATAGCTTTTCCTCGAATAAATAATTTGAGATTTTGATTATTACCTCCTTCTTTAATATTATTATTTATTTCATCAATGGTTGAGATAGGTGTTGGTACAGGATGAACTGTATATCCCCCGTTGGCTTCTATTGTAGGTCATGGTGGGAGATCTGTAGATTTTGCTATTTTTTC…	1	m#							1	indiv#	1	adults	RMNH	RMNH-TZA2009101801	CB091022JMLDD2	Cat Ba	Vietnam	:	Hai Phong Province	:	0	,	Cat Ba National Park, Tuyen Duung Giao Duc Moi Truung - Du Lich Sinh Thai [Forest Education Trail]	,	20.797179°N	,	107.006982°E	,	50	-	50
638	Araneae		Salticidae			Synagelides	sp.			Tamas Szuts	SAL0010	#REF!	RMNH.ARA.12033	SP.RMNH.ARA.SAL0010	#REF!	BOLD:ABX8125	yes	AACTTTATATTTGATTTTTGGAGCATGGTCTGCTATAGTTGGAACTGGAATAAGAATATTGATTCGAATAGAATTAGGACAATCTGGGAGATTTTTAGGAAGAGATCATTTATATAATGTTATTGTTACTGCTCATGCTTTTGTTATAATTTTTTTTATAGTTATACCAATTTTAATTGGTGGATTTGGAAATTGATTGGTTCCGTTAATGTTAGGTGCTCCTGATATAGCTTTTCCTCGAATAAATAATTTGAGATTTTGATTATTACCTCCTTCTTTAATATTATTATTTATTTCATCAATGGTTGAGATAGGTGTTGGTACAGGATGAACTGTATATCCCCCGTTGGCTTCTATTGTAGGTCATGGTGGGAGATCTGTAGATTTTGCTATTTTTTC…	5	m#	,	1	f#				6	indiv#	6	adults	RMNH	RMNH-TZA2009101801	CB091021PSWIN	Cat Ba	Vietnam	:	Hai Phong Province	:	0	,	Cat Ba National Park, Tuyen Duung Giao Duc Moi Truung - Du Lich Sinh Thai [Forest Education Trail]	,	20.797179°N	,	107.006982°E	,	50	-	50
651	Araneae		Salticidae			Synagelides	sp.			Tamas Szuts	SAL0010	#REF!	RMNH.ARA.12044	SP.RMNH.ARA.SAL0010	#REF!		no		2	m#	,	1	f#				3	indiv#	3	adults	IEBR	RMNH-TZA2009101801	CB091019PSWIN	Cat Ba	Vietnam	:	Hai Phong Province	:	0	,	Cat Ba National Park, Tuyen Duung Giao Duc Moi Truung - Du Lich Sinh Thai [Forest Education Trail]	,	20.797179°N	,	107.006982°E	,	50	-	50
662	Araneae		Salticidae			Synagelides	sp.			Tamas Szuts	SAL0010	#REF!	RMNH.ARA.12054	SP.RMNH.ARA.SAL0010	#REF!		no		1	m#							1	indiv#	1	adults	IEBR	RMNH-TZA2009101801	CB091021JMWIN	Cat Ba	Vietnam	:	Hai Phong Province	:	0	,	Cat Ba National Park, Tuyen Duung Giao Duc Moi Truung - Du Lich Sinh Thai [Forest Education Trail]	,	20.797179°N	,	107.006982°E	,	50	-	50
596	Araneae		Salticidae			Synagelides	sp.			Tamas Szuts	SAL0012	#REF!	RMNH.ARA.11993	SP.RMNH.ARA.SAL0012	#REF!	BOLD:ABY0082	yes	GTACTGGAATAAGAATGTTAATTCGTATAGAATTAGGACAGTCAGGAAGATTTTTAGGAAGAGATCATTTATATAATGTAATTGTTACGGCTCATGCATTTGTTATAATTTTTTTTATAGTAATACCAATTTTAATTGGAGGATTTGGAAATTGATTAGTACCCTTAATGTTGGGGGCTCCTGATATGGCTTTTCCACGTATAAATAATCTAAGATTTTGATTATTACCCCCTTCTTTGATCTTATTATTTATTTCATCTATAGTGGAAATAGGAGTTGGTACAGGTTGAACTGTATATCCTCCGTTAGCTTCTGTTGTAGGTCATGGAGGTAGATCTGTAGATTTTGCTATTTTTTCTTTACATTTAGCGGGAGCTTCATCTATTATAGGTGCTATTA…	2	m#							2	indiv#	2	adults	RMNH	RMNH-TZA2009101801	CB091023PSBED	Cat Ba	Vietnam	:	Hai Phong Province	:	0	,	Cat Ba National Park, Tuyen Duung Giao Duc Moi Truung - Du Lich Sinh Thai [Forest Education Trail]	,	20.797179°N	,	107.006982°E	,	50	-	50
608	Araneae		Salticidae			Synagelides	sp.			Tamas Szuts	SAL0012	#REF!	RMNH.ARA.12003	SP.RMNH.ARA.SAL0012	#REF!		no		3	m#	,	1	f#				4	indiv#	4	adults	IEBR	RMNH-TZA2009101801	CB091022PSBED	Cat Ba	Vietnam	:	Hai Phong Province	:	0	,	Cat Ba National Park, Tuyen Duung Giao Duc Moi Truung - Du Lich Sinh Thai [Forest Education Trail]	,	20.797179°N	,	107.006982°E	,	50	-	50
597	Araneae		Salticidae			Synagelides	sp.			Tamas Szuts	SAL0012	#REF!	RMNH.ARA.12578	SP.RMNH.ARA.SAL0012	#REF!	BOLD:ABY0082	yes	AATTAGGACAGTCAGGAAGATTTTTAGGAAGAGATCATTTATATAATGTAATTGTTACTGCTCATGCATTTGTTATAATTTTTTTTATAGTAATACCAATTTTAATTGGAGGATTTGGAAATTGATTAGTACCCTTAATGTTGGGGGCTCCTGATATGGCTTTTCCACGTATAAATAATCTAAGATTTTGATTATTACCCCCTTCTTTGATCTTATTATTTATTTCATCTATAGTGGAAATAGGAGTTGGTACAGGTTGAACTGTATATCCTCCGTTAGCTTCTGTTGTAGGTCATGGAGGTAGATCTGTAGATTTTGCTATTTTTTCTTTACATTTAGCGGGAGCTTCATCTATTATAGGTGCTATTAATTTTATTACTACTATTATTAATATACGTT…			,	1	f#				1	indiv#	1	adults	RMNH	RMNH-TZA2009101801	CB091023PSBED	Cat Ba	Vietnam	:	Hai Phong Province	:	0	,	Cat Ba National Park, Tuyen Duung Giao Duc Moi Truung - Du Lich Sinh Thai [Forest Education Trail]	,	20.797179°N	,	107.006982°E	,	50	-	50
598	Araneae		Salticidae								SAL0013	#REF!	RMNH.ARA.11994	SP.RMNH.ARA.SAL0013	#REF!	BOLD:ABY1546	yes	GACTTTATATTTAATTTTTGGAGCTTGGGCTGCTATAGTGGGTACTGCTATGAGTGTTCTAATTCGAATAGAATTAGGGCAGACTGGAAATTTTTTAGGAAGTGATCATTTATATAATGTAATTGTTACAGCACATGCGTTTGTTATAATTTTTTTTATAGTAATACCTATTTTAATTGGTGGATTTGGAAATTGATTGGTTCCTTTAATATTGGGTGCTCCTGATATGGCTTTTCCTCGTATAAATAATTTAAGTTTTTGGTTGTTACCACCATCGTTAATTTTATTATTTATTTCCTCTATAGCGGAAATAGGAGTAGGAGCTGGTTGAACAGTTTATCCGCCATTAGCTTCTGTTGTTGGACATAGAGGAAGATCTGTAGATTTTGCTATTTTTTC…			,	1	f#				1	indiv#	1	adults	RMNH	RMNH-TZA2009101801	CB091023PSBED	Cat Ba	Vietnam	:	Hai Phong Province	:	0	,	Cat Ba National Park, Tuyen Duung Giao Duc Moi Truung - Du Lich Sinh Thai [Forest Education Trail]	,	20.797179°N	,	107.006982°E	,	50	-	50
599	Araneae		Salticidae			Colyttus	sp.			Tamas Szuts	SAL0014	#REF!	RMNH.ARA.11995	SP.RMNH.ARA.SAL0014	#REF!	BOLD:ABY0083	yes	AACTTTATATTTAATTTTTGGAGCTTGATCTGCTATAGTTGGAACTGCTATAAGTGTATTAATTCGTATGGAATTAGGGCAAACTGGTAATTTTATTGGTAATGATCATTTGTATAATGTTATTGTTACAGCGCATGCTTTTGTTATAATTTTTTTTATAGTAATACCTATTATAATTGGTGGTTTTGGAAATTGATTAGTTCCTTTAATATTAGGGGCTCCTGATATAGCTTTTCCTCGTATAAATAATCTTAGTTTTTGATTATTGCCACCATCACTAATACTTTTATTTATATCTTCTATAGCTGAAATAGGTGTAGGTGCGGGGTGAACAGTATATCCTCCTTTAGCTTCTATTATTGGACATAATGGAAGTTCAGTAGATTTTGCTATTTTTTC…			,	1	f#				1	indiv#	1	adults	RMNH	RMNH-TZA2009101801	CB091019JMBED	Cat Ba	Vietnam	:	Hai Phong Province	:	0	,	Cat Ba National Park, Tuyen Duung Giao Duc Moi Truung - Du Lich Sinh Thai [Forest Education Trail]	,	20.797179°N	,	107.006982°E	,	50	-	50
603	Araneae		Salticidae			Colyttus	sp.			Tamas Szuts	SAL0014	#REF!	RMNH.ARA.11999	SP.RMNH.ARA.SAL0014	#REF!		no				,	1	f#				1	indiv#	1	adults	IEBR	RMNH-TZA2009101801	CB091021JMLUN	Cat Ba	Vietnam	:	Hai Phong Province	:	0	,	Cat Ba National Park, Tuyen Duung Giao Duc Moi Truung - Du Lich Sinh Thai [Forest Education Trail]	,	20.797179°N	,	107.006982°E	,	50	-	50
609	Araneae		Salticidae			Colyttus	sp.			Tamas Szuts	SAL0014	#REF!	RMNH.ARA.12004	SP.RMNH.ARA.SAL0014	#REF!		no				,	1	f#				1	indiv#	1	adults	RMNH	RMNH-TZA2009101801	CB091022PSBED	Cat Ba	Vietnam	:	Hai Phong Province	:	0	,	Cat Ba National Park, Tuyen Duung Giao Duc Moi Truung - Du Lich Sinh Thai [Forest Education Trail]	,	20.797179°N	,	107.006982°E	,	50	-	50
615	Araneae		Salticidae			Colyttus	sp.			Tamas Szuts	SAL0014	#REF!	RMNH.ARA.12010	SP.RMNH.ARA.SAL0014	#REF!		no				,	3	f#				3	indiv#	3	adults	IEBR	RMNH-TZA2009101801	CB091023HNBED	Cat Ba	Vietnam	:	Hai Phong Province	:	0	,	Cat Ba National Park, Tuyen Duung Giao Duc Moi Truung - Du Lich Sinh Thai [Forest Education Trail]	,	20.797179°N	,	107.006982°E	,	50	-	50
628	Araneae		Salticidae			Colyttus	sp.			Tamas Szuts	SAL0014	#REF!	RMNH.ARA.12023	SP.RMNH.ARA.SAL0014	#REF!		no				,	2	f#				2	indiv#	2	adults	RMNH	RMNH-TZA2009101801	CB091022JMLUN2	Cat Ba	Vietnam	:	Hai Phong Province	:	0	,	Cat Ba National Park, Tuyen Duung Giao Duc Moi Truung - Du Lich Sinh Thai [Forest Education Trail]	,	20.797179°N	,	107.006982°E	,	50	-	50
600	Araneae		Salticidae								SAL0015	#REF!	RMNH.ARA.11996	SP.RMNH.ARA.SAL0015	#REF!		yes				,	1	f#				1	indiv#	1	adults	IEBR	RMNH-TZA2009101801	CB091021JMLUN	Cat Ba	Vietnam	:	Hai Phong Province	:	0	,	Cat Ba National Park, Tuyen Duung Giao Duc Moi Truung - Du Lich Sinh Thai [Forest Education Trail]	,	20.797179°N	,	107.006982°E	,	50	-	50
604	Araneae		Salticidae								SAL0016	#REF!	RMNH.ARA.12000	SP.RMNH.ARA.SAL0016	#REF!	BOLD:ABX8124	yes	AACTTTATATTTAGTATTTGGTGCTTGAGCTGCCATAGTGGGTACTGCAATAAGTGTATTAATTCGTATAGAATTAGGACAAACGGGGAGATTTTTGGGAAATGAACATTTATATAATGTGATTGTTACGGCTCATGCATTTGTTATAATTTTTTTTATAGTAATACCAATTTTAATTGGAGGTTTTGGTAATTGATTAGTTCCTTTAATATTAGGAGCGCCTGATATAGCTTTTCCTCGAATAAATAATTTAAGATTTTGATTGTTACCGCCATCTTTAATTTTATTATTTATTTCTTCTATAGCTGAAATAGGAGTTGGAGCAGGTTGAACTGTTTATCCTCCTTTAGCTTCTATTGTAGGACATAATGGTAGTTCAGTAGATTTTGCTATTTTTTC…	2	m#							2	indiv#	2	adults	RMNH	RMNH-TZA2009101801	CB091021JMLUN	Cat Ba	Vietnam	:	Hai Phong Province	:	0	,	Cat Ba National Park, Tuyen Duung Giao Duc Moi Truung - Du Lich Sinh Thai [Forest Education Trail]	,	20.797179°N	,	107.006982°E	,	50	-	50
606	Araneae		Salticidae								SAL0016	#REF!	RMNH.ARA.12001	SP.RMNH.ARA.SAL0016	#REF!		no		1	m#							1	indiv#	1	adults	IEBR	RMNH-TZA2009101801	CB091019JMLUN	Cat Ba	Vietnam	:	Hai Phong Province	:	0	,	Cat Ba National Park, Tuyen Duung Giao Duc Moi Truung - Du Lich Sinh Thai [Forest Education Trail]	,	20.797179°N	,	107.006982°E	,	50	-	50
622	Araneae		Salticidae								SAL0016	#REF!	RMNH.ARA.12017	SP.RMNH.ARA.SAL0016	#REF!		no				,	1	f#				1	indiv#	1	adults	IEBR	RMNH-TZA2009101801	CB091022JMLUN	Cat Ba	Vietnam	:	Hai Phong Province	:	0	,	Cat Ba National Park, Tuyen Duung Giao Duc Moi Truung - Du Lich Sinh Thai [Forest Education Trail]	,	20.797179°N	,	107.006982°E	,	50	-	50
605	Araneae		Salticidae								SAL0016	#REF!	RMNH.ARA.12579	SP.RMNH.ARA.SAL0016	#REF!	BOLD:ABX8124	yes	AACTTTATATTTAGTATTTGGTGCTTGAGCTGCCATAGTGGGTACTGCAATAAGTGTATTAATTCGTATAGAATTAGGACAAACGGGGAGATTTTTGGGAAATGAACATTTATATAATGTGATTGTTACGGCTCATGCATTTGTTATAATTTTTTTTATAGTAATACCAATTTTAATTGGAGGTTTTGGTAATTGATTAGTTCCTTTAATATTAGGAGCGCCTGATATAGCTTTTCCTCGAATAAATAATTTAAGATTTTGATTGTTACCGCCATCTTTAATTTTATTATTTATTTCTTCTATAGCTGAAATAGGAGTTGGAGCAGGTTGAACTGTTTATCCTCCTTTAGCTTCTATTGTAGGACATAATGGTAGTTCAGTAGATTTTGCTATTTTTTC…			,	1	f#				1	indiv#	1	adults	RMNH	RMNH-TZA2009101801	CB091021JMLUN	Cat Ba	Vietnam	:	Hai Phong Province	:	0	,	Cat Ba National Park, Tuyen Duung Giao Duc Moi Truung - Du Lich Sinh Thai [Forest Education Trail]	,	20.797179°N	,	107.006982°E	,	50	-	50
607	Araneae		Salticidae			Thyene	sp.			Tamas Szuts	SAL0017	#REF!	RMNH.ARA.12002	SP.RMNH.ARA.SAL0017	#REF!	BOLD:ABY0858	yes	AACTTTATATTTAATTTTTGGTACTTGGTCTGCTATAGCTGGAACAGCTATAAGAGTATTAATTCGAATAGAATTAGGGCAAACTGGAAGTTTTTTAGGAAATGATCATATATATAATGTAATTGTTACAGCGCATGCTTTTGTTATAATTTTTTTTATAGTAATACCAATTTTGATTGGAGGTTTTGGAAATTGATTAGTTCCTTTAATATTAGGAGCACCAGATATAGCTTTTCCTCGAATAAATAATTTAAGTTTTTGATTATTACCTCCTTCTTTAATTATATTATTTATTTCTTCTATAGTTGAAATAGGAGTAGGAGCTGGGTGAACAGTTTATCCACCTTTGGCTTCTATTATTGGTCATAATGGGAGATCAGTGGATTTTGCTATTTTTTC…			,	1	f#				1	indiv#	1	adults	RMNH	RMNH-TZA2009101801	CB091019JMLUN	Cat Ba	Vietnam	:	Hai Phong Province	:	0	,	Cat Ba National Park, Tuyen Duung Giao Duc Moi Truung - Du Lich Sinh Thai [Forest Education Trail]	,	20.797179°N	,	107.006982°E	,	50	-	50
623	Araneae		Salticidae			Thyene	sp.			Tamas Szuts	SAL0017	#REF!	RMNH.ARA.12018	SP.RMNH.ARA.SAL0017	#REF!	BOLD:ABY0858	yes	AACTTTATATTTAATTTTTGGTACTTGGTCTGCTATAGCTGGAACAGCTATAAGAGTATTAATTCGAATAGAATTAGGGCAAACTGGAAGTTTTTTAGGAAATGATCATATATATAATGTAATTGTTACAGCGCATGCTTTTGTTATAATTTTTTTTATAGTAATACCAATTTTGATTGGAGGTTTTGGAAATTGATTAGTTCCTTTAATATTAGGAGCACCAGATATAGCTTTTCCTCGAATAAATAATTTAAGTTTTTGATTATTACCTCCTTCTTTAATTATATTATTTATTTCTTCTATAGTTGAAATAGGAGTAGGAGCTGGGTGAACAGTTTATCCACCTTTGGCTTCTATTATTGGTCATAATGGGAGATCAGTGGATTTTGCTATTTTTTC…			,	1	f#	,	2	j#	3	indiv#	1	adults	RMNH	RMNH-TZA2009101801	CB091021JMLUN	Cat Ba	Vietnam	:	Hai Phong Province	:	0	,	Cat Ba National Park, Tuyen Duung Giao Duc Moi Truung - Du Lich Sinh Thai [Forest Education Trail]	,	20.797179°N	,	107.006982°E	,	50	-	50
610	Araneae		Salticidae								SAL0018	#REF!	RMNH.ARA.12005	SP.RMNH.ARA.SAL0018	#REF!	BOLD:ABY1244	yes	AACTTTATATTTAATTTTTGGAGCATGANCTGCTATAGTAGGTACTGCTATGAGAGTATTAATTCGAATAGAATTAGGACAGACGGGAGAATTTTTAGGTAATGAACATTTATATAATGTAGTTGTTACTGCTCATGCCTTTGTTATAATTTTTTTTATAGTAATACCTATTATAATTGGTGGATTTGGAAATTGATTGGTTCCCTTAATGTTGGGATCTCCTGATATAGCTTTTCCTCGAATAAATAATTTGAGTTTTTGATTATTACCTCCTTCTTTAATATTATTATTTATTTCTTCTATAGCTGAAATAGGAGTGGGGGCAGGATGAACTGTATATCCTCCTTTGGCTTCTGTAGTAGGACATAGAGGTAGATCTGTAGATTTTGCTATTTTTTC…			,	1	f#				1	indiv#	1	adults	RMNH	RMNH-TZA2009101801	CB091022PSBED	Cat Ba	Vietnam	:	Hai Phong Province	:	0	,	Cat Ba National Park, Tuyen Duung Giao Duc Moi Truung - Du Lich Sinh Thai [Forest Education Trail]	,	20.797179°N	,	107.006982°E	,	50	-	50
611	Araneae		Salticidae								SAL0019	#REF!	RMNH.ARA.12006	SP.RMNH.ARA.SAL0019	#REF!	BOLD:ABX7736	yes	GACTTTGTATTTAATTTTTGGAGCATGATCTGCTATAGTTGGTACTGCAATAAGAGTATTGATTCGAATGGAATTAGGACAAACAGGTAGTTTTTTAGGTAATGATCATATGTATAATGTAATTGTAACAGCACATGCTTTTGTTATAATTTTTTTTATGGTAATACCTATTTTAATTGGGGGTTTTGGTAATTGATTAGTTCCTTTAATATTAGGTGCTCCTGATATGGCTTTTCCTCGTATGAATAATTTAAGATTTTGATTATTACCCCCTTCTTTATTTTTATTGTTTATTTCATCTATAGCTGAAATAGGGGTAGGTGCTGGATGGACAGTTTATCCTCCTTTAGCATCTATTGTGGGACATAATGGAAGATCTGTTGATTTTGCTATTTTTTC…			,	1	f#				1	indiv#	1	adults	RMNH	RMNH-TZA2009101801	CB091022PSBED	Cat Ba	Vietnam	:	Hai Phong Province	:	0	,	Cat Ba National Park, Tuyen Duung Giao Duc Moi Truung - Du Lich Sinh Thai [Forest Education Trail]	,	20.797179°N	,	107.006982°E	,	50	-	50
612	Araneae		Salticidae			Emathis	sp.			Tamas Szuts	SAL0020	#REF!	RMNH.ARA.12007	SP.RMNH.ARA.SAL0020	#REF!	BOLD:ABY1115	yes	AACTTTATATTTAATTTTTGGAGCTTGATCAGCTATAGTTGGTACTGCAATAAGTGTTTTAATTCGAATAGAATTAGGTCAAACTGGAAATTTTATAGGAAATGATCATTTGTATAATGTCATTGTTACTGCTCATGCATTTGTTATAATCTTTTTTATAGTCATACCTATTATAATTGGAGGGTTTGGAAATTGATTAGTACCTCTTATGTTAGGAGCTCCTGATATGGCTTTTCCTCGAATAAATAATTTAAGATTTTGATTGTTACCTCCCTCGTTAATATTATTGTTTATTTCTTCTATAGCTGAAATAGGTGTTGGAGCTGGTTGAACAGTTTATCCACCTTTGGCTTCTATTGTAGGACATAATGGAAGATCAGTTGATTTTGCTATTTTTTC…			,	1	f#				1	indiv#	1	adults	RMNH	RMNH-TZA2009101801	CB091022PSBED	Cat Ba	Vietnam	:	Hai Phong Province	:	0	,	Cat Ba National Park, Tuyen Duung Giao Duc Moi Truung - Du Lich Sinh Thai [Forest Education Trail]	,	20.797179°N	,	107.006982°E	,	50	-	50
614	Araneae		Salticidae			Emathis	sp.			Tamas Szuts	SAL0020	#REF!	RMNH.ARA.12009	SP.RMNH.ARA.SAL0020	#REF!		no				,	1	f#				1	indiv#	1	adults	RMNH	RMNH-TZA2009101801	CB091022PSBED	Cat Ba	Vietnam	:	Hai Phong Province	:	0	,	Cat Ba National Park, Tuyen Duung Giao Duc Moi Truung - Du Lich Sinh Thai [Forest Education Trail]	,	20.797179°N	,	107.006982°E	,	50	-	50
616	Araneae		Salticidae			Emathis	sp.			Tamas Szuts	SAL0020	#REF!	RMNH.ARA.12011	SP.RMNH.ARA.SAL0020	#REF!		no				,	1	f#				1	indiv#	1	adults	IEBR	RMNH-TZA2009101801	CB091023HNBED	Cat Ba	Vietnam	:	Hai Phong Province	:	0	,	Cat Ba National Park, Tuyen Duung Giao Duc Moi Truung - Du Lich Sinh Thai [Forest Education Trail]	,	20.797179°N	,	107.006982°E	,	50	-	50
619	Araneae		Salticidae			Emathis	sp.			Tamas Szuts	SAL0020	#REF!	RMNH.ARA.12014	SP.RMNH.ARA.SAL0020	#REF!		no				,	2	f#				2	indiv#	2	adults	IEBR	RMNH-TZA2009101801	CB091021HNBED	Cat Ba	Vietnam	:	Hai Phong Province	:	0	,	Cat Ba National Park, Tuyen Duung Giao Duc Moi Truung - Du Lich Sinh Thai [Forest Education Trail]	,	20.797179°N	,	107.006982°E	,	50	-	50
621	Araneae		Salticidae			Emathis	sp.			Tamas Szuts	SAL0020	#REF!	RMNH.ARA.12016	SP.RMNH.ARA.SAL0020	#REF!		no				,	1	f#				1	indiv#	1	adults	RMNH	RMNH-TZA2009101801	CB091022JMLUN	Cat Ba	Vietnam	:	Hai Phong Province	:	0	,	Cat Ba National Park, Tuyen Duung Giao Duc Moi Truung - Du Lich Sinh Thai [Forest Education Trail]	,	20.797179°N	,	107.006982°E	,	50	-	50
627	Araneae		Salticidae			Emathis	sp.			Tamas Szuts	SAL0020	#REF!	RMNH.ARA.12022	SP.RMNH.ARA.SAL0020	#REF!		no				,	1	f#				1	indiv#	1	adults	IEBR	RMNH-TZA2009101801	CB091022JMLUN2	Cat Ba	Vietnam	:	Hai Phong Province	:	0	,	Cat Ba National Park, Tuyen Duung Giao Duc Moi Truung - Du Lich Sinh Thai [Forest Education Trail]	,	20.797179°N	,	107.006982°E	,	50	-	50
629	Araneae		Salticidae			Emathis	sp.			Tamas Szuts	SAL0020	#REF!	RMNH.ARA.12024	SP.RMNH.ARA.SAL0020	#REF!		no				,	1	f#				1	indiv#	1	adults	RMNH	RMNH-TZA2009101801	CB091019JMBED2	Cat Ba	Vietnam	:	Hai Phong Province	:	0	,	Cat Ba National Park, Tuyen Duung Giao Duc Moi Truung - Du Lich Sinh Thai [Forest Education Trail]	,	20.797179°N	,	107.006982°E	,	50	-	50
601	Araneae		Salticidae								SAL0021	#REF!	RMNH.ARA.11997	SP.RMNH.ARA.SAL0021	#REF!	BOLD:ABY0859	yes	TACTTTATATTTAATTTTTGGTTCTTGGTCTGCTATGGTGGGTACGGCTATAAGAATATTGATTCGTATAGAGTTAGGTCAAACTGGAAGATTCTTAGGTAATGATCATATATATAATGTTATTGTAACTTCTCATGCGTTTGTTATAATTTTTTTTATGGTTATACCTATTTTAATTGGTGGTTTTGGAAATTGATTGGTTCCTTTAATGTTAGGGGCTCCTGATATAGCTTTTCCTCGAATAAATAATCTTAGATTTTGATTATTACCTCCTTCTTTATTTTTATTATTTATTTCTTCTATGTCTGAAATAGGGGTGGGGGCTGGATGAACTGTATATCCACCTTTAGCTTCTTTGATTGGTCATAATGGTAGTTCTGTTGATTTTGCTATTTTTTC…	1	m#							1	indiv#	1	adults	RMNH	RMNH-TZA2009101801	CB091021JMLUN	Cat Ba	Vietnam	:	Hai Phong Province	:	0	,	Cat Ba National Park, Tuyen Duung Giao Duc Moi Truung - Du Lich Sinh Thai [Forest Education Trail]	,	20.797179°N	,	107.006982°E	,	50	-	50
613	Araneae		Salticidae								SAL0021	#REF!	RMNH.ARA.12008	SP.RMNH.ARA.SAL0021	#REF!	BOLD:ABY0859	yes	TACTTTATATTTAATTTTTGGTTCTTGGTCTGCTATGGTGGGTACGGCTATAAGAATATTGATTCGTATAGAGTTAGGTCAAACTGGAAGATTCTTAGGTAATGATCATATATATAATGTTATTGTAACTTCTCATGCGTTTGTTATAATTTTTTTTATGGTTATACCTATTTTAATTGGTGGTTTTGGAAATTGATTGGTTCCTTTAATGTTAGGGGCTCCTGATATAGCTTTTCCTCGAATAAATAATCTTAGATTTTGATTATTACCTCCTTCTTTATTTTTATTATTTATTTCTTCTATGTCTGAAATAGGGGTGGGGGCTGGATGAACTGTATATCCACCTTTAGCTTCTTTGATTGGTCATAATGGTAGTTCTGTTGATTTTGCTATTTTTTC…			,	1	f#				1	indiv#	1	adults	RMNH	RMNH-TZA2009101801	CB091022PSBED	Cat Ba	Vietnam	:	Hai Phong Province	:	0	,	Cat Ba National Park, Tuyen Duung Giao Duc Moi Truung - Du Lich Sinh Thai [Forest Education Trail]	,	20.797179°N	,	107.006982°E	,	50	-	50
7	Araneae		Salticidae			Euophrys		poloi	Zabka, 1985	Tamas Szuts	SAL0022	#REF!	RMNH.ARA.11419	SP.RMNH.ARA.SAL0022	#REF!	BOLD:ABY0855	yes	GGTCAGCTATAGTTGGAACTGCGATAAGAGTATTAATTCGTATAGAATTAGGACAAACAGGTGATTTTTTAGGAAATGATCATTTATATAATGTTATTGTTACTGCTCATGCTTTTGTTATAATTTTTTTTATAGTAATGCCTATTATAATTGGGGGGTTTGGAAATTGATTAATTCCTTTAATATTAGGTGCACCTGATATAGCTTTTCCTCGGATAAATAATTTAAGATTTTGATTATTACCTCCCTCTTTAATTTTATTATTTATTTCATCTATAGTTGAAATAGGAGTAGGAGCTGGATGAACTATTTACCCTCCTTTAGCTTCTATTATTGGTCATAATGGAAGATCTGTTGATTTTGCTATTTTTTCTTTACATTTAGCAGGAGCTTCTTCTA…			,	1	f#				1	indiv#	1	adults	RMNH	RMNH-TZA2009101801	CB091018PSWIN	Cat Ba	Vietnam	:	Hai Phong Province	:	0	,	Cat Ba National Park, Tuyen Duung Giao Duc Moi Truung - Du Lich Sinh Thai [Forest Education Trail]	,	20.797179°N	,	107.006982°E	,	50	-	50
11	Araneae		Salticidae			Euophrys		poloi	Zabka, 1985	Tamas Szuts	SAL0022	#REF!	RMNH.ARA.11421	SP.RMNH.ARA.SAL0022	#REF!	BOLD:ABY0855	yes	GTCAGCTATAGTTGGAACTGCGATAAGAGTATTAATTCGTATAGAATTAGGACAAACAGGTGATTTTTTAGGAAATGATCATTTATATAATGTTATTGTTACTGCTCATGCTTTTGTTATAATTTTTTTTATAGTAATGCCTATTATAATTGGGGGGTTTGGAAATTGATTAATTCCTTTAATATTAGGTGCACCTGATATAGCTTTTCCTCGGATAAATAATTTAAGATTTTGATTATTACCTCCCTCTTTAATTTTATTATTTATTTCATCTATAGTTGAAATAGGAGTAGGAGCTGGATGAACTATTTACCCTCCTTTAGCTTCTATTATTGGTCATAATGGAAGATCTGTTGATTTTGCTATTTTTTCTTTACATTTAGCAGGAGCTTCTTCTAT…			,	1	f#				1	indiv#	1	adults	RMNH	RMNH-TZA2009101801	CB091018PSWIN	Cat Ba	Vietnam	:	Hai Phong Province	:	0	,	Cat Ba National Park, Tuyen Duung Giao Duc Moi Truung - Du Lich Sinh Thai [Forest Education Trail]	,	20.797179°N	,	107.006982°E	,	50	-	50
14	Araneae		Salticidae			Euophrys		poloi	Zabka, 1985	Tamas Szuts	SAL0022	#REF!	RMNH.ARA.11424	SP.RMNH.ARA.SAL0022	#REF!	BOLD:ABY0855	yes	GGGTTTGGTCAGCTATAGTTGGAACTGCGATAAGAGTATTAATTCGTATAGAATTAGGACAAACAGGTGATTTTTTAGGAAATGATCATTTATATAATGTTATTGTTACTGCTCATGCTTTTGTTATAATTTTTTTTATAGTAATGCCTATTATAATTGGGGGGTTTGGAAATTGATTAATTCCTTTAATATTAGGTGCACCTGATATAGCTTTTCCTCGGATAAATAATTTAAGATTTTGATTATTACCTCCCTCTTTAATTTTATTATTTATTTCATCTATAGTTGAAATAGGAGTAGGAGCTGGATGAACTATTTACCCTCCTTTAGCTTCTATTATTGGTCATAATGGAAGATCTGTTGATTTTGCTATTTTTTCTTTACATTTAGCAGGAGCTT…			,	1	f#				1	indiv#	1	adults	RMNH	RMNH-TZA2009101801	CB091018PSWIN	Cat Ba	Vietnam	:	Hai Phong Province	:	0	,	Cat Ba National Park, Tuyen Duung Giao Duc Moi Truung - Du Lich Sinh Thai [Forest Education Trail]	,	20.797179°N	,	107.006982°E	,	50	-	50
16	Araneae		Salticidae			Euophrys		poloi	Zabka, 1985	Tamas Szuts	SAL0022	#REF!	RMNH.ARA.11426	SP.RMNH.ARA.SAL0022	#REF!	BOLD:ABY0855	yes	GGGGTTTGGTCAGCTATAGTTGGAACTGCGATAAGAGTATTAATTCGTATAGAATTAGGACAAACAGGTGATTTTTTAGGAAATGATCATTTATATAATGTTATTGTTACTGCTCATGCTTTTGTTATAATTTTTTTTATAGTAATGCCTATTATAATTGGGGGGTTTGGAAATTGATTAATTCCTTTAATATTAGGTGCACCTGATATAGCTTTTCCTCGGATAAATAATTTAAGATTTTGATTATTACCTCCCTCTTTAATTTTATTATTTATTTCATCTATAGTTGAAATAGGAGTAGGAGCTGGATGAACTATTTACCCTCCTTTAGCTTCTATTATTGGTCATAATGGAAGATCTGTTGATTTTGCTATTTTTTCTTTACATTTAGCAGGAGCT…			,	1	f#				1	indiv#	1	adults	RMNH	RMNH-TZA2009101801	CB091018PSWIN	Cat Ba	Vietnam	:	Hai Phong Province	:	0	,	Cat Ba National Park, Tuyen Duung Giao Duc Moi Truung - Du Lich Sinh Thai [Forest Education Trail]	,	20.797179°N	,	107.006982°E	,	50	-	50
17	Araneae		Salticidae			Euophrys		poloi	Zabka, 1985	Tamas Szuts	SAL0022	#REF!	RMNH.ARA.11427	SP.RMNH.ARA.SAL0022	#REF!	BOLD:ABY0855	yes	GGGGTTTGGTCAGCTATAGTTGGAACTGCGATAAGAGTATTAATTCGTATAGAATTAGGACAAACAGGTGATTTTTTAGGAAATGATCATTTATATAATGTTATTGTTACTGCTCATGCTTTTGTTATAATTTTTTTTATAGTAATGCCTATTATAATTGGGGGGTTTGGAAATTGATTAATTCCTTTAATATTAGGTGCACCTGATATAGCTTTTCCTCGGATAAATAATTTAAGATTTTGATTATTACCTCCCTCTTTAATTTTATTATTTATTTCATCTATAGTTGAAATAGGAGTAGGAGCTGGATGAACTATTTACCCTCCTTTAGCTTCTATTATTGGTCATAATGGAAGATCTGTTGATTTTGCTATTTTTTCTTTACATTTAGCAGGAGCT…	1	m#							1	indiv#	1	adults	RMNH	RMNH-TZA2009101801	CB091018PSWIN	Cat Ba	Vietnam	:	Hai Phong Province	:	0	,	Cat Ba National Park, Tuyen Duung Giao Duc Moi Truung - Du Lich Sinh Thai [Forest Education Trail]	,	20.797179°N	,	107.006982°E	,	50	-	50
21	Araneae		Salticidae			Euophrys		poloi	Zabka, 1985	Tamas Szuts	SAL0022	#REF!	RMNH.ARA.11431	SP.RMNH.ARA.SAL0022	#REF!	BOLD:ABY0855	yes	TTGGGGTTTGGTCAGCTATAGTTGGAACTGCGATAAGAGTATTAATTCGTATAGAATTAGGACAAACAGGTGATTTTTTAGGAAATGATCATTTATATAATGTTATTGTTACTGCTCATGCTTTTGTTATAATTTTTTTTATAGTAATGCCTATTATAATTGGGGGGTTTGGAAATTGATTAATTCCTTTAATATTAGGTGCACCTGATATAGCTTTTCCTCGGATAAATAATTTAAGATTTTGATTATTACCTCCCTCTTTAATTTTATTATTTATTTCATCTATAGTTGAAATAGGAGTAGGAGCTGGATGAACTATTTACCCTCCTTTAGCTTCTATTATTGGTCATAATGGAAGATCTGTTGATTTTGCTATTTTTTCTTTACATTTAGCAGGAG…			,	1	f#				1	indiv#	1	adults	RMNH	RMNH-TZA2009101801	CB091018PSWIN	Cat Ba	Vietnam	:	Hai Phong Province	:	0	,	Cat Ba National Park, Tuyen Duung Giao Duc Moi Truung - Du Lich Sinh Thai [Forest Education Trail]	,	20.797179°N	,	107.006982°E	,	50	-	50
29	Araneae		Salticidae			Euophrys		poloi	Zabka, 1985	Tamas Szuts	SAL0022	#REF!	RMNH.ARA.11439	SP.RMNH.ARA.SAL0022	#REF!	BOLD:ABY0855	yes	TTGGTCAGCTATAGTTGGAACTGCGATAAGAGTATTAATTCGTATAGAATTAGGACAAACAGGTGATTTTTTAGGAAATGATCATTTATATAATGTTATTGTTACTGCTCATGCTTTTGTTATAATTTTTTTTATAGTAATGCCTATTATAATTGGGGGGTTTGGAAATTGATTAATTCCTTTAATATTAGGTGCACCTGATATAGCTTTTCCTCGGATAAATAATTTAAGATTTTGATTATTACCTCCCTCTTTAATTTTATTATTTATTTCATCTATAGTTGAAATAGGAGTAGGAGCTGGATGAACTATTTACCCTCCTTTAGCTTCTATTATTGGTCATAATGGAAGATCTGTTGATTTTGCTATTTTTTCTTTACATTTAGCAGGAGCTTCTTC…			,	1	f#				1	indiv#	1	adults	RMNH	RMNH-TZA2009101801	CB091018PSWIN	Cat Ba	Vietnam	:	Hai Phong Province	:	0	,	Cat Ba National Park, Tuyen Duung Giao Duc Moi Truung - Du Lich Sinh Thai [Forest Education Trail]	,	20.797179°N	,	107.006982°E	,	50	-	50
30	Araneae		Salticidae			Euophrys		poloi	Zabka, 1985	Tamas Szuts	SAL0022	#REF!	RMNH.ARA.11440	SP.RMNH.ARA.SAL0022	#REF!	BOLD:ABY0855	yes	GGGTTTGGTCAGCTATAGTTGGAACTGCGATAAGAGTATTAATTCGTATAGAATTAGGACAAACAGGTGATTTTTTAGGAAATGATCATTTATATAATGTTATTGTTACTGCTCATGCTTTTGTTATAATTTTTTTTATAGTAATGCCTATTATAATTGGGGGGTTTGGAAATTGATTAATTCCTTTAATATTAGGTGCACCTGATATAGCTTTTCCTCGGATAAATAATTTAAGATTTTGATTATTACCTCCCTCTTTAATTTTATTATTTATTTCATCTATAGTTGAAATAGGAGTAGGAGCTGGATGAACTATTTACCCTCCTTTAGCTTCTATTATTGGTCATAATGGAAGATCTGTTGATTTTGCTATTTTTTCTTTACATTTAGCAGGAGCTT…			,	1	f#				1	indiv#	1	adults	RMNH	RMNH-TZA2009101801	CB091018PSWIN	Cat Ba	Vietnam	:	Hai Phong Province	:	0	,	Cat Ba National Park, Tuyen Duung Giao Duc Moi Truung - Du Lich Sinh Thai [Forest Education Trail]	,	20.797179°N	,	107.006982°E	,	50	-	50
31	Araneae		Salticidae			Euophrys		poloi	Zabka, 1985	Tamas Szuts	SAL0022	#REF!	RMNH.ARA.11441	SP.RMNH.ARA.SAL0022	#REF!	BOLD:ABY0855	yes	GGGTTTGGTCAGCTATAGTTGGAACTGCGATAAGAGTATTAATTCGTATAGAATTAGGACAAACAGGTGATTTTTTAGGAAATGATCATTTATATAATGTTATTGTTACTGCTCATGCTTTTGTTATAATTTTTTTTATAGTAATGCCTATTATAATTGGGGGGTTTGGAAATTGATTAATTCCTTTAATATTAGGTGCACCTGATATAGCTTTTCCTCGGATAAATAATTTAAGATTTTGATTATTACCTCCCTCTTTAATTTTATTATTTATTTCATCTATAGTTGAAATAGGAGTAGGAGCTGGATGAACTATTTACCCTCCTTTAGCTTCTATTATTGGTCATAATGGAAGATCTGTTGATTTTGCTATTTTTTCTTTACATTTAGCAGGAGCTT…			,	1	f#				1	indiv#	1	adults	RMNH	RMNH-TZA2009101801	CB091018PSWIN	Cat Ba	Vietnam	:	Hai Phong Province	:	0	,	Cat Ba National Park, Tuyen Duung Giao Duc Moi Truung - Du Lich Sinh Thai [Forest Education Trail]	,	20.797179°N	,	107.006982°E	,	50	-	50
32	Araneae		Salticidae			Euophrys		poloi	Zabka, 1985	Tamas Szuts	SAL0022	#REF!	RMNH.ARA.11442	SP.RMNH.ARA.SAL0022	#REF!	BOLD:ABY0855	yes	GTCAGCTATAGTTGGAACTGCGATAAGAGTATTAATTCGTATAGAATTAGGACAAACAGGTGATTTTTTAGGAAATGATCATTTATATAATGTTATTGTTACTGCTCATGCTTTTGTTATAATTTTTTTTATAGTAATGCCTATTATAATTGGGGGGTTTGGAAATTGATTAATTCCTTTAATATTAGGTGCACCTGATATAGCTTTTCCTCGGATAAATAATTTAAGATTTTGATTATTACCTCCCTCTTTAATTTTATTATTTATTTCATCTATAGTTGAAATAGGAGTAGGAGCTGGATGAACTATTTACCCTCCTTTAGCTTCTATTATTGGTCATAATGGAAGATCTGTTGATTTTGCTATTTTTTCTTTACATTTAGCAGGAGCTTCTTCTAT…			,	1	f#				1	indiv#	1	adults	RMNH	RMNH-TZA2009101801	CB091018PSWIN	Cat Ba	Vietnam	:	Hai Phong Province	:	0	,	Cat Ba National Park, Tuyen Duung Giao Duc Moi Truung - Du Lich Sinh Thai [Forest Education Trail]	,	20.797179°N	,	107.006982°E	,	50	-	50
33	Araneae		Salticidae			Euophrys		poloi	Zabka, 1985	Tamas Szuts	SAL0022	#REF!	RMNH.ARA.11443	SP.RMNH.ARA.SAL0022	#REF!	BOLD:ABY0855	yes	TTGGTCAGCTATAGTTGGAACTGCGATAAGAGTATTAATTCGTATAGAATTAGGACAAACAGGTGATTTTTTAGGAAATGATCATTTATATAATGTTATTGTTACTGCTCATGCTTTTGTTATAATTTTTTTTATAGTAATGCCTATTATAATTGGGGGGTTTGGAAATTGATTAATTCCTTTAATATTAGGTGCACCTGATATAGCTTTTCCTCGGATAAATAATTTAAGATTTTGATTATTACCTCCCTCTTTAATTTTATTATTTATTTCATCTATAGTTGAAATAGGAGTAGGAGCTGGATGAACTATTTACCCTCCTTTAGCTTCTATTATTGGTCATAATGGAAGATCTGTTGATTTTGCTATTTTTTCTTTACATTTAGCAGGAGCTTCTTC…			,	1	f#				1	indiv#	1	adults	RMNH	RMNH-TZA2009101801	CB091018PSWIN	Cat Ba	Vietnam	:	Hai Phong Province	:	0	,	Cat Ba National Park, Tuyen Duung Giao Duc Moi Truung - Du Lich Sinh Thai [Forest Education Trail]	,	20.797179°N	,	107.006982°E	,	50	-	50
34	Araneae		Salticidae			Euophrys		poloi	Zabka, 1985	Tamas Szuts	SAL0022	#REF!	RMNH.ARA.11444	SP.RMNH.ARA.SAL0022	#REF!	BOLD:ABY0855	yes	TAGTTTTTGGGGTTTGGTCAGCTATAGTTGGAACTGCGATAAGAGTATTAATTCGTATAGAATTAGGACAAACAGGTGATTTTTTAGGAAATGATCATTTATATAATGTTATTGTTACTGCTCATGCTTTTGTTATAATTTTTTTTATAGTAATGCCTATTATAATTGGGGGGTTTGGAAATTGATTAATTCCTTTAATATTAGGTGCACCTGATATAGCTTTTCCTCGGATAAATAATTTAAGATTTTGATTATTACCTCCCTCTTTAATTTTATTATTTATTTCATCTATAGTTGAAATAGGAGTAGGAGCTGGATGAACTATTTACCCTCCTTTAGCTTCTATTATTGGTCATAATGGAAGATCTGTTGATTTTGCTATTTTTTCTTTACATTTAG…	1	m#							1	indiv#	1	adults	RMNH	RMNH-TZA2009101801	CB091018PSWIN	Cat Ba	Vietnam	:	Hai Phong Province	:	0	,	Cat Ba National Park, Tuyen Duung Giao Duc Moi Truung - Du Lich Sinh Thai [Forest Education Trail]	,	20.797179°N	,	107.006982°E	,	50	-	50
39	Araneae		Salticidae			Euophrys		poloi	Zabka, 1985	Tamas Szuts	SAL0022	#REF!	RMNH.ARA.11449	SP.RMNH.ARA.SAL0022	#REF!	BOLD:ABY0855	yes	GGGTTTGGTCAGCTATAGTTGGAACTGCGATAAGAGTATTAATTCGTATAGAATTAGGACAAACAGGTGATTTTTTAGGAAATGATCATTTATATAATGTTATTGTTACTGCTCATGCTTTTGTTATAATTTTTTTTATAGTAATGCCTATTATAATTGGGGGGTTTGGAAATTGATTAATTCCTTTAATATTAGGTGCACCTGATATAGCTTTTCCTCGGATAAATAATTTAAGATTTTGATTATTACCTCCCTCTTTAATTTTATTATTTATTTCATCTATAGTTGAAATAGGAGTAGGAGCTGGATGAACTATTTACCCTCCTTTAGCTTCTATTATTGGTCATAATGGAAGATCTGTTGATTTTGCTATTTTTTCTTTACATTTAGCAGGAGCTT…	1	m#							1	indiv#	1	adults	RMNH	RMNH-TZA2009101801	CB091018PSWIN	Cat Ba	Vietnam	:	Hai Phong Province	:	0	,	Cat Ba National Park, Tuyen Duung Giao Duc Moi Truung - Du Lich Sinh Thai [Forest Education Trail]	,	20.797179°N	,	107.006982°E	,	50	-	50
40	Araneae		Salticidae			Euophrys		poloi	Zabka, 1985	Tamas Szuts	SAL0022	#REF!	RMNH.ARA.11450	SP.RMNH.ARA.SAL0022	#REF!	BOLD:ABY0855	yes	TTTGGGGTTTGGTCAGCTATAGTTGGAACTGCGATAAGAGTATTAATTCGTATAGAATTAGGACAAACAGGTGATTTTTTAGGAAATGATCATTTATATAATGTTATTGTTACTGCTCATGCTTTTGTTATAATTTTTTTTATAGTAATGCCTATTATAATTGGGGGGTTTGGAAATTGATTAATTCCTTTAATATTAGGTGCACCTGATATAGCTTTTCCTCGGATAAATAATTTAAGATTTTGATTATTACCTCCCTCTTTAATTTTATTATTTATTTCATCTATAGTTGAAATAGGAGTAGGAGCTGGATGAACTATTTACCCTCCTTTAGCTTCTATTATTGGTCATAATGGAAGATCTGTTGATTTTGCTATTTTTTCTTTACATTTAGCAGGA…	1	m#							1	indiv#	1	adults	RMNH	RMNH-TZA2009101801	CB091018PSWIN	Cat Ba	Vietnam	:	Hai Phong Province	:	0	,	Cat Ba National Park, Tuyen Duung Giao Duc Moi Truung - Du Lich Sinh Thai [Forest Education Trail]	,	20.797179°N	,	107.006982°E	,	50	-	50
41	Araneae		Salticidae			Euophrys		poloi	Zabka, 1985	Tamas Szuts	SAL0022	#REF!	RMNH.ARA.11451	SP.RMNH.ARA.SAL0022	#REF!	BOLD:ABY0855	yes	GGGTTTGGTCAGCTATAGTTGGAACTGCGATAAGAGTATTAATTCGTATAGAATTAGGACAAACAGGTGATTTTTTAGGAAATGATCATTTATATAATGTTATTGTTACTGCTCATGCTTTTGTTATAATTTTTTTTATAGTAATGCCTATTATAATTGGGGGGTTTGGAAATTGATTAATTCCTTTAATATTAGGTGCACCTGATATAGCTTTTCCTCGGATAAATAATTTAAGATTTTGATTATTACCTCCCTCTTTAATTTTATTATTTATTTCATCTATAGTTGAAATAGGAGTAGGAGCTGGATGAACTATTTACCCTCCTTTAGCTTCTATTATTGGTCATAATGGAAGATCTGTTGATTTTGCTATTTTTTCTTTACATTTAGCAGGAGCTT…	1	m#							1	indiv#	1	adults	RMNH	RMNH-TZA2009101801	CB091018PSWIN	Cat Ba	Vietnam	:	Hai Phong Province	:	0	,	Cat Ba National Park, Tuyen Duung Giao Duc Moi Truung - Du Lich Sinh Thai [Forest Education Trail]	,	20.797179°N	,	107.006982°E	,	50	-	50
42	Araneae		Salticidae			Euophrys		poloi	Zabka, 1985	Tamas Szuts	SAL0022	#REF!	RMNH.ARA.11452	SP.RMNH.ARA.SAL0022	#REF!	BOLD:ABY0855	yes	GGGTTTGGTCAGCTATAGTTGGAACTGCGATAAGAGTATTAATTCGTATAGAATTAGGACAAACAGGTGATTTTTTAGGAAATGATCATTTATATAATGTTATTGTTACTGCTCATGCTTTTGTTATAATTTTTTTTATAGTAATGCCTATTATAATTGGGGGGTTTGGAAATTGATTAATTCCTTTAATATTAGGTGCACCTGATATAGCTTTTCCTCGGATAAATAATTTAAGATTTTGATTATTACCTCCCTCTTTAATTTTATTATTTATTTCATCTATAGTTGAAATAGGAGTAGGAGCTGGATGAACTATTTACCCTCCTTTAGCTTCTATTATTGGTCATAATGGAAGATCTGTTGATTTTGCTATTTTTTCTTTACATTTAGCAGGAGCTT…			,	1	f#				1	indiv#	1	adults	RMNH	RMNH-TZA2009101801	CB091018PSWIN	Cat Ba	Vietnam	:	Hai Phong Province	:	0	,	Cat Ba National Park, Tuyen Duung Giao Duc Moi Truung - Du Lich Sinh Thai [Forest Education Trail]	,	20.797179°N	,	107.006982°E	,	50	-	50
43	Araneae		Salticidae			Euophrys		poloi	Zabka, 1985	Tamas Szuts	SAL0022	#REF!	RMNH.ARA.11453	SP.RMNH.ARA.SAL0022	#REF!	BOLD:ABY0855	yes	GGGTTTGGTCAGCTATAGTTGGAACTGCGATAAGAGTATTAATTCGTATAGAATTAGGACAAACAGGTGATTTTTTAGGAAATGATCATTTATATAATGTTATTGTTACTGCTCATGCTTTTGTTATAATTTTTTTTATAGTAATGCCTATTATAATTGGGGGGTTTGGAAATTGATTAATTCCTTTAATATTAGGTGCACCTGATATAGCTTTTCCTCGGATAAATAATTTAAGATTTTGATTATTACCTCCCTCTTTAATTTTATTATTTATTTCATCTATAGTTGAAATAGGAGTAGGAGCTGGATGAACTATTTACCCTCCTTTAGCTTCTATTATTGGTCATAATGGAAGATCTGTTGATTTTGCTATTTTTTCTTTACATTTAGCAGGAGCTT…			,	1	f#				1	indiv#	1	adults	RMNH	RMNH-TZA2009101801	CB091018PSWIN	Cat Ba	Vietnam	:	Hai Phong Province	:	0	,	Cat Ba National Park, Tuyen Duung Giao Duc Moi Truung - Du Lich Sinh Thai [Forest Education Trail]	,	20.797179°N	,	107.006982°E	,	50	-	50
44	Araneae		Salticidae			Euophrys		poloi	Zabka, 1985	Tamas Szuts	SAL0022	#REF!	RMNH.ARA.11454	SP.RMNH.ARA.SAL0022	#REF!	BOLD:ABY0855	yes	GGGTTTGGTCAGCTATAGTTGGAACTGCGATAAGAGTATTAATTCGTATAGAATTAGGACAAACAGGTGATTTTTTAGGAAATGATCATTTATATAATGTTATTGTTACTGCTCATGCTTTTGTTATAATTTTTTTTATAGTAATGCCTATTATAATTGGGGGGTTTGGAAATTGATTAATTCCTTTAATATTAGGTGCACCTGATATAGCTTTTCCTCGGATAAATAATTTAAGATTTTGATTATTACCTCCCTCTTTAATTTTATTATTTATTTCATCTATAGTTGAAATAGGAGTAGGAGCTGGATGAACTATTTACCCTCCTTTAGCTTCTATTATTGGTCATAATGGAAGATCTGTTGATTTTGCTATTTTTTCTTTACATTTAGCAGGAGCTT…			,	1	f#				1	indiv#	1	adults	RMNH	RMNH-TZA2009101801	CB091018PSWIN	Cat Ba	Vietnam	:	Hai Phong Province	:	0	,	Cat Ba National Park, Tuyen Duung Giao Duc Moi Truung - Du Lich Sinh Thai [Forest Education Trail]	,	20.797179°N	,	107.006982°E	,	50	-	50
63	Araneae		Salticidae			Euophrys		poloi	Zabka, 1985	Tamas Szuts	SAL0022	#REF!	RMNH.ARA.11473	SP.RMNH.ARA.SAL0022	#REF!		yes				,	1	f#				1	indiv#	1	adults	RMNH	RMNH-TZA2009101801	CB091018JMWIN	Cat Ba	Vietnam	:	Hai Phong Province	:	0	,	Cat Ba National Park, Tuyen Duung Giao Duc Moi Truung - Du Lich Sinh Thai [Forest Education Trail]	,	20.797179°N	,	107.006982°E	,	50	-	50
66	Araneae		Salticidae			Euophrys		poloi	Zabka, 1985	Tamas Szuts	SAL0022	#REF!	RMNH.ARA.11477	SP.RMNH.ARA.SAL0022	#REF!		yes		1	m#							1	indiv#	1	adults	RMNH	RMNH-TZA2009101801	CB091018JMWIN	Cat Ba	Vietnam	:	Hai Phong Province	:	0	,	Cat Ba National Park, Tuyen Duung Giao Duc Moi Truung - Du Lich Sinh Thai [Forest Education Trail]	,	20.797179°N	,	107.006982°E	,	50	-	50
67	Araneae		Salticidae			Euophrys		poloi	Zabka, 1985	Tamas Szuts	SAL0022	#REF!	RMNH.ARA.11478	SP.RMNH.ARA.SAL0022	#REF!	BOLD:ABY0855	yes	TTGGACGTTATATTTAGTTTTTGGGGTTTGGTCAGCTATAGTTGGAACTGCGATAAGAGTATTAATTCGTATAGAATTAGGACAAACAGGTGATTTTTTAGGAAATGATCATTTATATAATGTTATTGTTACTGCTCATGCTTTTGTTATAATTTTTTTTATAGTAATGCCTATTATAATTGGGGGGTTTGGAAATTGATTAATTCCTTTAATATTAGGTGCACCTGATATAGCTTTTCCTCGGATAAATAATTTAAGATTTTGATTATTACCTCCCTCTTTAATTTTATTATTTATTTCATCTATAGTTGAAATAGGAGTAGGAGCTGGATGAACTATTTACCCTCCTTTAGCTTCTATTATTGGTCATAATGGAAGATCTGTTGATTTTGCTATTTT…	1	m#							1	indiv#	1	adults	RMNH	RMNH-TZA2009101801	CB091018JMWIN	Cat Ba	Vietnam	:	Hai Phong Province	:	0	,	Cat Ba National Park, Tuyen Duung Giao Duc Moi Truung - Du Lich Sinh Thai [Forest Education Trail]	,	20.797179°N	,	107.006982°E	,	50	-	50
68	Araneae		Salticidae			Euophrys		poloi	Zabka, 1985	Tamas Szuts	SAL0022	#REF!	RMNH.ARA.11479	SP.RMNH.ARA.SAL0022	#REF!	BOLD:ABY0855	yes	AAGATATTTGGACGTTATATTTAGTTTTTGGGGTTTGGTCAGCTATAGTTGGAACTGCGATAAGAGTATTAATTCGTATAGAATTAGGACAAACAGGTGATTTTTTAGGAAATGATCATTTATATAATGTTATTGTTACTGCTCATGCTTTTGTTATAATTTTTTTTATAGTAATGCCTATTATAATTGGGGGGTTTGGAAATTGATTAATTCCTTTAATATTAGGTGCACCTGATATAGCTTTTCCTCGGATAAATAATTTAAGATTTTGATTATTACCTCCCTCTTTAATTTTATTATTTATTTCATCTATAGTTGAAATAGGAGTAGGAGCTGGATGAACTATTTACCCTCCTTTAGCTTCTATTATTGGTCATAATGGAAGATCTGTTGATTTTG…	1	m#							1	indiv#	1	adults	RMNH	RMNH-TZA2009101801	CB091018JMWIN	Cat Ba	Vietnam	:	Hai Phong Province	:	0	,	Cat Ba National Park, Tuyen Duung Giao Duc Moi Truung - Du Lich Sinh Thai [Forest Education Trail]	,	20.797179°N	,	107.006982°E	,	50	-	50
72	Araneae		Salticidae			Euophrys		poloi	Zabka, 1985	Tamas Szuts	SAL0022	#REF!	RMNH.ARA.11483	SP.RMNH.ARA.SAL0022	#REF!	BOLD:ABY0855	yes	CAGCTATAGTTGGAACTGCGATAAGAGTATTAATTCGTATAGAATTAGGACAAACAGGTGATTTTTTAGGAAATGATCATTTATATAATGTTATTGTTACTGCTCATGCTTTTGTTATAATTTTTTTTATAGTAATGCCTATTATAATTGGGGGGTTTGGAAATTGATTAATTCCTTTAATATTAGGTGCACCTGATATAGCTTTTCCTCGGATAAATAATTTAAGATTTTGATTATTACCTCCCTCTTTAATTTTATTATTTATTTCATCTATAGTTGAAATAGGAGTAGGAGCTGGATGAACTATTTACCCTCCTTTAGCTTCTATTATTGGTCATAATGGAAGATCTGTTGATTTTGCTATTTTTTCTTTACATTTAGCAGGAGCTTCTTCTATTA…	1	m#							1	indiv#	1	adults	RMNH	RMNH-TZA2009101801	CB091018JMWIN	Cat Ba	Vietnam	:	Hai Phong Province	:	0	,	Cat Ba National Park, Tuyen Duung Giao Duc Moi Truung - Du Lich Sinh Thai [Forest Education Trail]	,	20.797179°N	,	107.006982°E	,	50	-	50
73	Araneae		Salticidae			Euophrys		poloi	Zabka, 1985	Tamas Szuts	SAL0022	#REF!	RMNH.ARA.11484	SP.RMNH.ARA.SAL0022	#REF!	BOLD:ABY0855	yes	TGGACGTTATATTTAAGTTTTTGGGGTTTGGTCAGCTATAGTTGGAACTGCGATAAGAGTATTAATTCGTATAGAATTAGGACAAACAGGTGATTTTTTAGGAAATGATCATTTATATAATGTTATTGTTACTGCTCATGCTTTTGTTATAATTTTTTTTATAGTAATGCCTATTATAATTGGGGGGTTTGGAAATTGATTAATTCCTTTAATATTAGGTGCACCTGATATAGCTTTTCCTCGGATAAATAATTTAAGATTTTGATTATTACCTCCCTCTTTAATTTTATTATTTATTTCATCTATAGTTGAAATAGGAGTAGGAGCTGGATGAACTATTTACCCTCCTTTAGCTTCTATTATTGGTCATAATGGAAGATCTGTTGATTTTGCTATTTT…	1	m#							1	indiv#	1	adults	RMNH	RMNH-TZA2009101801	CB091018JMWIN	Cat Ba	Vietnam	:	Hai Phong Province	:	0	,	Cat Ba National Park, Tuyen Duung Giao Duc Moi Truung - Du Lich Sinh Thai [Forest Education Trail]	,	20.797179°N	,	107.006982°E	,	50	-	50
74	Araneae		Salticidae			Euophrys		poloi	Zabka, 1985	Tamas Szuts	SAL0022	#REF!	RMNH.ARA.11485	SP.RMNH.ARA.SAL0022	#REF!	BOLD:ABY0855	yes	GACGTTATATTTAGTTTTTGGGGTTTGGTCAGCTATAGTTGGAACTGCGATAAGAGTATTAATTCGTATAGAATTAGGACAAACAGGTGATTTTTTAGGAAATGATCATTTATATAATGTTATTGTTACTGCTCATGCTTTTGTTATAATTTTTTTTATAGTAATGCCTATTATAATTGGGGGGTTTGGAAATTGATTAATTCCTTTAATATTAGGTGCACCTGATATAGCTTTTCCTCGGATAAATAATTTAAGATTTTGATTATTACCTCCCTCTTTAATTTTATTATTTATTTCATCTATAGTTGAAATAGGAGTAGGAGCTGGATGAACTATTTACCCTCCTTTAGCTTCTATTATTGGTCATAATGGAAGATCTGTTGATTTTGCTATTTTTTC…	1	m#							1	indiv#	1	adults	RMNH	RMNH-TZA2009101801	CB091018JMWIN	Cat Ba	Vietnam	:	Hai Phong Province	:	0	,	Cat Ba National Park, Tuyen Duung Giao Duc Moi Truung - Du Lich Sinh Thai [Forest Education Trail]	,	20.797179°N	,	107.006982°E	,	50	-	50
91	Araneae		Salticidae			Euophrys		poloi	Zabka, 1985	Tamas Szuts	SAL0022	#REF!	RMNH.ARA.11502	SP.RMNH.ARA.SAL0022	#REF!	BOLD:ABY0855	yes	TGGAACTGCGATAAGAGTATTAATTCGTATAGAATTAGGACAAACAGGTGATTTTTTAGGAAATGATCATTTATATAATGTTATTGTTACTGCTCATGCTTTTGTTATAATTTTTTTTATAGTAATGCCTATTATAATTGGGGGGTTTGGAAATTGATTAATTCCTTTAATATTAGGTGCACCTGATATAGCTTTTCCTCGGATAAATAATTTAAGATTTTGATTATTACCTCCCTCTTTAATTTTATTATTTATTTCATCTATAGTTGAAATAGGAGTAGGAGCTGGATGAACTATTTACCCTCCTTTAGCTTCTATTATTGGTCATAATGGAAGATCTGTTGATTTTGCTATTTTTTCTTTACATTTAGCAGGAGCTTCTTCTATTATAGGAGCTAT…			,	1	f#				1	indiv#	1	adults	RMNH	RMNH-TZA2009101801	CB091018JMWIN	Cat Ba	Vietnam	:	Hai Phong Province	:	0	,	Cat Ba National Park, Tuyen Duung Giao Duc Moi Truung - Du Lich Sinh Thai [Forest Education Trail]	,	20.797179°N	,	107.006982°E	,	50	-	50
92	Araneae		Salticidae			Euophrys		poloi	Zabka, 1985	Tamas Szuts	SAL0022	#REF!	RMNH.ARA.11503	SP.RMNH.ARA.SAL0022	#REF!	BOLD:ABY0855	yes	TATAGTTGGAACTGCGATAAGAGTATTAATTCGTATAGAATTAGGACAAACAGGTGATTTTTTAGGAAATGATCATTTATATAATGTTATTGTTACTGCTCATGCTTTTGTTATAATTTTTTTTATAGTAATGCCTATTATAATTGGGGGGTTTGGAAATTGATTAATTCCTTTAATATTAGGTGCACCTGATATAGCTTTTCCTCGGATAAATAATTTAAGATTTTGATTATTACCTCCCTCTTTAATTTTATTATTTATTTCATCTATAGTTGAAATAGGAGTAGGAGCTGGATGAACTATTTACCCTCCTTTAGCTTCTATTATTGGTCATAATGGAAGATCTGTTGATTTTGCTATTTTTTCTTTACATTTAGCAGGAGCTTCTTCTATTATAGG…			,	1	f#				1	indiv#	1	adults	RMNH	RMNH-TZA2009101801	CB091018JMWIN	Cat Ba	Vietnam	:	Hai Phong Province	:	0	,	Cat Ba National Park, Tuyen Duung Giao Duc Moi Truung - Du Lich Sinh Thai [Forest Education Trail]	,	20.797179°N	,	107.006982°E	,	50	-	50
588	Araneae		Salticidae			Euophrys		poloi	Zabka, 1985	Tamas Szuts	SAL0022	#REF!	RMNH.ARA.11985	SP.RMNH.ARA.SAL0022	#REF!	BOLD:ABY0855	yes	GACGTTATATTTAGTTTTTGGGGTTTGGTCAGCTATAGTTGGAACTGCGATAAGAGTATTAATTCGTATAGAATTAGGACAAACAGGTGATTTTTTAGGAAATGATCATTTATATAATGTTATTGTTACTGCTCATGCTTTTGTTATAATTTTTTTTATAGTAATGCCTATTATAATTGGGGGGTTTGGAAATTGATTAATTCCTTTAATATTAGGTGCACCTGATATAGCTTTTCCTCGGATAAATAATTTAAGATTTTGATTATTACCTCCCTCTTTAATTTTATTATTTATTTCATCTATAGTTGAAATAGGAGTAGGAGCTGGATGAACTATTTACCCTCCTTTAGCTTCTATTATTGGTCATAATGGAAGATCTGTTGATTTTGCTATTTTTTC…			,	2	f#				2	indiv#	2	adults	RMNH	RMNH-TZA2009101801	CB091022JMLDD2	Cat Ba	Vietnam	:	Hai Phong Province	:	0	,	Cat Ba National Park, Tuyen Duung Giao Duc Moi Truung - Du Lich Sinh Thai [Forest Education Trail]	,	20.797179°N	,	107.006982°E	,	50	-	50
618	Araneae		Salticidae			Euophrys		poloi	Zabka, 1985	Tamas Szuts	SAL0022	#REF!	RMNH.ARA.12013	SP.RMNH.ARA.SAL0022	#REF!	BOLD:ABY0855	yes	GACGTTATATTTAGTTTTTGGGGTTTGGTCAGCTATAGTTGGAACTGCGATAAGAGTATTAATTCGTATAGAATTAGGACAAACAGGTGATTTTTTAGGAAATGATCATTTATATAATGTTATTGTTACTGCTCATGCTTTTGTTATAATTTTTTTTATAGTAATGCCTATTATAATTGGGGGGTTTGGAAATTGATTAATTCCTTTAATATTAGGTGCACCTGATATAGCTTTTCCTCGGATAAATAATTTAAGATTTTGATTATTACCTCCCTCTTTAATTTTATTATTTATTTCATCTATAGTTGAAATAGGAGTAGGAGCTGGATGAACTATTTACCCTCCTTTAGCTTCTATTATTGGTCATAATGGAAGATCTGTTGATTTTGCTATTTTTTC…	2	m#							2	indiv#	2	adults	RMNH	RMNH-TZA2009101801	CB091023JMLDD	Cat Ba	Vietnam	:	Hai Phong Province	:	0	,	Cat Ba National Park, Tuyen Duung Giao Duc Moi Truung - Du Lich Sinh Thai [Forest Education Trail]	,	20.797179°N	,	107.006982°E	,	50	-	50
625	Araneae		Salticidae			Euophrys		poloi	Zabka, 1985	Tamas Szuts	SAL0022	#REF!	RMNH.ARA.12020	SP.RMNH.ARA.SAL0022	#REF!		no		2	m#							2	indiv#	2	adults	RMNH	RMNH-TZA2009101801	CB091023JMLDD2	Cat Ba	Vietnam	:	Hai Phong Province	:	0	,	Cat Ba National Park, Tuyen Duung Giao Duc Moi Truung - Du Lich Sinh Thai [Forest Education Trail]	,	20.797179°N	,	107.006982°E	,	50	-	50
633	Araneae		Salticidae			Euophrys		poloi	Zabka, 1985	Tamas Szuts	SAL0022	#REF!	RMNH.ARA.12028	SP.RMNH.ARA.SAL0022	#REF!		no		10	m#							10	indiv#	10	adults	RMNH	RMNH-TZA2009101801	CB091021PSWIN	Cat Ba	Vietnam	:	Hai Phong Province	:	0	,	Cat Ba National Park, Tuyen Duung Giao Duc Moi Truung - Du Lich Sinh Thai [Forest Education Trail]	,	20.797179°N	,	107.006982°E	,	50	-	50
637	Araneae		Salticidae			Euophrys		poloi	Zabka, 1985	Tamas Szuts	SAL0022	#REF!	RMNH.ARA.12032	SP.RMNH.ARA.SAL0022	#REF!		no				,	11	f#				11	indiv#	11	adults	RMNH	RMNH-TZA2009101801	CB091021PSWIN	Cat Ba	Vietnam	:	Hai Phong Province	:	0	,	Cat Ba National Park, Tuyen Duung Giao Duc Moi Truung - Du Lich Sinh Thai [Forest Education Trail]	,	20.797179°N	,	107.006982°E	,	50	-	50
655	Araneae		Salticidae			Euophrys		poloi	Zabka, 1985	Tamas Szuts	SAL0022	#REF!	RMNH.ARA.12047	SP.RMNH.ARA.SAL0022	#REF!		no		23	m#							23	indiv#	23	adults	IEBR	RMNH-TZA2009101801	CB091019PSWIN	Cat Ba	Vietnam	:	Hai Phong Province	:	0	,	Cat Ba National Park, Tuyen Duung Giao Duc Moi Truung - Du Lich Sinh Thai [Forest Education Trail]	,	20.797179°N	,	107.006982°E	,	50	-	50
656	Araneae		Salticidae			Euophrys		poloi	Zabka, 1985	Tamas Szuts	SAL0022	#REF!	RMNH.ARA.12048	SP.RMNH.ARA.SAL0022	#REF!		no				,	22	f#				22	indiv#	22	adults	IEBR	RMNH-TZA2009101801	CB091019PSWIN	Cat Ba	Vietnam	:	Hai Phong Province	:	0	,	Cat Ba National Park, Tuyen Duung Giao Duc Moi Truung - Du Lich Sinh Thai [Forest Education Trail]	,	20.797179°N	,	107.006982°E	,	50	-	50
659	Araneae		Salticidae			Euophrys		poloi	Zabka, 1985	Tamas Szuts	SAL0022	#REF!	RMNH.ARA.12051	SP.RMNH.ARA.SAL0022	#REF!		no		3	m#							3	indiv#	3	adults	RMNH	RMNH-TZA2009101801	CB091021JMWIN	Cat Ba	Vietnam	:	Hai Phong Province	:	0	,	Cat Ba National Park, Tuyen Duung Giao Duc Moi Truung - Du Lich Sinh Thai [Forest Education Trail]	,	20.797179°N	,	107.006982°E	,	50	-	50
661	Araneae		Salticidae			Euophrys		poloi	Zabka, 1985	Tamas Szuts	SAL0022	#REF!	RMNH.ARA.12053	SP.RMNH.ARA.SAL0022	#REF!		no				,	6	f#				6	indiv#	6	adults	IEBR	RMNH-TZA2009101801	CB091021JMWIN	Cat Ba	Vietnam	:	Hai Phong Province	:	0	,	Cat Ba National Park, Tuyen Duung Giao Duc Moi Truung - Du Lich Sinh Thai [Forest Education Trail]	,	20.797179°N	,	107.006982°E	,	50	-	50
641	Araneae		Salticidae			Euophrys		poloi	Zabka, 1985	Tamas Szuts	SAL0022	#REF!	RMNH.ARA.12687	SP.RMNH.ARA.SAL0022	#REF!		no		1	m#							1	indiv#	1	adults	IEBR	RMNH-TZA2009101801	CB091021PSWIN	Cat Ba	Vietnam	:	Hai Phong Province	:	0	,	Cat Ba National Park, Tuyen Duung Giao Duc Moi Truung - Du Lich Sinh Thai [Forest Education Trail]	,	20.797179°N	,	107.006982°E	,	50	-	50
630	Araneae		Salticidae								SAL0024	#REF!	RMNH.ARA.12025	SP.RMNH.ARA.SAL0024	#REF!	BOLD:ABY0856	yes	AACTTTATATTTAATTTTTGGTGCTTGATCTGCGATAGTAGGAACAGCAATAAGAATATTGATTCGGATAGAACTAGGACAAGTTGGAAGTTTTTTAGGGAATGATCATATATATAATGTTATTGTTACTGCACATGCTTTTGTAATAATTTTTTTTATAGTTATACCTATTTTAATTGGTGGTTTTGGAAATTGATTAGTTCCTTTAATATTAGGAGCTCCTGATATAGCTTTTCCTCGTATAAATAATTTGAGTTTTTGATTATTGCCACCATCTTTATGTTTATTATTTATTTCTTCAATAGCAGAAATAGGAGTAGGAGCAGGTTGAACAGTTTATCCACCTTTAGCTTCTATAATGGGTCATAGAGGAAGATCAGTTGATTTTGCTATTTTTTC…			,	1	f#				1	indiv#	1	adults	RMNH	RMNH-TZA2009101801	CB091019JMBED2	Cat Ba	Vietnam	:	Hai Phong Province	:	0	,	Cat Ba National Park, Tuyen Duung Giao Duc Moi Truung - Du Lich Sinh Thai [Forest Education Trail]	,	20.797179°N	,	107.006982°E	,	50	-	50
75	Araneae		Salticidae			Eupoa	sp.			Tamas Szuts	SAL0025	#REF!	RMNH.ARA.11486	SP.RMNH.ARA.SAL0025	#REF!	BOLD:ACC4774	yes	GTCAATTAGGGAGATTTTTAGGGGATGATCAGTTATATAATGTAATTGTTACTGCACATGCTTTTGTTATAATTTTTTTTATAGTTATACCTGTAATGATTGGTGGGTTTGGGAATTGGTTGGTTCCTCTTATATTAGGGGCTCCTGATATAGCTTTTCCTCAAATGAATAATTTGAGATTTTGATTATTACCTCCTTCTTTGGTTTTATTATTTTTATCTTCTATAAATGAAATAGGGGTTGGTACTGGGTGGACTGTATATCCTCCGTTGGCTTCAATGGTAGGGCATTCAGGTAGTGCTGTTGATTTTGCTATTTTTTCTTTGCATTTGGCTGGTGCTTCTTCTATTATAGGTGCCATTAATTTTATTACTACTATTTTTAATATGCGTTTGTATG…	1	m#							1	indiv#	1	adults	RMNH	RMNH-TZA2009101801	CB091018JMWIN	Cat Ba	Vietnam	:	Hai Phong Province	:	0	,	Cat Ba National Park, Tuyen Duung Giao Duc Moi Truung - Du Lich Sinh Thai [Forest Education Trail]	,	20.797179°N	,	107.006982°E	,	50	-	50
693	Araneae		Salticidae			Evarcha	sp.			Tamas Szuts	SAL0026	#REF!	RMNH.ARA.12084	SP.RMNH.ARA.SAL0026	#REF!		yes		1	m#							1		1	adults	IEBR	RMNH-TZA2009092701	VQ090929JMBED	Vu Quang	Vietnam	:	Ha Tinh Province	:	0	,	Vu Quang National Park, forest near Don Bien Phong [border station] 567	,	18.331306°N	,	105.439111°E	,	50	-	50
979	Araneae		Salticidae			Chalcoscirtus	cf.	vietnamensis	Zabka, 1985	Tamas Szuts	SAL0027	#REF!	RMNH.ARA.12358	SP.RMNH.ARA.SAL0027	#REF!	BOLD:ABX8032	yes	TACTTTGTACTTAATTTTTGGAGCATGGGCGGCTATGGTTGGTACAGCTATAAGTGTATTGATTCGTATAGAATTAGGGCAGACTGGTAATTTTTTAGGAAATGATCATTTATATAATGTTATTGTTACTGCTCATGCTTTTGTTATAATTTTTTTTATAGTTATACCAATTATAATTGGTGGATTTGGTAATTGATTAATTCCTTTAATGTTAGGAGCTCCTGATATAGCTTTTCCTCGCATAAATAATTTAAGATTTTGGTTATTGCCCCCTTCTTTGATATTGTTATTTATTTCTTCTATGGTTGAAATAGGAGTAGGAGCAGGGTGGACTGTATATCCACCATTAGCTTCTTCCATTGGACATAGTGGAAGATCTGTTGATTTTGCTATTTTTTC…			,	1	f#				1		1	adults	RMNH	RMNH-TZA2009092701	VQ091004JMLDD2	Vu Quang	Vietnam	:	Ha Tinh Province	:	0	,	Vu Quang National Park, forest near Don Bien Phong [border station] 567	,	18.331306°N	,	105.439111°E	,	50	-	50
980	Araneae		Salticidae			Chalcoscirtus	cf.	vietnamensis	Zabka, 1985	Tamas Szuts	SAL0027	#REF!	RMNH.ARA.12359	SP.RMNH.ARA.SAL0027	#REF!	BOLD:ABX8032	yes	TACTTTGTACTTAATTTTTGGAGCATGGGCGGCTATGGTTGGTACAGCTATAAGTGTATTGATTCGTATAGAATTAGGGCAGACTGGTAATTTTTTAGGAAATGATCATTTATATAATGTTATTGTTACTGCTCATGCTTTTGTTATAATTTTTTTTATAGTTATACCAATTATAATTGGTGGATTTGGTAATTGATTAATTCCTTTAATGTTAGGAGCTCCTGATATAGCTTTTCCTCGCATAAATAATTTAAGATTTTGGTTATTGCCCCCTTCTTTGATATTGTTATTTATTTCTTCTATGGTTGAAATAGGAGTAGGAGCAGGGTGGACTGTATATCCACCATTAGCTTCTTCCATTGGACATAGTGGAAGATCTGTTGATTTTGCTATTTTTTC…	1	m#							1		1	adults	RMNH	RMNH-TZA2009092701	VQ091003JMLDD2	Vu Quang	Vietnam	:	Ha Tinh Province	:	0	,	Vu Quang National Park, forest near Don Bien Phong [border station] 567	,	18.331306°N	,	105.439111°E	,	50	-	50
981	Araneae		Salticidae			Chalcoscirtus	cf.	vietnamensis	Zabka, 1985	Tamas Szuts	SAL0027	#REF!	RMNH.ARA.12360	SP.RMNH.ARA.SAL0027	#REF!		no		4	m#	,	5	f#				9		9	adults	IEBR	RMNH-TZA2009092701	VQ091003JMLDD	Vu Quang	Vietnam	:	Ha Tinh Province	:	0	,	Vu Quang National Park, forest near Don Bien Phong [border station] 567	,	18.331306°N	,	105.439111°E	,	50	-	50
982	Araneae		Salticidae			Chalcoscirtus	cf.	vietnamensis	Zabka, 1985	Tamas Szuts	SAL0027	#REF!	RMNH.ARA.12361	SP.RMNH.ARA.SAL0027	#REF!	BOLD:ABX8032	yes	TACTTTGTACTTAATTTTTGGAGCATGGGCGGCTATGGTTGGTACAGCTATAAGTGTATTGATTCGTATAGAATTAGGGCAGACTGGTAATTTTTTAGGAAATGATCATTTATATAATGTTATTGTTACTGCTCATGCTTTTGTTATAATTTTTTTTATAGTTATACCAATTATAATTGGTGGATTTGGTAATTGATTAATTCCTTTAATGTTAGGAGCTCCTGATATAGCTTTTCCTCGCATAAATAATTTAAGATTTTGGTTATTGCCCCCTTCTTTGATATTGTTATTTATTTCTTCTATGGTTGAAATAGGAGTAGGAGCAGGGTGGACTGTATATCCACCATTAGCTTCTTCCATTGGACATAGTGGAAGATCTGTTGATTTTGCTATTTTTTC…	1	m#							1		1	adults	RMNH	RMNH-TZA2009092701	VQ091004JMLDD2	Vu Quang	Vietnam	:	Ha Tinh Province	:	0	,	Vu Quang National Park, forest near Don Bien Phong [border station] 567	,	18.331306°N	,	105.439111°E	,	50	-	50
983	Araneae		Salticidae			Chalcoscirtus	cf.	vietnamensis	Zabka, 1985	Tamas Szuts	SAL0027	#REF!	RMNH.ARA.12362	SP.RMNH.ARA.SAL0027	#REF!		no				,	1	f#				1		1	adults	RMNH	RMNH-TZA2009092701	VQ091004JMLDD	Vu Quang	Vietnam	:	Ha Tinh Province	:	0	,	Vu Quang National Park, forest near Don Bien Phong [border station] 567	,	18.331306°N	,	105.439111°E	,	50	-	50
984	Araneae		Salticidae			Chalcoscirtus	cf.	vietnamensis	Zabka, 1985	Tamas Szuts	SAL0027	#REF!	RMNH.ARA.12363	SP.RMNH.ARA.SAL0027	#REF!		no		5	m#	,	4	f#				9		9	adults	RMNH	RMNH-TZA2009092701	VQ090927WIN	Vu Quang	Vietnam	:	Ha Tinh Province	:	0	,	Vu Quang National Park, forest near Don Bien Phong [border station] 567	,	18.331306°N	,	105.439111°E	,	50	-	50
985	Araneae		Salticidae			Chalcoscirtus	cf.	vietnamensis	Zabka, 1985	Tamas Szuts	SAL0027	#REF!	RMNH.ARA.12364	SP.RMNH.ARA.SAL0027	#REF!		no		6	m#	,	5	f#				11		11	adults	IEBR	RMNH-TZA2009092701	VQ090928WIN	Vu Quang	Vietnam	:	Ha Tinh Province	:	0	,	Vu Quang National Park, forest near Don Bien Phong [border station] 567	,	18.331306°N	,	105.439111°E	,	50	-	50
986	Araneae		Salticidae			Chalcoscirtus	cf.	vietnamensis	Zabka, 1985	Tamas Szuts	SAL0027	#REF!	RMNH.ARA.12365	SP.RMNH.ARA.SAL0027	#REF!		no		5	m#	,	6	f#				11		11	adults	IEBR	RMNH-TZA2009092701	VQ090929WIN	Vu Quang	Vietnam	:	Ha Tinh Province	:	0	,	Vu Quang National Park, forest near Don Bien Phong [border station] 567	,	18.331306°N	,	105.439111°E	,	50	-	50
987	Araneae		Salticidae			Chalcoscirtus	cf.	vietnamensis	Zabka, 1985	Tamas Szuts	SAL0027	#REF!	RMNH.ARA.12366	SP.RMNH.ARA.SAL0027	#REF!		no		7	m#	,	5	f#				12		12	adults	RMNH	RMNH-TZA2009092701	VQ091002WIN	Vu Quang	Vietnam	:	Ha Tinh Province	:	0	,	Vu Quang National Park, forest near Don Bien Phong [border station] 567	,	18.331306°N	,	105.439111°E	,	50	-	50
988	Araneae		Salticidae			Chalcoscirtus	cf.	vietnamensis	Zabka, 1985	Tamas Szuts	SAL0027	#REF!	RMNH.ARA.12367	SP.RMNH.ARA.SAL0027	#REF!		no		5	m#	,	2	f#				7		7	adults	RMNH	RMNH-TZA2009092701	VQ090927JMLDD	Vu Quang	Vietnam	:	Ha Tinh Province	:	0	,	Vu Quang National Park, forest near Don Bien Phong [border station] 567	,	18.331306°N	,	105.439111°E	,	50	-	50
993	Araneae		Salticidae			Synagelides	sp.			Tamas Szuts	SAL0028	#REF!	RMNH.ARA.12372	SP.RMNH.ARA.SAL0028	#REF!		yes		1	m#							1		1	adults	RMNH	RMNH-TZA2009092701	VQ090929WIN	Vu Quang	Vietnam	:	Ha Tinh Province	:	0	,	Vu Quang National Park, forest near Don Bien Phong [border station] 567	,	18.331306°N	,	105.439111°E	,	50	-	50
995	Araneae		Salticidae			Synagelides	sp.			Tamas Szuts	SAL0028	#REF!	RMNH.ARA.12373	SP.RMNH.ARA.SAL0028	#REF!		no		2	m#							2		2	adults	IEBR	RMNH-TZA2009092701	VQ090928WIN	Vu Quang	Vietnam	:	Ha Tinh Province	:	0	,	Vu Quang National Park, forest near Don Bien Phong [border station] 567	,	18.331306°N	,	105.439111°E	,	50	-	50
996	Araneae		Salticidae			Synagelides	sp.			Tamas Szuts	SAL0028	#REF!	RMNH.ARA.12374	SP.RMNH.ARA.SAL0028	#REF!		no				,	2	f#				2		2	adults	RMNH	RMNH-TZA2009092701	VQ091002WIN	Vu Quang	Vietnam	:	Ha Tinh Province	:	0	,	Vu Quang National Park, forest near Don Bien Phong [border station] 567	,	18.331306°N	,	105.439111°E	,	50	-	50
994	Araneae		Salticidae			Synagelides	sp.			Tamas Szuts	SAL0028	#REF!	RMNH.ARA.12569	SP.RMNH.ARA.SAL0028	#REF!		yes				,	1	f#				1		1	adults	IEBR	RMNH-TZA2009092701	VQ090929WIN	Vu Quang	Vietnam	:	Ha Tinh Province	:	0	,	Vu Quang National Park, forest near Don Bien Phong [border station] 567	,	18.331306°N	,	105.439111°E	,	50	-	50
1029	Araneae		Salticidae			Hasarius		orientalis	(Zabka, 1985)	Tamas Szuts	SAL0029	#REF!	RMNH.ARA.12407	SP.RMNH.ARA.SAL0029	#REF!	BOLD:ABY0454	yes	TACTTTATATTTGATTTTTGGGGCTTGGTCTGCTATAGTGGGAACAGCTATAAGTGTATTAATTCGTATGGAATTAGGTCAAACTGGAGATTTTTTAGGGAATGATCATTTATATAATGTTATTGTTACTGCTCATGCTTTTGTTATGATTTTTTTTATAGTTATACCTATTATAATTGGAGGTTTTGGTAATTGATTAATCCCTTTAATATTAGGTGCACCTGATATAGCTTTTCCTCGTATGAATAATTTAAGTTTTTGATTATTACCTCCTTCTTTGGTAATATTGTTTGTTAGATCTATAGTTGAGATAGGAGTAGGAGCTGGATGAACTGTTTATCCTCCGTTAGCTTCGGTTGTAGGACATGCAGGAAGATCTGTAGATTTTGCTATTTTTTC…			,	1	f#				1		1	adults	RMNH	RMNH-TZA2009092701	VQ090928WIN	Vu Quang	Vietnam	:	Ha Tinh Province	:	0	,	Vu Quang National Park, forest near Don Bien Phong [border station] 567	,	18.331306°N	,	105.439111°E	,	50	-	50
1030	Araneae		Salticidae			Hasarius		orientalis	(Zabka, 1985)	Tamas Szuts	SAL0029	#REF!	RMNH.ARA.12408	SP.RMNH.ARA.SAL0029	#REF!	BOLD:ABY0454	yes	TACTTTATATTTGATTTTTGGGGCTTGGTCTGCTATAGTGGGAACAGCTATAAGTGTATTAATTCGTATGGAATTAGGTCAAACTGGAGATTTTTTAGGGAATGATCATTTATATAATGTTATTGTTACTGCTCATGCTTTTGTTATGATTTTTTTTATAGTTATACCTATTATAATTGGAGGTTTTGGTAATTGATTAATCCCTTTAATATTAGGTGCACCTGATATAGCTTTTCCTCGTATGAATAATTTAAGTTTTTGATTATTACCTCCTTCTTTGGTAATATTGTTTGTTAGATCTATAGTTGAGATAGGAGTAGGAGCTGGATGAACTGTTTATCCTCCGTTAGCTTCGGTTGTAGGACATGCAGGAAGATCTGTAGATTTTGCTATTTTTTC…	1	m#							1		1	adults	RMNH	RMNH-TZA2009092701	VQ090929WIN	Vu Quang	Vietnam	:	Ha Tinh Province	:	0	,	Vu Quang National Park, forest near Don Bien Phong [border station] 567	,	18.331306°N	,	105.439111°E	,	50	-	50
1052	Araneae		Salticidae			Eupoa	sp.				SAL0030	#REF!	RMNH.ARA.12432	SP.RMNH.ARA.SAL0030	#REF!	BOLD:ABX9722	yes	AACATTATATTTAATTTTTGGTGCTTGAGCTGCTATAGTAGGAACTTCTATAAGTGTATTTATTCGAATGGAGTTAGGACAGTTGGGAAGATTTTTAGGAGATGATCAATTATATAATGTAATTGTTACTGCTCATGCTTTTATTATGATTTTTTTTATAGTAATACCTGTTATAATTGGTGGTTTTGGAAATTGATTAGTTCCTTTGATATTAGGTGCTCCTGATATAGCTTTTCCTCGAATAAATAATTTGAGATTTTGATTATTACCTCCTTCTTTGATTTTATTATTTTTATCTTCTATAATTGAGATGGGGGTTGGGACTGGTTGGACAGTATATCCTCCTTTGGCTTCAATAGTAGGACATTCAGGTAGAGCTGTTGATTTTGCAATTTTTTC…			,	1	f#				1		1	adults	RMNH	RMNH-TZA2009092701	VQ090927WIN	Vu Quang	Vietnam	:	Ha Tinh Province	:	0	,	Vu Quang National Park, forest near Don Bien Phong [border station] 567	,	18.331306°N	,	105.439111°E	,	50	-	50
1049	Araneae		Salticidae			Eupoa	sp.				SAL0030	#REF!	RMNH.ARA.12433	SP.RMNH.ARA.SAL0030	#REF!	BOLD:ABX9722	yes	AACATTATATTTAATTTTTGGTGCTTGAGCTGCTATAGTAGGAACTTCTATAAGTGTATTTATTCGAATGGAGTTAGGACAGTTGGGAAGATTTTTAGGAGATGATCAATTATATAATGTAATTGTTACTGCTCATGCTTTTATTCTGATTTTTTTTATAGTAATACCTGTTATAATTGGTGGTTTTGGAAATTGATTAGTTCCTTTGATATTAGGTGCTCCTGATATAGCTTTTCCTCGAATAAATAATTTGAGATTTTGATTATTACCTCCTTCTTTGATTTTATTATTTTTATCTTCTATAATTGAGATGGGGGTTGGGACTGGTTGGACAGTATATCCTCCTTTGGCTTCAATAGTAGGACATTCAGGTAGAGCTGTTGATTTTGCAATTTTTTC…	1	m#							1		1	adults	RMNH	RMNH-TZA2009092701	VQ090928WIN	Vu Quang	Vietnam	:	Ha Tinh Province	:	0	,	Vu Quang National Park, forest near Don Bien Phong [border station] 567	,	18.331306°N	,	105.439111°E	,	50	-	50
1050	Araneae		Salticidae			Eupoa	sp.				SAL0030	#REF!	RMNH.ARA.12554	SP.RMNH.ARA.SAL0030	#REF!	BOLD:ABX9722	yes	AACATTATATTTAATTTTTGGTGCTTGAGCTGCTATAGTAGGAACTTCTATAAGTGTATTTATTCGAATGGAGTTAGGACAGTTGGGAAGATTTTTAGGAGATGATCAATTATATAATGTAATTGTTACTGCTCATGCTTTTATTATGATTTTTTTTATAGTAATACCTGTTATAATTGGTGGTTTTGGAAATTGATTAGTTCCTTTGATATTAGGTGCTCCTGATATAGCTTTTCCTCGAATAAATAATTTGAGATTTTGATTATTACCTCCTTCTTTGATTTTATTATTTTTATCTTCTATAATTGAGATAGGGGTTGGGACTGGTTGGACAGTATATCCTCCTTTGGCTTCAATAGTAGGACATTCAGGTAGAGCTGTTGATTTTGCAATTTTTTC…			,	1	f#				1		1	adults	RMNH	RMNH-TZA2009092701	VQ090928WIN	Vu Quang	Vietnam	:	Ha Tinh Province	:	0	,	Vu Quang National Park, forest near Don Bien Phong [border station] 567	,	18.331306°N	,	105.439111°E	,	50	-	50
1051	Araneae		Salticidae			Eupoa	sp.				SAL0030	#REF!	RMNH.ARA.12555	SP.RMNH.ARA.SAL0030	#REF!		no				,	1	f#				1		1	adults	IEBR	RMNH-TZA2009092701	VQ090928WIN	Vu Quang	Vietnam	:	Ha Tinh Province	:	0	,	Vu Quang National Park, forest near Don Bien Phong [border station] 567	,	18.331306°N	,	105.439111°E	,	50	-	50
1053	Araneae		Salticidae								SAL0031	#REF!	RMNH.ARA.12437	SP.RMNH.ARA.SAL0031	#REF!	BOLD:ABY1548	yes	AACTTTATATTTAATTTTTGGGGCATGATCTGCTATAGTAGGAACAGCAATAAGAGTATTGATTCGTATAGAATTGGGACAAACTGGTCATTTCCTAGGAAATGACCATTTATATAATGTGATTGTTACTGCTCATGCTTTTATTATAATTTTTTTTATAGTAATGCCTATTATGATTGGGGGTTTTGGAAATTGATTGGTGCCTTTAATGTTAGGAGCTCCTGATATAGCTTTTCCTCGAATAAATAATCTTAGTTTTTGATTGCTACCTCCCTCGTTAATGTTATTATTTATTTCTTCTATAGTTGAAGTAGGGGTAGGAGCGGGTTGGACTATTTATCCTCCTTTGGCTTCTATTATTGGACATAATGGAAGATCGGTAGATTTTGCTATTTTTTC…	1	m#							1		1	adults	RMNH	RMNH-TZA2009092701	VQ091004PSBED	Vu Quang	Vietnam	:	Ha Tinh Province	:	0	,	Vu Quang National Park, forest near Don Bien Phong [border station] 567	,	18.331306°N	,	105.439111°E	,	50	-	50
1054	Araneae		Salticidae								SAL0032	#REF!	RMNH.ARA.12438	SP.RMNH.ARA.SAL0032	#REF!		yes		1	m#							1		1	adults	IEBR	RMNH-TZA2009092701	VQ091003JMLDD2	Vu Quang	Vietnam	:	Ha Tinh Province	:	0	,	Vu Quang National Park, forest near Don Bien Phong [border station] 567	,	18.331306°N	,	105.439111°E	,	50	-	50
1055	Araneae		Salticidae								SAL0032	#REF!	RMNH.ARA.12439	SP.RMNH.ARA.SAL0032	#REF!		yes				,	1	f#				1		1	adults	RMNH	RMNH-TZA2009092701	VQ091004JMLDD	Vu Quang	Vietnam	:	Ha Tinh Province	:	0	,	Vu Quang National Park, forest near Don Bien Phong [border station] 567	,	18.331306°N	,	105.439111°E	,	50	-	50
1056	Araneae		Salticidae								SAL0034	#REF!	RMNH.ARA.12440	SP.RMNH.ARA.SAL0034	#REF!	BOLD:ABY0081	yes	AACTTTATATTTAATTTTTGGTGCTTGATCTGCAATAGTAGGGACAGCTATAAGAATATTGATTCGTATAGAGTTAGGACAAGTTGGAAGTTTTTTAGGTAATGATCATATGTATAATGTTATTGTTACTGCACATGCTTTTGTTATAATTTTTTTTATAGTTATACCTATTTTAATTGGTGGTTTTGGAAATTGGTTAGTTCCTTTAATATTAGGAGCTCCTGATATGGCTTTTCCTCGTATAAATAATTTGAGTTTTTGGTTATTACCTCCATCTTTATGTCTATTATTTATTTCTTCAATAGCAGAAATAGGGGTGGGGGCAGGTTGAACAGTCTATCCGCCTTTGGCTTCTATAATAGGTCATAGAGGAAGATCGGTTGATTTTGCTATTTTTTC…			,	1	f#				1		1	adults	RMNH	RMNH-TZA2009092701	VQ091004PSBED	Vu Quang	Vietnam	:	Ha Tinh Province	:	0	,	Vu Quang National Park, forest near Don Bien Phong [border station] 567	,	18.331306°N	,	105.439111°E	,	50	-	50
1057	Araneae		Salticidae								SAL0035	#REF!	RMNH.ARA.12441	SP.RMNH.ARA.SAL0035	#REF!	BOLD:ABY1547	yes	GACTTTATATTTAATTTTTGGAGCTTGATCAGCTATAGTAGGAACTGCTATAAGTGTATTAATTCGAATAGAGTTGGGCCAAACTGGGAGTTTTTTAGGAAATGAACAATTATATAATGTTATTGTAACAGCTCATGCTTTTGTTATAATTTTTTTTATAGTAATACCAATTTTAATTGGAGGATTTGGGAATTGATTGGTCCCTTTAATGTTAGGGGCTCCAGATATAGCTTTTCCTCGTATAAATAATTTGAGTTTTTGATTATTACCTCCATCATTAATATTATTATTTATTTCATCTATAGTAGAAATAGGGGTAGGGGCAGGATGGACAGTTTATCCTCCTTTAGCTTCTATTGTAGGTCATAATGGAAGATCTGTAGATTTTGCTATTTTTTC…			,	1	f#				1		1	adults	RMNH	RMNH-TZA2009092701	VQ091003JMLUN2	Vu Quang	Vietnam	:	Ha Tinh Province	:	0	,	Vu Quang National Park, forest near Don Bien Phong [border station] 567	,	18.331306°N	,	105.439111°E	,	50	-	50
1058	Araneae		Salticidae								SAL0036	#REF!	RMNH.ARA.12442	SP.RMNH.ARA.SAL0036	#REF!	BOLD:ABY0857	yes	AACTTTATATTTGATTTTTGGAGCTTGATCAGCTATAGTAGGAACTGCTATAAGAATATGAATTCGAATAGAATTAGGTCAAACAGGGAGATTTTTAGGAAATGAACAATTATATAATGTTATTGTAACGGCTCATGCTTTTGTTATAATTTTTTTTATAGTAATACCTATTTTAATTGGAGGATTTGGAAATTGATTAGTACCTTTAATATTAGGAGCGCCGGATATAGCTTTTCCTCGAATAAATAATTTAAGATTTTGATTATTACCACCTTCTTTAATATTATTATTTATTTCTTCTATAGCAGAAATAGGTGTAGGGGCAGGTTGAACAGTGTATCCTCCTTTGGCTTCTATTGTAGGTCATAATGGAAGTTCAGTAGATTTTGCTATTTTTTC…			,	1	f#				1		1	adults	RMNH	RMNH-TZA2009092701	VQ091003JMLUN2	Vu Quang	Vietnam	:	Ha Tinh Province	:	0	,	Vu Quang National Park, forest near Don Bien Phong [border station] 567	,	18.331306°N	,	105.439111°E	,	50	-	50
1066	Araneae		Salticidae								SAL0036	#REF!	RMNH.ARA.12449	SP.RMNH.ARA.SAL0036	#REF!	BOLD:ABY0857	yes	AACTTTATATTTGATTTTTGGAGCTTGATCAGCTATAGTAGGAACTGCTATGAGAATATTAATTCGAATAGAATTAGGTCAAACAGGGAGATTTTTAGGAAATGAACAATTATATAATGTTATTGTAACGGCTCATGCTTTTGTTATAATTTTTTTTATAGTAATACCTATTTTAATTGGAGGATTTGGAAATTGATTAGTACCTTTAATACTAGGAGCGCCGGATATAGCTTTTCCTCGAATAAATAATTTAAGATTTTGATTATTACCACCTTCTTTAATATTACTATTTATTTCTTCTATAGCAGAAATAGGTGTAGGGGCAGGTTGAACAGTGTATCCTCCTTTGGCTTCTATTGTAGGTCATAATGGAAGTTCAGTAGATTTTGCTATTTTTTC…	1	m#							1		1	adults	RMNH	RMNH-TZA2009092701	VQ090929JMBED2	Vu Quang	Vietnam	:	Ha Tinh Province	:	0	,	Vu Quang National Park, forest near Don Bien Phong [border station] 567	,	18.331306°N	,	105.439111°E	,	50	-	50
1059	Araneae		Salticidae								SAL0037	#REF!	RMNH.ARA.12443	SP.RMNH.ARA.SAL0037	#REF!	BOLD:ABY0079	yes	AACTTTATATTTAATTTTTGGAGCTTGGTCTGCTATAGTAGGAACAGCGATAAGAGTATTAATTCGAATGGAATTAGGACAAACAGGTAGATTTTTAGGAAATGATCATATATATAATGTGATTGTGACTGCACATGCTTTTGTTATAATTTTTTTTATAGTAATACCAATTATAATTGGTGGTTTTGGAAATTGATTGGTCCCTTTAATATTAGGTGCTCCTGATATGGCTTTTCCACGTATAAATAATTTGAGTTTTTGACTTTTACCCCCATCATTAATATTATTATTTATTTCTTCTATAGCTGAAATAGGAGTGGGTGCGGGATGAACTGTTTATCCTCCTTTAGCTTCTATTGTAGGACATAATGGAAGATCTATGGATTTTGCTATTTTTTC…			,	1	f#				1		1	adults	RMNH	RMNH-TZA2009092701	VQ091004PSBED	Vu Quang	Vietnam	:	Ha Tinh Province	:	0	,	Vu Quang National Park, forest near Don Bien Phong [border station] 567	,	18.331306°N	,	105.439111°E	,	50	-	50
1060	Araneae		Salticidae								SAL0038	#REF!	RMNH.ARA.12444	SP.RMNH.ARA.SAL0038	#REF!	BOLD:ABY0084	yes	TACTTTATATTTAATTTTTGGTTCTTGATCTGCTATAGTGGGTACGGCTATAAGAGTATTAATTCGTATAGAATTAGGTCAAACTGGAAGATTTTTAGGAAATGATCATATGTATAATGTTATTGTAACTTCTCATGCGTTTGTTATAATTTTTTTTATGGTTATACCTATTTTGATTGGAGGTTTTGGAAATTGATTAGTTCCTTTGATGTTAGGAGCTCCTGATATAGCTTTTCCTCGAATAAATAATCTTAGATTTTGATTGTTGCCTCCTTCTTTATTTTTGTTATTTATTTCTTCTATATCTGAAATAGGGGTGGGAGCAGGATGAACTGTATATCCACCTTTGGCTTCTTTGATTGGTCATAATGGTAGTTCTGTGGATTTTGCTATTTTTTC…	1	m#							1		1	adults	RMNH	RMNH-TZA2009092701	VQ091003PSBED	Vu Quang	Vietnam	:	Ha Tinh Province	:	0	,	Vu Quang National Park, forest near Don Bien Phong [border station] 567	,	18.331306°N	,	105.439111°E	,	50	-	50
1061	Araneae		Salticidae								SAL0039	#REF!	RMNH.ARA.12445	SP.RMNH.ARA.SAL0039	#REF!	BOLD:ABY1546	yes	GACTTTATATTTAATTTTTGGAGCTTGGGCTGCTATAGTGGGTACTGCTATGAGTGTTTTAATTCGAATAGAATTAGGGCAGACTGGAAATTTTTTAGGAAGTGATCATTTATATAATGTAATTGTTACAGCACATGCTTTTGTTATAATTTTTTTTATAGTAATACCTATTTTAATTGGTGGATTTGGAAATTGATTGGTTCCTTTAATATTGGGTGCTCCTGATATGGCTTTTCCTCGTATAAATAATTTAAGTTTTTGATTATTACCACCATCGTTAATTTTATTATTTATTTCCTCTATAGCGGAAATAGGAGTAGGAGCTGGTTGAACAGTTTATCCACCATTGGCTTCTGTTGTTGGGCATAGAGGAAGATCTGTGGATTTTGCTATTTTTTC…	1	m#							1		1	adults	RMNH	RMNH-TZA2009092701	VQ091003JMLDD2	Vu Quang	Vietnam	:	Ha Tinh Province	:	0	,	Vu Quang National Park, forest near Don Bien Phong [border station] 567	,	18.331306°N	,	105.439111°E	,	50	-	50
1062	Araneae		Salticidae			Thyene?	sp.				SAL0040	#REF!	RMNH.ARA.12446	SP.RMNH.ARA.SAL0040	#REF!	BOLD:ABY0080	yes	GACTTTATATTTAATTTTTGGTACTTGATCTGCTATAGCTGGAACAGCTATAAGAGTATTAATTCGAATGGAATTAGGTCAAACTGGAAGTTTTTTAGGAAATGATCATATATATAATGTAATTGTTACAGCGCATGCTTTTGTTATAATTTTTTTTATAGTAATACCTATTTTAATTGGAGGTTTTGGAAATTGATTAGTTCCTTTAATATTAGGAGCACCAGATATGGCTTTTCCTCGAATAAATAATTTAAGTTTTTGATTATTACCCCCTTCTTTAATTATATTATTTATTTCTTCTATAGTTGAAATAGGAGTAGGAGCTGGATGAACAGTTTATCCACCTTTGGCTTCTATTGTTGGTCATAATGGGAGATCGGTGGATTTTGCTATTTTTTC…	1	m#							1		1	adults	RMNH	RMNH-TZA2009092701	VQ091003PSBED	Vu Quang	Vietnam	:	Ha Tinh Province	:	0	,	Vu Quang National Park, forest near Don Bien Phong [border station] 567	,	18.331306°N	,	105.439111°E	,	50	-	50
1063	Araneae		Salticidae								SAL0041	#REF!	RMNH.ARA.12447	SP.RMNH.ARA.SAL0041	#REF!		yes		1	m#							1		1	adults	IEBR	RMNH-TZA2009092701	VQ090929JMBED2	Vu Quang	Vietnam	:	Ha Tinh Province	:	0	,	Vu Quang National Park, forest near Don Bien Phong [border station] 567	,	18.331306°N	,	105.439111°E	,	50	-	50
1064	Araneae		Salticidae								SAL0041	#REF!	RMNH.ARA.12556	SP.RMNH.ARA.SAL0041	#REF!	BOLD:ABX8123	yes	AACTTTATATTTAATTTTTGGTGCGTGGTCCGCTATAGTTGGTACTGGGATAAGAATATTAATTCGTATAGAATTGGGACAGTCGGGTAGATTTTTAGGAAGAGATCATTTATATAATGTAATTGTTACTGCTCATGCGTTTGTAATGATTTTTTTTATAGTTATACCTATCTTGATTGGTGGATTTGGAAATTGATTAGTTCCTTTAATGTTAGGTGCTCCTGATATAGCTTTTCCTCGAATAAATAATTTAAGATTTTGATTATTACCTCCTTCTTTAATTTTATTATTTATTTCATCTATAGTAGAGATGGGAGTTGGTACTGGTTGAACAATTTATCCTCCGTTAGCTTCTGTTGTAGGTCATAGAGGAAGTTCTGTGGATTTTGCTATTTTTTC…	1	m#							1		1	adults	RMNH	RMNH-TZA2009092701	VQ090929JMBED2	Vu Quang	Vietnam	:	Ha Tinh Province	:	0	,	Vu Quang National Park, forest near Don Bien Phong [border station] 567	,	18.331306°N	,	105.439111°E	,	50	-	50
1065	Araneae		Salticidae								SAL0042	#REF!	RMNH.ARA.12448	SP.RMNH.ARA.SAL0042	#REF!		yes				,	1	f#				1		1	adults	IEBR	RMNH-TZA2009092701	VQ090929JMBED2	Vu Quang	Vietnam	:	Ha Tinh Province	:	0	,	Vu Quang National Park, forest near Don Bien Phong [border station] 567	,	18.331306°N	,	105.439111°E	,	50	-	50
640	Araneae		Salticidae								SAL0044	#REF!	RMNH.ARA.12035	SP.RMNH.ARA.SAL0044	#REF!	BOLD:ABY1544	yes	AACTTTATATTTAATTTTTGGGGTATGAGCTTCTATAGTGGGAACGGCTATAAGAGTTATTATCCGCATAGAATTAGGCCAGACTGGAAGATTTTTAGGTAGAGATCATTTGTATAATGTTATTGTTACTGCTCATGCTTTTGTTATAATTTTTTTTATAGTTATACCAATTATAATTGGTGGTTTTGGGAATTGATTAATCCCTTTAATGTTAGGAGCTCCTGATATGGCTTTTCCTCGTATAAATAATTTAAGATTTTGATTATTACCTCCTTCTTTAGTTTTATTACTTGTTTCATCTATAAATGAAATAGGGGTTGGGACAGGATGAACTGTTTATCCTCCTTTAGCTTCTGTTATTGGTCATAGAGGAAGCTCTGTGGATTTTGCTATTTTTTC…	1	m#							1	indiv#	1	adults	RMNH	RMNH-TZA2009101801	CB091021PSWIN	Cat Ba	Vietnam	:	Hai Phong Province	:	0	,	Cat Ba National Park, Tuyen Duung Giao Duc Moi Truung - Du Lich Sinh Thai [Forest Education Trail]	,	20.797179°N	,	107.006982°E	,	50	-	50
52	Araneae		Scytodidae								SCY0001	#REF!	RMNH.ARA.11462	SP.RMNH.ARA.SCY0001	#REF!	BOLD:ACC1716	yes	GGGAGATTGTATCTGTTATTTGGGAGATGGTCTGTGATAATTGGGACTTCTATAAGAGTTATTATTCGGGTGGAATTAGGGTCTGTTGGTAGATTGTTAGGAGATGATCATCTTTATAATGTGGTTGTAACTGCTCATGCTCTTATTATAATTTTCTTTATAGTTATACCAGTGCTTATTGGTGGATTTGGTAATTGGTTAGTGCCTTTAATGTTAGGTGCTCCTGATATGGCGTTTCCTCGTATAAATAATTTAAGTTTCTGGTTGTTACCTTCTTCTTTATCTTTGTTAATTTTGTCTTCTATGGTAGGTGATGGGGTTGGTGCTGGTTGAACTATTTATCCGCCATTAGCTAGTGATTTAGGTCATTCCGGAGTGTCTATGGATTTAGCTATTTTT…			,	1	f#				1	indiv#	1	adults	RMNH	RMNH-TZA2009101801	CB091018PSWIN	Cat Ba	Vietnam	:	Hai Phong Province	:	0	,	Cat Ba National Park, Tuyen Duung Giao Duc Moi Truung - Du Lich Sinh Thai [Forest Education Trail]	,	20.797179°N	,	107.006982°E	,	50	-	50
559	Araneae		Selenopidae								SEL0001	#REF!	RMNH.ARA.11956	SP.RMNH.ARA.SEL0001	#REF!	BOLD:ABX8244	yes	GACTCTATATTTAGTATTTGGGGCTTGATCAGCTATAGTTGGGACAGCAATAAGTGTTTTAATTCGTATAGAATTAGGTCAGACTGGAAGTTTCTTGGGTGATGATCATATGTATAATGTAATTGTTACTGCTCATGCATTTGTAATAATTTTTTTTATAGTGATACCGATTTTAATTGGTGGTTTTGGTAATTGATTAATTCCTTTAATATTAGGTGCTCCTGATATAGCTTTTCCTCGAATAAATAATTTAAGTTTTTGACTATTGCCCCCTTCTTTGATATTATTATTTATTTCATCTATAGTTGAAATAGGGGTAGGTGCGGGATGAACTGTTTATCCTCCATTAGCTGGAATCATAGGACATTCTGGAAGAGCTGTTGATTTTGCTATTTTTTC…			,	1	f#				1	indiv#	1	adults	RMNH	RMNH-TZA2009101801	CB091019JMLUN	Cat Ba	Vietnam	:	Hai Phong Province	:	0	,	Cat Ba National Park, Tuyen Duung Giao Duc Moi Truung - Du Lich Sinh Thai [Forest Education Trail]	,	20.797179°N	,	107.006982°E	,	50	-	50
670	Araneae		Sparassidae								SPA0001	#REF!	RMNH.ARA.12061	SP.RMNH.ARA.SPA0001	#REF!	BOLD:ABY1372	yes	GACTTTGTACTTGATTTTTGGAGTGTGGTCTGCTATAGTTGGAACGGCTATAAGAGTATTGATTCGTACTGAGTTAGGACAATGTGGTAGATTATTGGGGGATGATCAATTGTATAATGTTATTGTTACTGCTCATGCGTTTGTTATAATTTTTTTTATAGTTATACCTATTTTGATTGGAGGGTTTGGTAATTGATTAGTCCCTTTAATATTGGGGGCTCCTGATATAGCTTTTCCTCGTATAAATAATTTTAGTTTTTGACTTTTACCGCCTTCTTTAATGATATTGTTTGTTTCTTCGATAGTTGAGATAGGGGTAGGAGCTGGGTGAACTATTTATCCTCCTTTAGCTTCTTCTATAGGTCATGCTGGAAGATCTGTGGATTTTGCTATTTTTTC…	1	m#							1	indiv#	1	adults	RMNH	RMNH-TZA2009101801	CB091018JMLDN	Cat Ba	Vietnam	:	Hai Phong Province	:	0	,	Cat Ba National Park, Tuyen Duung Giao Duc Moi Truung - Du Lich Sinh Thai [Forest Education Trail]	,	20.797179°N	,	107.006982°E	,	50	-	50
671	Araneae		Sparassidae								SPA0002	#REF!	RMNH.ARA.12062	SP.RMNH.ARA.SPA0002	#REF!	BOLD:ABY1371	yes	AACTTTGTACTTGGTGTTTGGGGTTTGATCAGCTATAGTAGGAACTGCTATAAGAGTATTAATTCGAGCTGAGCTTGGGCAATGTGGGAGATTGTTAGGGGATGATCAATTGTATAATGTGATTGTGACTGCTCATGCTTTTGTTATGATTTTTTTTATAGTGATGCCTATTTTGATTGGTGGTTTTGGAAATTGGTTAGTGCCTTTAATATTAGGAGCTCCTGATATAGCGTTTCCTCGAATAAATAACCTGAGTTTTTGACTTCTTCCTCCTTCACTTATATTATTGTTTGTGTCTTCGATAGTGGAAATAGGAGTAGGGGCTGGATGAACTGTATATCCTCCTTTGGCTTCAGTTATAGGTCATGCTGGGAGATCTGTAGATTTTGCTATTTTTTC…			,	1	f#				1	indiv#	1	adults	RMNH	RMNH-TZA2009101801	CB091022PSLDN	Cat Ba	Vietnam	:	Hai Phong Province	:	0	,	Cat Ba National Park, Tuyen Duung Giao Duc Moi Truung - Du Lich Sinh Thai [Forest Education Trail]	,	20.797179°N	,	107.006982°E	,	50	-	50
687	Araneae		Sparassidae								SPA0002	#REF!	RMNH.ARA.12078	SP.RMNH.ARA.SPA0002	#REF!		no				,	1	f#				1	indiv#	1	adults	IEBR	RMNH-TZA2009100701	CF091007JMLDN	Cuc Phuong	Vietnam	:	Ninh Binh Province	:	0	,	Cuc Phuong National Park, Cay Dang Co Thu trail	,	20.299039°N	,	105.655756°E	,	200	-	200
688	Araneae		Sparassidae								SPA0002	#REF!	RMNH.ARA.12079	SP.RMNH.ARA.SPA0002	#REF!	BOLD:ABX8775	yes	TACGTTATATTTTATTTTTGGGGCCTGAGCTTCTATAGTTGGGACTGCAATGAGAGTGTTAATTCGAGTTGAGTTAGGTCAACCTGGGAGATTTATAGGGGATGATCAGCTCTATAATGTTATTGTTACAGCTCATGCTTTTGTTATAATTTTTTTCATAGTTATGCCTATTTTAATTGGGGGGTTTGGGAATTGGTTAGTCCCTTTAATGTTAGGGGCCCCTGACATAGCTTTTCCTCGAATGAATAATTTAAGATTTTGATTACTTCCCCCATCTCTTTTTTTATTAATTATTTCTTCTATGGTAGATATAGGTGTAGGTGCTGGGTGGACCGTGTACCCCCCTCTTGCTTCTTTAGAGGGCCATTCTGGGTGTTCTATGGATTTTGCTATTTTTTC…			,	1	f#				1	indiv#	1	adults	RMNH	RMNH-TZA2009100701	CF091008JMLUN	Cuc Phuong	Vietnam	:	Ninh Binh Province	:	0	,	Cuc Phuong National Park, Cay Dang Co Thu trail	,	20.299039°N	,	105.655756°E	,	200	-	200
689	Araneae		Sparassidae								SPA0002	#REF!	RMNH.ARA.12080	SP.RMNH.ARA.SPA0002	#REF!		no				,	1	f#				1	indiv#	1	adults	IEBR	RMNH-TZA2009100701	CF091007PSLDN	Cuc Phuong	Vietnam	:	Ninh Binh Province	:	0	,	Cuc Phuong National Park, Cay Dang Co Thu trail	,	20.299039°N	,	105.655756°E	,	200	-	200
672	Araneae		Sparassidae								SPA0003	#REF!	RMNH.ARA.12063	SP.RMNH.ARA.SPA0003	#REF!	BOLD:ABY1804	yes	GACTTTGTATTTGATTTTTGGAGTTTGGTCGGCTATAGTAGGGACTGCTATGAGAGTGTTGATTCGTGCTGAGTTAGGTCAATGTGGGAGATTATTAGGGGATGATCAGTTGTATAATGTTATTGTTACTGCTCATGCTTTTGTAATGATTTTTTTTATGGTTATGCCTATTTTAATTGGTGGCTTTGGGAATTGATTAGTCCCCTTAATGTTAGGAGCGCCTGATATAGCGTTTCCTCGTATAAATAATTTGAGATTTTGACTTTTACCCCCTTCTTTGATATTATTGTTTGTATCTTCTATAGTAGAAATAGGTGTGGGTGCTGGATGGACTGTTTATCCTCCTTTAGCTTCGGTGATAGGGCATGCTGGGAGATCTGTAGATTTTGCTATTTTTTC…			,	1	f#				1	indiv#	1	adults	RMNH	RMNH-TZA2009101801	CB091021JMLDN	Cat Ba	Vietnam	:	Hai Phong Province	:	0	,	Cat Ba National Park, Tuyen Duung Giao Duc Moi Truung - Du Lich Sinh Thai [Forest Education Trail]	,	20.797179°N	,	107.006982°E	,	50	-	50
673	Araneae		Sparassidae								SPA0004	#REF!	RMNH.ARA.12064	SP.RMNH.ARA.SPA0004	#REF!		yes				,	1	f#				1	indiv#	1	adults	IEBR	RMNH-TZA2009101801	CB091023PSLUN	Cat Ba	Vietnam	:	Hai Phong Province	:	0	,	Cat Ba National Park, Tuyen Duung Giao Duc Moi Truung - Du Lich Sinh Thai [Forest Education Trail]	,	20.797179°N	,	107.006982°E	,	50	-	50
678	Araneae		Sparassidae								SPA0005	#REF!	RMNH.ARA.12069	SP.RMNH.ARA.SPA0005	#REF!	BOLD:ABY1373	yes	AACTTTGTATTTAATTTTTGGAGCTTGATCTGCTATGGTTGGAACTGCAATGAGAGTATTGATTCGTGCTGAATTAGGTCAATGTGGAAGTTTGTTAGGTGATGATCAACTATATAATGTTATTGTAACGGCTCATGCTTTTGTTATAATTTTTTTTATAGTAATACCTATTATAATTGGAGGATTTGGAAATTGATTGGTACCCTTAATGTTAGGGGCTCCTGATATAGCGTTTCCTCGAATGAATAATTTGAGTTTTTGATTACTTCCTCCTTCTTTAATATTATTATTTATTTCATCAATAGTTGAGATAGGTGTTGGAGCAGGGTGGACTATTTATCCTCCTTTAGCTTCTGTTATAGGGCATGCTGGTGGGGCTGTAGATTTTGCTATTTTTTC…			,	1	f#				1	indiv#	1	adults	RMNH	RMNH-TZA2009101801	CB091021PSLUN	Cat Ba	Vietnam	:	Hai Phong Province	:	0	,	Cat Ba National Park, Tuyen Duung Giao Duc Moi Truung - Du Lich Sinh Thai [Forest Education Trail]	,	20.797179°N	,	107.006982°E	,	50	-	50
681	Araneae		Sparassidae								SPA0005	#REF!	RMNH.ARA.12072	SP.RMNH.ARA.SPA0005	#REF!		no				,	1	f#				1	indiv#	1	adults	IEBR	RMNH-TZA2009101801	CB091018JMLUN2	Cat Ba	Vietnam	:	Hai Phong Province	:	0	,	Cat Ba National Park, Tuyen Duung Giao Duc Moi Truung - Du Lich Sinh Thai [Forest Education Trail]	,	20.797179°N	,	107.006982°E	,	50	-	50
690	Araneae		Sparassidae								SPA0006	#REF!	RMNH.ARA.12081	SP.RMNH.ARA.SPA0006	#REF!	BOLD:ABY1374	yes	GACATTATATTTAATTTTTGGGGCTTGATCAGCCATAGTAGGAACAGCTATGAGAGTAATAATTCGTGCTGAATTAGGACAATGTGGAAGATTATTTGGTGATGATCATTTGTATAATGTAGTGGTAACAGCCCATGCTTTTGTGATAATCTTTTTTATGGTAATACCTATTTTGATCGGGGGATTTGGAAATTGATTGGTCCCTTTAATATTAGGAGCTCCTGATATAGCATTTCCCCGAATGAATAATTTAAGATTTTGATTGTTACCCCCATCTTTATTAATATTAATAATTTCTTCTATAGTGGAAATAGGAGTAGGGGCTGGATGAACAGTATATCCGCCATTAGCTGGAAATTTAGGCCATGCTGGAAGCTCAGTGGATTTTGCTATTTTTTC…			,	1	f#				1	indiv#	1	adults	RMNH	RMNH-TZA2009100701	CF091009JMBED	Cuc Phuong	Vietnam	:	Ninh Binh Province	:	0	,	Cuc Phuong National Park, Cay Dang Co Thu trail	,	20.299039°N	,	105.655756°E	,	200	-	200
691	Araneae		Sparassidae								SPA0007	#REF!	RMNH.ARA.12082	SP.RMNH.ARA.SPA0007	#REF!		yes		1	m#							1	indiv#	1	adults	RMNH	RMNH-TZA2009100701	CF091013JMLDD2	Cuc Phuong	Vietnam	:	Ninh Binh Province	:	0	,	Cuc Phuong National Park, Cay Dang Co Thu trail	,	20.299039°N	,	105.655756°E	,	200	-	200
692	Araneae		Sparassidae								SPA0007	#REF!	RMNH.ARA.12083	SP.RMNH.ARA.SPA0007	#REF!		no		1	m#							1	indiv#	1	adults	IEBR	RMNH-TZA2009100701	CF091013JMLDD	Cuc Phuong	Vietnam	:	Ninh Binh Province	:	0	,	Cuc Phuong National Park, Cay Dang Co Thu trail	,	20.299039°N	,	105.655756°E	,	200	-	200
555	Araneae		Sparassidae								SPA0008	#REF!	RMNH.ARA.11952	SP.RMNH.ARA.SPA0008	#REF!	BOLD:ABY1803	yes	GACTTTATATTTAATTTTTGGGGCATGGTCCGCTATAGTTGGTACTGCTATAAGTGTTTTAATTCGCTCTGAATTAAGACAGTGTGGAAGATTATTAGGTGATGATCATTTATATAATGTGATTGTCACTGCTCATGCATTTGTTATGATTTTTTTTATAGTGATACCAATTATGATTGGTGGTTTTGGGAATTGGTTGGTTCCTTTGATATTAGGGAGTCCTGATATAGCTTTTCCTCGTATGAATAATTTGAGATTTTGATTACTTCCTCCTTCATTGTTTATATTATTTATTTCTTCAATAGTAGATGTAGGGGTAGGAGCTGGGTGGACGGTTTACCCTCCTTTGGCTTCTGTTGTTGGGCATTTTGGAAGTTCAGTTGATTTTGCAATTTTTTC…			,	1	f#				1	indiv#	1	adults	RMNH	RMNH-TZA2009101801	CB091019JMLUN	Cat Ba	Vietnam	:	Hai Phong Province	:	0	,	Cat Ba National Park, Tuyen Duung Giao Duc Moi Truung - Du Lich Sinh Thai [Forest Education Trail]	,	20.797179°N	,	107.006982°E	,	50	-	50
198	Araneae		Symphytognathidae								SYM0001	#REF!	RMNH.ARA.11608	SP.RMNH.ARA.SYM0001	#REF!		yes				,	1	f#				1	indiv#	1	adults	RMNH	RMNH-TZA2009100701	CF091013JMLDD	Cuc Phuong	Vietnam	:	Ninh Binh Province	:	0	,	Cuc Phuong National Park, Cay Dang Co Thu trail	,	20.299039°N	,	105.655756°E	,	200	-	200
233	Araneae		Symphytognathidae								SYM0001	#REF!	RMNH.ARA.11641	SP.RMNH.ARA.SYM0001	#REF!		yes				,	1	f#				1	indiv#	1	adults	RMNH	RMNH-TZA2009100701	CF091012JMLDD2	Cuc Phuong	Vietnam	:	Ninh Binh Province	:	0	,	Cuc Phuong National Park, Cay Dang Co Thu trail	,	20.299039°N	,	105.655756°E	,	200	-	200
720	Araneae		Symphytognathidae								SYM0001	#REF!	RMNH.ARA.12106	SP.RMNH.ARA.SYM0001	#REF!		no		1	m#	,	2	f#				3		3	adults	IEBR	RMNH-TZA2009092701	VQ090928JMLDN	Vu Quang	Vietnam	:	Ha Tinh Province	:	0	,	Vu Quang National Park, forest near Don Bien Phong [border station] 567	,	18.331306°N	,	105.439111°E	,	50	-	50
924	Araneae		Symphytognathidae								SYM0001	#REF!	RMNH.ARA.12303	SP.RMNH.ARA.SYM0001	#REF!	BOLD:ABX9301	yes	TTCTTTATATTTAATTTTTGGAGCGTGAGCTGCTATAGTAGGAACTGGAATAAGAGTATTAATTCGAATTGAATTAGGGCAAATTGGAAGAATATTAGGAGATGATCAATTATATAATGTAATTGTAACTGCTCATGCTTTTGTGATAATTTTTTTCATAGTTATACCTATTTTAATTGGGGGTTTTGGAAATTGATTAGTTCCTTTAATATTAGGAGCTCCTGATATAGCTTTTCCTCGAATGAATAATTTAAGATTTTGATTATTACCTCCTTCTTTAATATTATTATTTATTTCATCTATAATTGAAATTGGGGTTGGGGCAGGATGAACTGTTTATCCTCCTTTATCTTCATTAGAAGGGCATTCTGGAAGATCTATAGATTTTGCTATTTTTTC…			,	1	f#				1		1	adults	RMNH	RMNH-TZA2009092701	VQ091004JMLDD2	Vu Quang	Vietnam	:	Ha Tinh Province	:	0	,	Vu Quang National Park, forest near Don Bien Phong [border station] 567	,	18.331306°N	,	105.439111°E	,	50	-	50
1047	Araneae		Symphytognathidae								SYM0001	#REF!	RMNH.ARA.12452	SP.RMNH.ARA.SYM0001	#REF!		yes		1	m#							1		1	adults	RMNH	RMNH-TZA2009092701	VQ091002JMLDD	Vu Quang	Vietnam	:	Ha Tinh Province	:	0	,	Vu Quang National Park, forest near Don Bien Phong [border station] 567	,	18.331306°N	,	105.439111°E	,	50	-	50
1048	Araneae		Symphytognathidae								SYM0001	#REF!	RMNH.ARA.12553	SP.RMNH.ARA.SYM0001	#REF!		no				,	1	f#				1		1	adults	IEBR	RMNH-TZA2009092701	VQ091002JMLDD	Vu Quang	Vietnam	:	Ha Tinh Province	:	0	,	Vu Quang National Park, forest near Don Bien Phong [border station] 567	,	18.331306°N	,	105.439111°E	,	50	-	50
466	Araneae		Symphytognathidae								SYM0002	#REF!	RMNH.ARA.11866	SP.RMNH.ARA.SYM0002	#REF!	BOLD:ABX8564	yes	ATCTTTATATTTAATCTTTGGAGGTTGAGCTTCTATAGTTGGGACGGGAATAAGAGTATTAATTCGAATTGAATTAGGACAAACTGGAAGAATATTAGGTGATGATCAATTATATAATGTTATTGTTACTTCTCATGCTTTTGTAATAATTTTTTTTATAGTTATACCGATTTTAATCGGGGGATTTGGAAATTGATTGGTTCCATTAATATTAGGATCTCCTGATATAGCTTTTCCTCGAATAAATAATTTAAGATTTTGATTATTACCTCCTTCTTTAATTTTACTATTTATTTCGTCTATGGTTGAAATTGGAGTGGGAGCTGGTTGAACTATTTATCCGCCTTTATCTTCTTTGGAAGGACATTCTGGTAATTCTGTGGATTTTGCTATTTTTTC…			,	1	f#				1	indiv#	1	adults	RMNH	RMNH-TZA2009101801	CB091023JMLDD	Cat Ba	Vietnam	:	Hai Phong Province	:	0	,	Cat Ba National Park, Tuyen Duung Giao Duc Moi Truung - Du Lich Sinh Thai [Forest Education Trail]	,	20.797179°N	,	107.006982°E	,	50	-	50
548	Araneae		Symphytognathidae								SYM0002	#REF!	RMNH.ARA.11945	SP.RMNH.ARA.SYM0002	#REF!		no				,	1	f#				1	indiv#	1	adults	IEBR	RMNH-TZA2009101801	CB091022JMLDD2	Cat Ba	Vietnam	:	Hai Phong Province	:	0	,	Cat Ba National Park, Tuyen Duung Giao Duc Moi Truung - Du Lich Sinh Thai [Forest Education Trail]	,	20.797179°N	,	107.006982°E	,	50	-	50
20	Araneae		Symphytognathidae								SYM0003	#REF!	RMNH.ARA.11430	SP.RMNH.ARA.SYM0003	#REF!	BOLD:ABX8565	yes	GGGGCTTGATCTGGAATAATTGGAATATCAATAAGAGTATTAATTCGAATTGAATTAGGTCAATTAGGTAGATTTTTAGGTGATGATCATTTATATAATGTAATTGTTACAGCTCATGCATTTATTATAATTTTTTTTATAGTTATACCTGTATTAATTGGTGGGTTTGGAAATTGATTAATTCCTTTAATGTTAGGATCACCGGATATAGCATTTCCTCGAATAAATAATTTAAGTTTTTGATTATTGCCTCCTTCTTTAATTTTATTATTAATTTCTTCTATAGTAGAAATAGGAGTGGGAGCAGGATGAACAATTTATCCTCCATTATCTTCTTTAGAAGGTCATATAGGATTTTCTGTAGATTTTTCTATTTTTTCTTTACATTTAGCTGGGGCT…			,	1	f#				1	indiv#	1	adults	RMNH	RMNH-TZA2009101801	CB091018PSWIN	Cat Ba	Vietnam	:	Hai Phong Province	:	0	,	Cat Ba National Park, Tuyen Duung Giao Duc Moi Truung - Du Lich Sinh Thai [Forest Education Trail]	,	20.797179°N	,	107.006982°E	,	50	-	50
24	Araneae		Symphytognathidae								SYM0003	#REF!	RMNH.ARA.11434	SP.RMNH.ARA.SYM0003	#REF!	BOLD:ABX8565	yes	ACATTATATTTAATTTTTGGGGCTTGATCTGGAATAATTGGAATATCAATAAGAGTATTAATTCGAATTGAATTAGGTCAATTAGGTAGATTTTTAGGTGATGATCATTTATATAATGTAATTGTTACAGCTCATGCATTTATTATAATTTTTTTTATAGTTATACCTGTATTAATTGGTGGGTTTGGAAATTGATTAATTCCTTTAATGTTAGGATCACCGGATATAGCATTTCCTCGAATAAATAATTTAAGTTTTTGATTATTGCCTCCTTCTTTAATTTTATTATTAATTTCTTCTATAGTAGAAATAGGAGTGGGAGCAGGATGAACAATTTATCCTCCATTATCTTCTTTAGAAGGTCATATAGGATTTTCTGTAGATTTTTCTATTTTTTCT…			,	1	f#				1	indiv#	1	adults	RMNH	RMNH-TZA2009101801	CB091018PSWIN	Cat Ba	Vietnam	:	Hai Phong Province	:	0	,	Cat Ba National Park, Tuyen Duung Giao Duc Moi Truung - Du Lich Sinh Thai [Forest Education Trail]	,	20.797179°N	,	107.006982°E	,	50	-	50
25	Araneae		Symphytognathidae								SYM0003	#REF!	RMNH.ARA.11435	SP.RMNH.ARA.SYM0003	#REF!	BOLD:ABX8565	yes	TTGGGGCTTGATCTGGAATAATTGGAATATCAATAAGAGTATTAATTCGAATTGAATTAGGTCAATTAGGTAGATTTTTAGGTGATGATCATTTATATAATGTAATTGTTACAGCTCATGCATTTATTATAATTTTTTTTATAGTTATACCTGTATTAATTGGTGGGTTTGGAAATTGATTAATTCCTTTAATGTTAGGATCACCAGATATAGCATTTCCTCGAATAAATAATTTAAGTTTTTGATTATTGCCTCCTTCTTTAATTTTATTATTAATTTCTTCTATAGTAGAAATAGGAGTGGGAGCAGGATGAACAATTTATCCTCCATTATCTTCTTTAGAAGGTCATATAGGATTTTCTGTAGATTTTTCTATTTTTTCTTTACATTTAGCTGGGG…	1	m#							1	indiv#	1	adults	RMNH	RMNH-TZA2009101801	CB091018PSWIN	Cat Ba	Vietnam	:	Hai Phong Province	:	0	,	Cat Ba National Park, Tuyen Duung Giao Duc Moi Truung - Du Lich Sinh Thai [Forest Education Trail]	,	20.797179°N	,	107.006982°E	,	50	-	50
26	Araneae		Symphytognathidae								SYM0003	#REF!	RMNH.ARA.11436	SP.RMNH.ARA.SYM0003	#REF!	BOLD:ABX8565	yes	TTATATTTAATTTTTGGGGCTTGATCTGGAATAATTGGAATATCAATAAGAGTATTAATTCGAATTGAATTAGGTCAATTAGGTAGATTTTTAGGTGATGATCATTTATATAATGTAATTGTTACAGCTCATGCATTTATTATAATTTTTTTTATAGTTATACCTGTATTAATTGGTGGGTTTGGAAATTGATTAATTCCTTTAATGTTAGGATCACCAGATATAGCATTTCCTCGAATAAATAATTTAAGTTTTTGATTACTGCCTCCTTCTTTAATTTTATTATTAATTTCTTCTATAGTAGAAATAGGAGTAGGAGCAGGATGAACAATTTATCCTCCATTATCTTCTTTAGAAGGTCATATAGGATTTTCTGTAGATTTTTCTATTTTTTCTTTA…			,	1	f#				1	indiv#	1	adults	RMNH	RMNH-TZA2009101801	CB091018PSWIN	Cat Ba	Vietnam	:	Hai Phong Province	:	0	,	Cat Ba National Park, Tuyen Duung Giao Duc Moi Truung - Du Lich Sinh Thai [Forest Education Trail]	,	20.797179°N	,	107.006982°E	,	50	-	50
27	Araneae		Symphytognathidae								SYM0003	#REF!	RMNH.ARA.11437	SP.RMNH.ARA.SYM0003	#REF!	BOLD:ABX8565	yes	TTATATTTAATTTTTGGGGCTTGATCTGGAATAAATTGGAATATCAATAAGAGTATTAATTCGAATTGAATTAGGTCAATTAGGTAGATTTTTAGGTGATGATCATTTATATAATGTAATTGTTACAGCTCATGCATTTATTATAATTTTTTTTATAGTTATACCTGTATTAATTGGTGGGTTTGGAAATTGATTAATTCCTTTAATGTTAGGATCACCAGATATAGCATTTCCTCGAATAAATAATTTAAGTTTTTGATTACTGCCTCCTTCTTTAATTTTATTATTAATTTCTTCTATAGTAGAAATAGGAGTAGGAGCAGGATGAACAATTTATCCTCCATTATCTTCTTTAGAAGGTCATATAGGATTTTCTGTAGATTTTTCTATTTTTTCTTT…			,	1	f#				1	indiv#	1	adults	RMNH	RMNH-TZA2009101801	CB091018PSWIN	Cat Ba	Vietnam	:	Hai Phong Province	:	0	,	Cat Ba National Park, Tuyen Duung Giao Duc Moi Truung - Du Lich Sinh Thai [Forest Education Trail]	,	20.797179°N	,	107.006982°E	,	50	-	50
28	Araneae		Symphytognathidae								SYM0003	#REF!	RMNH.ARA.11438	SP.RMNH.ARA.SYM0003	#REF!	BOLD:ABX8565	yes	ATAATTGGAATATCAATAAGAGTATTAATTCGAATTGAATTAGGTCAATTAGGTAGATTTTTAGGTGATGATCATTTATATAATGTAATTGTTACAGCTCATGCATTTATTATAATTTTTTTTATAGTTATACCTGTATTAATTGGTGGGTTTGGAAATTGATTAATTCCTTTAATGTTAGGATCACCAGATATAGCATTTCCTCGAATAAATAATTTAAGTTTTTGATTATTGCCTCCTTCTTTAATTTTATTATTAATTTCTTCTATAGTAGAAATAGGAGTGGGAGCAGGATGAACAATTTATCCTCCATTATCTTCTTTAGAAGGTCATATAGGATTTTCTGTAGATTTTTCTATTTTTTCTTTACATTTAGCTGGGGCTTCTTCAATTATAGGG…	1	m#							1	indiv#	1	adults	RMNH	RMNH-TZA2009101801	CB091018PSWIN	Cat Ba	Vietnam	:	Hai Phong Province	:	0	,	Cat Ba National Park, Tuyen Duung Giao Duc Moi Truung - Du Lich Sinh Thai [Forest Education Trail]	,	20.797179°N	,	107.006982°E	,	50	-	50
49	Araneae		Symphytognathidae								SYM0003	#REF!	RMNH.ARA.11459	SP.RMNH.ARA.SYM0003	#REF!	BOLD:ABX8565	yes	CTGGAATAATTGGAATATCAATAAGAGTATTAATTCGAATTGAATTAGGTCAATTAGGTAGATTTTTAGGTGATGATCATTTATATAATGTAATTGTTACAGCTCATGCATTTATTATAATTTTTTTTATAGTTATACCTGTATTAATTGGTGGGTTTGGAAATTGATTAATTCCTTTAATGTTAGGATCACCGGATATAGCATTTCCTCGAATAAATAATTTAAGTTTTTGATTATTGCCTCCTTCTTTAATTTTATTATTAATTTCTTCTATAGTAGAAATAGGAGTGGGAGCAGGATGAACAATTTATCCTCCATTATCTTCTTTAGAAGGTCATATAGGATTTTCTGTAGATTTTTCTATTTTTTCTTTACATTTAGCTGGGGCTTCTTCAATTA…			,	1	f#				1	indiv#	1	adults	RMNH	RMNH-TZA2009101801	CB091018PSWIN	Cat Ba	Vietnam	:	Hai Phong Province	:	0	,	Cat Ba National Park, Tuyen Duung Giao Duc Moi Truung - Du Lich Sinh Thai [Forest Education Trail]	,	20.797179°N	,	107.006982°E	,	50	-	50
50	Araneae		Symphytognathidae								SYM0003	#REF!	RMNH.ARA.11460	SP.RMNH.ARA.SYM0003	#REF!	BOLD:ABX8565	yes	ACATTATATTTAATTTTTGGGGCTTGATCTGGAATAATTGGAATATCAATAAGAGTATTAATTCGAATTGAATTAGGTCAATTAGGTAGATTTTTAGGTGATGATCATTTATATAATGTAATTGTTACAGCTCATGCATTTATTATAATTTTTTTTATAGTTATACCTGTATTAATTGGTGGGTTTGGAAATTGATTAATTCCTTTAATGTTAGGATCACCAGATATAGCATTTCCTCGAATAAATAATTTAAGTTTTTGATTACTGCCTCCTTCTTTAATTTTATTATTAATTTCTTCTATAGTAGAAATAGGAGTAGGAGCAGGATGAACAATTTATCCTCCATTATCTTCTTTAGAAGGTCATATAGGATTTTCTGTAGATTTTTCTATTTTTTCT…	1	m#							1	indiv#	1	adults	RMNH	RMNH-TZA2009101801	CB091018PSWIN	Cat Ba	Vietnam	:	Hai Phong Province	:	0	,	Cat Ba National Park, Tuyen Duung Giao Duc Moi Truung - Du Lich Sinh Thai [Forest Education Trail]	,	20.797179°N	,	107.006982°E	,	50	-	50
51	Araneae		Symphytognathidae								SYM0003	#REF!	RMNH.ARA.11461	SP.RMNH.ARA.SYM0003	#REF!	BOLD:ABX8565	yes	TTATATTTAATTTTTGGGGCTTGATCTGGAATAATTGGAATATCAATAAGAGTATTAATTCGAATTGAATTAGGTCAATTAGGTAGATTTTTAGGTGATGATCATTTATATAATGTAATTGTTACAGCTCATGCATTTATTATAATTTTTTTTATAGTTATACCTGTATTAATTGGTGGGTTTGGAAATTGATTAATTCCTTTAATGTTAGGATCACCAGATATAGCATTTCCTCGAATAAATAATTTAAGTTTTTGATTATTGCCTCCTTCTTTAATTTTATTATTAATTTCTTCTATAGTAGAAATAGGAGTGGGAGCAGGATGAACAATTTATCCTCCATTATCTTCTTTAGAAGGTCATATAGGATTTTCTGTAGATTTTTCTATTTTTTCTTTA…			,	1	f#				1	indiv#	1	adults	RMNH	RMNH-TZA2009101801	CB091018PSWIN	Cat Ba	Vietnam	:	Hai Phong Province	:	0	,	Cat Ba National Park, Tuyen Duung Giao Duc Moi Truung - Du Lich Sinh Thai [Forest Education Trail]	,	20.797179°N	,	107.006982°E	,	50	-	50
59	Araneae		Symphytognathidae								SYM0003	#REF!	RMNH.ARA.11469	SP.RMNH.ARA.SYM0003	#REF!	BOLD:ABX8565	yes	ATTGGAATATCAATAAGAGTATTAATTCGAATTGAATTAGGTCAATTAGGTAGATTTTTAGGTGATGATCATTTATATAATGTAATTGTTACAGCTCATGCATTTATTATAATTTTTTTTATAGTTATACCTGTATTAATTGGTGGGTTTGGAAATTGATTAATTCCTTTAATGTTAGGATCACCAGATATAGCATTTCCTCGAATAAATAATTTAAGTTTTTGATTATTGCCTCCTTCTTTAATTTTATTATTAATTTCTTCTATAGTAGAAATAGGAGTGGGAGCAGGATGAACAATTTATCCTCCATTATCTTCTTTAGAAGGTCATATAGGATTTTCTGTAGATTTTTCTATTTTTTCTTTACATTTAGCTGGGGCTTCTTCAATTATAGGGGCG…	1	m#							1	indiv#	1	adults	RMNH	RMNH-TZA2009101801	CB091018JMWIN	Cat Ba	Vietnam	:	Hai Phong Province	:	0	,	Cat Ba National Park, Tuyen Duung Giao Duc Moi Truung - Du Lich Sinh Thai [Forest Education Trail]	,	20.797179°N	,	107.006982°E	,	50	-	50
60	Araneae		Symphytognathidae								SYM0003	#REF!	RMNH.ARA.11470	SP.RMNH.ARA.SYM0003	#REF!	BOLD:ABX8565	yes	GGGCTTGATCTGGAATAATTGGAATATCAATAAGAGTATTAATTCGAATTGAATTAGGTCAATTAGGTAGATTTTTAGGTGATGATCATTTATATAATGTAATTGTTACAGCTCATGCATTTATTATAATTTTTTTTATAGTTATACCTGTATTAATTGGTGGGTTTGGAAATTGATTAATTCCTTTAATGTTAGGATCACCAGATATAGCATTTCCTCGAATAAATAATTTAAGTTTTTGATTACTGCCTCCTTCTTTAATTTTATTATTAATTTCTTCTATAGTAGAAATAGGAGTAGGAGCAGGATGAACAATTTATCCTCCATTATCTTCTTTAGAAGGTCATATAGGATTTTCTGTAGATTTTTCTATTTTTTCTTTACATTTAGCTGGGGCTT…			,	1	f#				1	indiv#	1	adults	RMNH	RMNH-TZA2009101801	CB091018JMWIN	Cat Ba	Vietnam	:	Hai Phong Province	:	0	,	Cat Ba National Park, Tuyen Duung Giao Duc Moi Truung - Du Lich Sinh Thai [Forest Education Trail]	,	20.797179°N	,	107.006982°E	,	50	-	50
64	Araneae		Symphytognathidae								SYM0003	#REF!	RMNH.ARA.11475	SP.RMNH.ARA.SYM0003	#REF!	BOLD:ABX8565	yes	GGGCTTGATCTGGAATAATTGGAATATCAATAAGAGTATTAATTCGAATTGAATTAGGTCAATTAGGTAGATTTTTAGGTGATGATCATTTATATAATGTAATTGTTACAGCTCATGCATTTATTATAATTTTTTTTATAGTTATACCTGTATTAATTGGTGGGTTTGGAAATTGATTAATTCCTTTAATGTTAGGATCACCAGATATAGCATTTCCTCGAATAAATAATTTAAGTTTTTGATTATTGCCTCCTTCTTTAATTTTATTATTAATTTCTTCTATAGTAGAAATAGGAGTGGGAGCAGGATGAACAATTTATCCTCCATTATCTTCTTTAGAAGGTCATATAGGATTTTCTGTAGATTTTTCTATTTTTTCTTTACATTTAGCTGGGGCTT…	1	m#							1	indiv#	1	adults	RMNH	RMNH-TZA2009101801	CB091018JMWIN	Cat Ba	Vietnam	:	Hai Phong Province	:	0	,	Cat Ba National Park, Tuyen Duung Giao Duc Moi Truung - Du Lich Sinh Thai [Forest Education Trail]	,	20.797179°N	,	107.006982°E	,	50	-	50
65	Araneae		Symphytognathidae								SYM0003	#REF!	RMNH.ARA.11476	SP.RMNH.ARA.SYM0003	#REF!	BOLD:ABX8565	yes	ACATTATATTTAATTTTTGGGGCTTGATCTGGAATAATTGGAATATCAATAAGAGTATTAATTCGAATTGAATTAGGTCAATTAGGTAGATTTTTAGGTGATGATCATTTATATAATGTAATTGTTACAGCTCATGCATTTATTATAATTTTTTTTATAGTTATACCTGTATTAATTGGTGGGTTTGGAAATTGATTAATTCCTTTAATGTTAGGATCACCAGATATAGCATTTCCTCGAATAAATAATTTAAGTTTTTGATTACTGCCTCCTTCTTTAATTTTATTATTAATTTCTTCTATAGTAGAAATAGGAGTAGGAGCAGGATGAACAATTTATCCTCCATTATCTTCTTTAGAAGGTCATATAGGATTTTCTGTAGATTTTTCTATTTTTTCT…	1	m#							1	indiv#	1	adults	RMNH	RMNH-TZA2009101801	CB091018JMWIN	Cat Ba	Vietnam	:	Hai Phong Province	:	0	,	Cat Ba National Park, Tuyen Duung Giao Duc Moi Truung - Du Lich Sinh Thai [Forest Education Trail]	,	20.797179°N	,	107.006982°E	,	50	-	50
69	Araneae		Symphytognathidae								SYM0003	#REF!	RMNH.ARA.11480	SP.RMNH.ARA.SYM0003	#REF!	BOLD:ABX8565	yes	ATTATATTTAATTTTTGGGGCTTGATCTGGAATAATTGGAATATCAATAAGAGTATTAATTCGAATTGAATTAGGTCAATTAGGTAGATTTTTAGGTGATGATCATTTATATAATGTAATTGTTACAGCTCATGCATTTATTATAATTTTTTTTATAGTTATACCTGTATTAATTGGTGGGTTTGGAAATTGATTAATTCCTTTAATGTTAGGATCACCGGATATAGCATTTCCTCGAATAAATAATTTAAGTTTTTGATTATTGCCTCCTTCTTTAATTTTATTATTAATTTCTTCTATAGTAGAAATAGGAGTGGGAGCAGGATGAACAATTTATCCTCCATTATCTTCTTTAGAAGGTCATATAGGATTTTCTGTAGATTTTTCTATTTTTTCTTT…			,	1	f#				1	indiv#	1	adults	RMNH	RMNH-TZA2009101801	CB091018JMWIN	Cat Ba	Vietnam	:	Hai Phong Province	:	0	,	Cat Ba National Park, Tuyen Duung Giao Duc Moi Truung - Du Lich Sinh Thai [Forest Education Trail]	,	20.797179°N	,	107.006982°E	,	50	-	50
70	Araneae		Symphytognathidae								SYM0003	#REF!	RMNH.ARA.11481	SP.RMNH.ARA.SYM0003	#REF!	BOLD:ABX8565	yes	AGATATTTGAACATTATATTTAATTTTTGGGGCTTGATCTGGAATAATTGGAATATCAATAAGAGTATTAATTCGAATTGAATTAGGTCAATTAGGTAGATTTTTAGGTGATGATCATTTATATAATGTAATTGTTACAGCTCATGCATTTATTATAATTTTTTTTATAGTTATACCTGTATTAATTGGTGGGTTTGGAAATTGATTAATTCCTTTAATGTTAGGATCACCAGATATAGCATTTCCTCGAATAAATAATTTAAGTTTTTGATTACTGCCTCCTTCTTTAATTTTATTATTAATTTCTTCTATAGTAGAAATAGGAGTAGGAGCAGGATGAACAATTTATCCTCCATTATCTTCTTTAGAAGGTCATATAGGATTTTCTGTAGATTTTTC…	1	m#							1	indiv#	1	adults	RMNH	RMNH-TZA2009101801	CB091018JMWIN	Cat Ba	Vietnam	:	Hai Phong Province	:	0	,	Cat Ba National Park, Tuyen Duung Giao Duc Moi Truung - Du Lich Sinh Thai [Forest Education Trail]	,	20.797179°N	,	107.006982°E	,	50	-	50
76	Araneae		Symphytognathidae								SYM0003	#REF!	RMNH.ARA.11487	SP.RMNH.ARA.SYM0003	#REF!	BOLD:ABX8565	yes	AAGATATTTGAACATTATATTTAATTTTTGGGGGCTTGATCTGGAATAATTGGAATATCAATAAGAGTATTAATTCGAATTGAATTAGGTCAATTAGGTAGATTTTTAGGTGATGATCATTTATATAATGTAATTGTTACAGCTCATGCATTTATTATAATTTTTTTTATAGTTATACCTGTATTAATTGGTGGGTTTGGAAATTGATTAATTCCTTTAATGTTAGGATCACCGGATATAGCATTTCCTCGAATAAATAATTTAAGTTTTTGATTATTGCCTCCTTCTTTAATTTTATTATTAATTTCTTCTATAGTAGAAATAGGAGTGGGAGCAGGATGAACAATTTATCCTCCATTATCTTCTTTAGAAGGTCATATAGGATTTTCTGTAGATTTT…	1	m#							1	indiv#	1	adults	RMNH	RMNH-TZA2009101801	CB091018JMWIN	Cat Ba	Vietnam	:	Hai Phong Province	:	0	,	Cat Ba National Park, Tuyen Duung Giao Duc Moi Truung - Du Lich Sinh Thai [Forest Education Trail]	,	20.797179°N	,	107.006982°E	,	50	-	50
77	Araneae		Symphytognathidae								SYM0003	#REF!	RMNH.ARA.11488	SP.RMNH.ARA.SYM0003	#REF!	BOLD:ABX8565	yes	TTTGATCTGGAATAATTGGAATATCAATAAGAGTATTAATTCGAATTGAATTAGGTCAATTAGGTAGATTTTTAGGTGATGATCATTTATATAATGTAATTGTTACAGCTCATGCATTTATTATAATTTTTTTTATAGTTATACCTGTATTAATTGGTGGGTTTGGAAATTGATTAATTCCTTTAATGTTAGGATCACCAGATATAGCATTTCCTCGAATAAATAATTTAAGTTTTTGATTATTGCCTCCTTCTTTAATTTTATTATTAATTTCTTCTATAGTAGAAATAGGAGTGGGAGCAGGATGAACAATTTATCCTCCATTATCTTCTTTAGAAGGTCATATAGGATTTTCTGTAGATTTTTCTATTTTTTCTTTACATTTAGCTGGGGCTTCTT…	1	m#							1	indiv#	1	adults	RMNH	RMNH-TZA2009101801	CB091018JMWIN	Cat Ba	Vietnam	:	Hai Phong Province	:	0	,	Cat Ba National Park, Tuyen Duung Giao Duc Moi Truung - Du Lich Sinh Thai [Forest Education Trail]	,	20.797179°N	,	107.006982°E	,	50	-	50
78	Araneae		Symphytognathidae								SYM0003	#REF!	RMNH.ARA.11489	SP.RMNH.ARA.SYM0003	#REF!	BOLD:ABX8565	yes	AACATTATATTTAATTTTTGGGGCTTGATCTGGAATAATTGGAATATCAATAAGAGTATTAATTCGAATTGAATTAGGTCAATTAGGTAGATTTTTAGGTGATGATCATTTATATAATGTAATTGTTACAGCTCATGCATTTATTATAATTTTTTTTATAGTTATACCTGTATTAATTGGTGGGTTTGGAAATTGATTAATTCCTTTAATGTTAGGATCACCGGATATAGCATTTCCTCGAATAAATAATTTAAGTTTTTGATTATTGCCTCCTTCTTTAATTTTATTATTAATTTCTTCTATAGTAGAAATAGGAGTGGGAGCAGGATGAACAATTTATCCTCCATTATCTTCTTTAGAAGGTCATATAGGATTTTCTGTAGATTTTTCTATTTTTTC…			,	1	f#				1	indiv#	1	adults	RMNH	RMNH-TZA2009101801	CB091018JMWIN	Cat Ba	Vietnam	:	Hai Phong Province	:	0	,	Cat Ba National Park, Tuyen Duung Giao Duc Moi Truung - Du Lich Sinh Thai [Forest Education Trail]	,	20.797179°N	,	107.006982°E	,	50	-	50
79	Araneae		Symphytognathidae								SYM0003	#REF!	RMNH.ARA.11490	SP.RMNH.ARA.SYM0003	#REF!	BOLD:ABX8565	yes	GAATAATTGGAATATCAATAAGAGTATTAATTCGAATTGAATTAGGTCAATTAGGTAGATTTTTAGGTGATGATCATTTATATAATGTAATTGTTACAGCTCATGCATTTATTATAATTTTTTTTATAGTTATACCTGTATTAATTGGTGGGTTTGGAAATTGATTAATTCCTTTAATGTTAGGATCACCAGATATAGCATTTCCTCGAATAAATAATTTAAGTTTTTGATTATTGCCTCCTTCTTTAATTTTATTATTAATTTCTTCTATAGTAGAAATAGGAGTGGGAGCAGGATGAACAATTTATCCTCCATTATCTTCTTTAGAAGGTCATATAGGATTTTCTGTAGATTTTTCTATTTTTTCTTTACATTTAGCTGGGGCTTCTTCAATTATAG…	1	m#							1	indiv#	1	adults	RMNH	RMNH-TZA2009101801	CB091018JMWIN	Cat Ba	Vietnam	:	Hai Phong Province	:	0	,	Cat Ba National Park, Tuyen Duung Giao Duc Moi Truung - Du Lich Sinh Thai [Forest Education Trail]	,	20.797179°N	,	107.006982°E	,	50	-	50
80	Araneae		Symphytognathidae								SYM0003	#REF!	RMNH.ARA.11491	SP.RMNH.ARA.SYM0003	#REF!	BOLD:ABX8565	yes	GGGCTTGATCTGGAATAATTGGAATATCAATAAGAGTATTAATTCGAATTGAATTAGGTCAATTAGGTAGATTTTTAGGTGATGATCATTTATATAATGTAATTGTTACAGCTCATGCATTTATTATAATTTTTTTTATAGTTATACCTGTATTAATTGGTGGGTTTGGAAATTGATTAATTCCTTTAATGTTAGGATCACCGGATATAGCATTTCCTCGAATAAATAATTTAAGTTTTTGATTATTGCCTCCTTCTTTAATTTTATTATTAATTTCTTCTATAGTAGAAATAGGAGTGGGAGCAGGATGAACAATTTATCCTCCATTATCTTCTTTAGAAGGTCATATAGGATTTTCTGTAGATTTTTCTATTTTTTCTTTACATTTAGCTGGGGCTT…			,	1	f#				1	indiv#	1	adults	RMNH	RMNH-TZA2009101801	CB091018JMWIN	Cat Ba	Vietnam	:	Hai Phong Province	:	0	,	Cat Ba National Park, Tuyen Duung Giao Duc Moi Truung - Du Lich Sinh Thai [Forest Education Trail]	,	20.797179°N	,	107.006982°E	,	50	-	50
81	Araneae		Symphytognathidae								SYM0003	#REF!	RMNH.ARA.11492	SP.RMNH.ARA.SYM0003	#REF!	BOLD:ABX8565	yes	CATTATATTTAATTTTTGGGGCTTGATCTGGAATAATTGGAATATCAATAAGAGTATTAATTCGAATTGAATTAGGTCAATTAGGTAGATTTTTAGGTGATGATCATTTATATAATGTAATTGTTACAGCTCATGCATTTATTATAATTTTTTTTATAGTTATACCTGTATTAATTGGTGGGTTTGGAAATTGATTAATTCCTTTAATGTTAGGATCACCGGATATAGCATTTCCTCGAATAAATAATTTAAGTTTTTGATTATTGCCTCCTTCTTTAATTTTATTATTAATTTCTTCTATAGTAGAAATAGGAGTGGGAGCAGGATGAACAATTTATCCTCCATTATCTTCTTTAGAAGGTCATATAGGATTTTCTGTAGATTTTTCTATTTTTTCTT…			,	1	f#				1	indiv#	1	adults	RMNH	RMNH-TZA2009101801	CB091018JMWIN	Cat Ba	Vietnam	:	Hai Phong Province	:	0	,	Cat Ba National Park, Tuyen Duung Giao Duc Moi Truung - Du Lich Sinh Thai [Forest Education Trail]	,	20.797179°N	,	107.006982°E	,	50	-	50
82	Araneae		Symphytognathidae								SYM0003	#REF!	RMNH.ARA.11493	SP.RMNH.ARA.SYM0003	#REF!	BOLD:ABX8565	yes	GAATAATTGGAATATCAATAAGAGTATTAATTCGAATTGAATTAGGTCAATTAGGTAGATTTTTAGGTGATGATCATTTATATAATGTAATTGTTACAGCTCATGCATTTATTATAATTTTTTTTATAGTTATACCTGTATTAATTGGTGGGTTTGGAAATTGATTAATTCCTTTAATGTTAGGATCACCAGATATAGCATTTCCTCGAATAAATAATTTAAGTTTTTGATTACTGCCTCCTTCTTTAATTTTATTATTAATTTCTTCTATAGTAGAAATAGGAGTAGGAGCAGGATGAACAATTTATCCTCCATTATCTTCTTTAGAAGGTCATATAGGATTTTCTGTAGATTTTTCTATTTTTTCTTTACATTTAGCTGGGGCTTCTTCAATTATAG…			,	1	f#				1	indiv#	1	adults	RMNH	RMNH-TZA2009101801	CB091018JMWIN	Cat Ba	Vietnam	:	Hai Phong Province	:	0	,	Cat Ba National Park, Tuyen Duung Giao Duc Moi Truung - Du Lich Sinh Thai [Forest Education Trail]	,	20.797179°N	,	107.006982°E	,	50	-	50
83	Araneae		Symphytognathidae								SYM0003	#REF!	RMNH.ARA.11494	SP.RMNH.ARA.SYM0003	#REF!	BOLD:ABX8565	yes	GGGCTTGATCTGGAATAATTGGAATATCAATAAGAGTATTAATTCGAATTGAATTAGGTCAATTAGGTAGATTTTTAGGTGATGATCATTTATATAATGTAATTGTTACAGCTCATGCATTTATTATAATTTTTTTTATAGTTATACCTGTATTAATTGGTGGGTTTGGAAATTGATTAATTCCTTTAATGTTAGGATCACCAGATATAGCATTTCCTCGAATAAATAATTTAAGTTTTTGATTATTGCCTCCTTCTTTAATTTTATTATTAATTTCTTCTATAGTAGAAATAGGAGTGGGAGCAGGATGAACAATTTATCCTCCATTATCTTCTTTAGAAGGTCATATAGGATTTTCTGTAGATTTTTCTATTTTTTCTTTACATTTAGCTGGGGCTT…			,	1	f#				1	indiv#	1	adults	RMNH	RMNH-TZA2009101801	CB091018JMWIN	Cat Ba	Vietnam	:	Hai Phong Province	:	0	,	Cat Ba National Park, Tuyen Duung Giao Duc Moi Truung - Du Lich Sinh Thai [Forest Education Trail]	,	20.797179°N	,	107.006982°E	,	50	-	50
84	Araneae		Symphytognathidae								SYM0003	#REF!	RMNH.ARA.11495	SP.RMNH.ARA.SYM0003	#REF!	BOLD:ABX8565	yes	TATATTTAATTTTTGGGGCTTGATCTGGAATAATTGGAATATCAATAAGAGTATTAATTCGAATTGAATTAGGTCAATTAGGTAGATTTTTAGGTGATGATCATTTATATAATGTAATTGTTACAGCTCATGCATTTATTATAATTTTTTTTATAGTTATACCTGTATTAATTGGTGGGTTTGGAAATTGATTAATTCCTTTAATGTTAGGATCACCGGATATAGCATTTCCTCGAATAAATAATTTAAGTTTTTGATTATTGCCTCCTTCTTTAATTTTATTATTAATTTCTTCTATAGTAGAAATAGGAGTGGGAGCAGGATGAACAATTTATCCTCCATTATCTTCTTTAGAAGGTCATATAGGATTTTCTGTAGATTTTTCTATTTTTTCTTTAC…			,	1	f#				1	indiv#	1	adults	RMNH	RMNH-TZA2009101801	CB091018JMWIN	Cat Ba	Vietnam	:	Hai Phong Province	:	0	,	Cat Ba National Park, Tuyen Duung Giao Duc Moi Truung - Du Lich Sinh Thai [Forest Education Trail]	,	20.797179°N	,	107.006982°E	,	50	-	50
85	Araneae		Symphytognathidae								SYM0003	#REF!	RMNH.ARA.11496	SP.RMNH.ARA.SYM0003	#REF!	BOLD:ABX8565	yes	AAGATATTTGAACATTATATTTAATTTTTGGGGCTTGATCTGGAATAATTGGAATATCAATAAGAGTATTAATTCGAATTGAATTAGGTCAATTAGGTAGATTTTTAGGTGATGATCATTTATATAATGTAATTGTTACAGCTCATGCATTTATTATAATTTTTTTTATAGTTATACCTGTATTAATTGGTGGGTTTGGAAATTGATTAATTCCTTTAATGTTAGGATCACCAGATATAGCATTTCCTCGAATAAATAATTTAAGTTTTTGATTACTGCCTCCTTCTTTAATTTTATTATTAATTTCTTCTATAGTAGAAATAGGAGTAGGAGCAGGATGAACAATTTATCCTCCATTATCTTCTTTAGAAGGTCATATAGGATTTTCTGTAGATTTTT…	1	m#							1	indiv#	1	adults	RMNH	RMNH-TZA2009101801	CB091018JMWIN	Cat Ba	Vietnam	:	Hai Phong Province	:	0	,	Cat Ba National Park, Tuyen Duung Giao Duc Moi Truung - Du Lich Sinh Thai [Forest Education Trail]	,	20.797179°N	,	107.006982°E	,	50	-	50
90	Araneae		Symphytognathidae								SYM0003	#REF!	RMNH.ARA.11501	SP.RMNH.ARA.SYM0003	#REF!	BOLD:ABX8565	yes	AAGATATTTGAACATTATATTTAATTTTTGGGGCTTGATCTGGAATAATTGGAATATCAATAAGAGTATTAATTCGAATTGAATTAGGTCAATTAGGTAGATTTTTAGGTGATGATCATTTATATAATGTAATTGTTACAGCTCATGCATTTATTATAATTTTTTTTATAGTTATACCTGTATTAATTGGTGGGTTTGGAAATTGATTAATTCCTTTAATGTTAGGATCACCAGATATAGCATTTCCTCGAATAAATAATTTAAGTTTTTGATTACTGCCTCCTTCTTTAATTTTATTATTAATTTCTTCTATAGTAGAAATAGGAGTAGGAGCAGGATGAACAATTTATCCTCCATTATCTTCTTTAGAAGGTCATATAGGATTTTCTGTAGATTTTT…			,	1	f#				1	indiv#	1	adults	RMNH	RMNH-TZA2009101801	CB091018JMWIN	Cat Ba	Vietnam	:	Hai Phong Province	:	0	,	Cat Ba National Park, Tuyen Duung Giao Duc Moi Truung - Du Lich Sinh Thai [Forest Education Trail]	,	20.797179°N	,	107.006982°E	,	50	-	50
644	Araneae		Symphytognathidae								SYM0003	#REF!	RMNH.ARA.12038	SP.RMNH.ARA.SYM0003	#REF!	BOLD:ABX8565	yes	AACATTATATTTAATTTTTGGGGCTTGATCTGGAATAATTGGAATATCAATAAGAGTATTAATTCGAATTGAATTAGGTCAATTAGGTAGATTTTTAGGTGATGATCATTTATATAATGTAATTGTTACAGCTCATGCATTTATTATAATTTTTTTTATAGTTATACCTGTATTAATTGGTGGGTTTGGAAATTGATTAATTCCTTTAATGTTAGGATCACCAGATATAGCATTTCCTCGAATAAATAATTTAAGTTTTTGATTATTGCCTCCTTCTTTAATTTTATTATTAATTTCTTCTATAGTAGAAATAGGAGTGGGAGCAGGATGAACAATTTATCCTCCATTATCTTCTTTAGAAGGTCATATAGGATTTTCTGTAGATTTTTCTATTTTTTC…	7	m#							7	indiv#	7	adults	RMNH	RMNH-TZA2009101801	CB091021PSWIN	Cat Ba	Vietnam	:	Hai Phong Province	:	0	,	Cat Ba National Park, Tuyen Duung Giao Duc Moi Truung - Du Lich Sinh Thai [Forest Education Trail]	,	20.797179°N	,	107.006982°E	,	50	-	50
652	Araneae		Symphytognathidae								SYM0003	#REF!	RMNH.ARA.12045	SP.RMNH.ARA.SYM0003	#REF!		no		1	m#							1	indiv#	1	adults	IEBR	RMNH-TZA2009101801	CB091019PSWIN	Cat Ba	Vietnam	:	Hai Phong Province	:	0	,	Cat Ba National Park, Tuyen Duung Giao Duc Moi Truung - Du Lich Sinh Thai [Forest Education Trail]	,	20.797179°N	,	107.006982°E	,	50	-	50
664	Araneae		Symphytognathidae								SYM0003	#REF!	RMNH.ARA.12056	SP.RMNH.ARA.SYM0003	#REF!		no				,	2	f#				2	indiv#	2	adults	IEBR	RMNH-TZA2009101801	CB091021JMWIN	Cat Ba	Vietnam	:	Hai Phong Province	:	0	,	Cat Ba National Park, Tuyen Duung Giao Duc Moi Truung - Du Lich Sinh Thai [Forest Education Trail]	,	20.797179°N	,	107.006982°E	,	50	-	50
859	Araneae		Symphytognathidae								SYM0003	#REF!	RMNH.ARA.12238	SP.RMNH.ARA.SYM0003	#REF!	BOLD:ABX8565	yes	AACATTATATTTAATTTTTGGGGCTTGATCTGGAATAATTGGAATATCAATAAGAGTTTTAATTCGAATTGAATTAGGTCAATTAGGTAGATTTTTAGGTGATGATCATTTATATAATGTAATTGTTACAGCTCATGCATTTATTATAATTTTTTTTATAGTTATACCTGTATTAATTGGTGGATTTGGAAATTGATTAATTCCTTTAATATTAGGATCACCTGATATAGCATTTCCTCGAATAAATAATTTAAGTTTTTGATTATTACCCCCTTCTTTAATTTTATTATTAATTTCTTCTATAGTAGAAATAGGAGTGGGAGCAGGATGGACAATTTATCCTCCATTATCTTCTTTAGAAGGTCATATAGGGTTTTCTGTAGATTTTTCTATTTTTTC…			,	1	f#				1		1	adults	RMNH	RMNH-TZA2009092701	VQ091003JMLDD2	Vu Quang	Vietnam	:	Ha Tinh Province	:	0	,	Vu Quang National Park, forest near Don Bien Phong [border station] 567	,	18.331306°N	,	105.439111°E	,	50	-	50
870	Araneae		Symphytognathidae								SYM0003	#REF!	RMNH.ARA.12248	SP.RMNH.ARA.SYM0003	#REF!		no		1	m#							1		1	adults	IEBR	RMNH-TZA2009092701	VQ091004JMLDD2	Vu Quang	Vietnam	:	Ha Tinh Province	:	0	,	Vu Quang National Park, forest near Don Bien Phong [border station] 567	,	18.331306°N	,	105.439111°E	,	50	-	50
874	Araneae		Symphytognathidae								SYM0003	#REF!	RMNH.ARA.12252	SP.RMNH.ARA.SYM0003	#REF!		no				,	1	f#				1		1	adults	IEBR	RMNH-TZA2009092701	VQ091004JMLDD2	Vu Quang	Vietnam	:	Ha Tinh Province	:	0	,	Vu Quang National Park, forest near Don Bien Phong [border station] 567	,	18.331306°N	,	105.439111°E	,	50	-	50
1033	Araneae		Symphytognathidae								SYM0003	#REF!	RMNH.ARA.12411	SP.RMNH.ARA.SYM0003	#REF!		no		1	m#							1		1	adults	IEBR	RMNH-TZA2009092701	VQ090929WIN	Vu Quang	Vietnam	:	Ha Tinh Province	:	0	,	Vu Quang National Park, forest near Don Bien Phong [border station] 567	,	18.331306°N	,	105.439111°E	,	50	-	50
645	Araneae		Symphytognathidae								SYM0003	#REF!	RMNH.ARA.12575	SP.RMNH.ARA.SYM0003	#REF!	BOLD:ABX8565	yes	AACATTATATTTAATTTTTGGGGCTTGATCTGGAATAATTGGAATATCAATAAGAGTATTAATTCGAATTGAATTAGGTCAATTAGGTAGATTTTTAGGTGATGATCATTTATATAATGTAATTGTTACAGCTCATGCATTTATTATAATTTTTTTTATAGTTATACCTGTATTAATTGGTGGGTTTGGAAATTGATTAATTCCTTTAATGTTAGGATCACCGGATATAGCATTTCCTCGAATAAATAATTTAAGTTTTTGATTATTGCCTCCTTCTTTAATTTTATTATTAATTTCTTCTATAGTAGAAATAGGAGTGGGAGCAGGATGAACAATTTATCCTCCATTATCTTCTTTAGAAGGTCATATAGGATTTTCTGTAGATTTTTCTATTTTTTC…			,	8	f#				8	indiv#	8	adults	RMNH	RMNH-TZA2009101801	CB091021PSWIN	Cat Ba	Vietnam	:	Hai Phong Province	:	0	,	Cat Ba National Park, Tuyen Duung Giao Duc Moi Truung - Du Lich Sinh Thai [Forest Education Trail]	,	20.797179°N	,	107.006982°E	,	50	-	50
863	Araneae		Symphytognathidae								SYM0004	#REF!	RMNH.ARA.12242	SP.RMNH.ARA.SYM0004	#REF!		yes		1	m#							1		1	adults	RMNH	RMNH-TZA2009092701	VQ091003JMLDD2	Vu Quang	Vietnam	:	Ha Tinh Province	:	0	,	Vu Quang National Park, forest near Don Bien Phong [border station] 567	,	18.331306°N	,	105.439111°E	,	50	-	50
918	Araneae		Symphytognathidae								SYM0004	#REF!	RMNH.ARA.12297	SP.RMNH.ARA.SYM0004	#REF!		yes				,	1	f#				1		1	adults	RMNH	RMNH-TZA2009092701	VQ091003JMLDD	Vu Quang	Vietnam	:	Ha Tinh Province	:	0	,	Vu Quang National Park, forest near Don Bien Phong [border station] 567	,	18.331306°N	,	105.439111°E	,	50	-	50
919	Araneae		Symphytognathidae								SYM0004	#REF!	RMNH.ARA.12298	SP.RMNH.ARA.SYM0004	#REF!		no		1	m#	,	2	f#				3		3	adults	IEBR	RMNH-TZA2009092701	VQ091004JMLDD	Vu Quang	Vietnam	:	Ha Tinh Province	:	0	,	Vu Quang National Park, forest near Don Bien Phong [border station] 567	,	18.331306°N	,	105.439111°E	,	50	-	50
212	Araneae		Telemidae			Shearella	sp.			Jeremy Miller	TEL0001	#REF!	RMNH.ARA.11622	SP.RMNH.ARA.TEL0001	#REF!		yes		1	m#							1	indiv#	1	adults	IEBR	RMNH-TZA2009100701	CF091007WIN	Cuc Phuong	Vietnam	:	Ninh Binh Province	:	0	,	Cuc Phuong National Park, Cay Dang Co Thu trail	,	20.299039°N	,	105.655756°E	,	200	-	200
768	Araneae		Tetrablemmidae								TEB0001	#REF!	RMNH.ARA.12149	SP.RMNH.ARA.TEB0001	#REF!		yes		2	m#							2		2	adults	RMNH	RMNH-TZA2009092701	VQ090927WIN	Vu Quang	Vietnam	:	Ha Tinh Province	:	0	,	Vu Quang National Park, forest near Don Bien Phong [border station] 567	,	18.331306°N	,	105.439111°E	,	50	-	50
835	Araneae		Tetrablemmidae								TEB0001	#REF!	RMNH.ARA.12214	SP.RMNH.ARA.TEB0001	#REF!		no		1	m#							1		1	adults	RMNH	RMNH-TZA2009092701	VQ090928WIN	Vu Quang	Vietnam	:	Ha Tinh Province	:	0	,	Vu Quang National Park, forest near Don Bien Phong [border station] 567	,	18.331306°N	,	105.439111°E	,	50	-	50
1037	Araneae		Tetrablemmidae								TEB0001	#REF!	RMNH.ARA.12415	SP.RMNH.ARA.TEB0001	#REF!		no		6	m#	,	3	f#				9		9	adults	IEBR	RMNH-TZA2009092701	VQ090929WIN	Vu Quang	Vietnam	:	Ha Tinh Province	:	0	,	Vu Quang National Park, forest near Don Bien Phong [border station] 567	,	18.331306°N	,	105.439111°E	,	50	-	50
769	Araneae		Tetrablemmidae								TEB0001	#REF!	RMNH.ARA.12567	SP.RMNH.ARA.TEB0001	#REF!		yes				,	3	f#				3		3	adults	RMNH	RMNH-TZA2009092701	VQ090927WIN	Vu Quang	Vietnam	:	Ha Tinh Province	:	0	,	Vu Quang National Park, forest near Don Bien Phong [border station] 567	,	18.331306°N	,	105.439111°E	,	50	-	50
108	Araneae		Tetragnathidae			Orsinome?	sp.			Fernando Alvarez-Padilla	TET0002	#REF!	RMNH.ARA.11519	SP.RMNH.ARA.TET0002	#REF!		yes				,	1	f#				1	indiv#	1	adults	RMNH	RMNH-TZA2009100701	CF091007PSLUN	Cuc Phuong	Vietnam	:	Ninh Binh Province	:	0	,	Cuc Phuong National Park, Cay Dang Co Thu trail	,	20.299039°N	,	105.655756°E	,	200	-	200
112	Araneae		Tetragnathidae			Orsinome?	sp.			Fernando Alvarez-Padilla	TET0002	#REF!	RMNH.ARA.11523	SP.RMNH.ARA.TET0002	#REF!		no				,	1	f#				1	indiv#	1	adults	RMNH	RMNH-TZA2009100701	CF091009PSLUN	Cuc Phuong	Vietnam	:	Ninh Binh Province	:	0	,	Cuc Phuong National Park, Cay Dang Co Thu trail	,	20.299039°N	,	105.655756°E	,	200	-	200
117	Araneae		Tetragnathidae			Orsinome?	sp.			Fernando Alvarez-Padilla	TET0002	#REF!	RMNH.ARA.11528	SP.RMNH.ARA.TET0002	#REF!		yes		1	m#							1	indiv#	1	adults	RMNH	RMNH-TZA2009100701	CF091012PSLUN	Cuc Phuong	Vietnam	:	Ninh Binh Province	:	0	,	Cuc Phuong National Park, Cay Dang Co Thu trail	,	20.299039°N	,	105.655756°E	,	200	-	200
123	Araneae		Tetragnathidae			Orsinome?	sp.			Fernando Alvarez-Padilla	TET0002	#REF!	RMNH.ARA.11534	SP.RMNH.ARA.TET0002	#REF!		no				,	1	f#				1	indiv#	1	adults	RMNH	RMNH-TZA2009100701	CF091008PSLUN	Cuc Phuong	Vietnam	:	Ninh Binh Province	:	0	,	Cuc Phuong National Park, Cay Dang Co Thu trail	,	20.299039°N	,	105.655756°E	,	200	-	200
183	Araneae		Tetragnathidae			Orsinome?	sp.			Fernando Alvarez-Padilla	TET0002	#REF!	RMNH.ARA.11593	SP.RMNH.ARA.TET0002	#REF!		no		1	m#							1	indiv#	1	adults	RMNH	RMNH-TZA2009100701	CF091012EGBED2	Cuc Phuong	Vietnam	:	Ninh Binh Province	:	0	,	Cuc Phuong National Park, Cay Dang Co Thu trail	,	20.299039°N	,	105.655756°E	,	200	-	200
189	Araneae		Tetragnathidae			Orsinome?	sp.			Fernando Alvarez-Padilla	TET0002	#REF!	RMNH.ARA.11599	SP.RMNH.ARA.TET0002	#REF!		no				,	1	f#				1	indiv#	1	adults	RMNH	RMNH-TZA2009100701	CF091012JMLDD	Cuc Phuong	Vietnam	:	Ninh Binh Province	:	0	,	Cuc Phuong National Park, Cay Dang Co Thu trail	,	20.299039°N	,	105.655756°E	,	200	-	200
195	Araneae		Tetragnathidae			Orsinome?	sp.			Fernando Alvarez-Padilla	TET0002	#REF!	RMNH.ARA.11605	SP.RMNH.ARA.TET0002	#REF!		no				,	1	f#				1	indiv#	1	adults	IEBR	RMNH-TZA2009100701	CF091013JMLUN	Cuc Phuong	Vietnam	:	Ninh Binh Province	:	0	,	Cuc Phuong National Park, Cay Dang Co Thu trail	,	20.299039°N	,	105.655756°E	,	200	-	200
211	Araneae		Tetragnathidae			Orsinome?	sp.			Fernando Alvarez-Padilla	TET0002	#REF!	RMNH.ARA.11621	SP.RMNH.ARA.TET0002	#REF!		no				,	1	f#				1	indiv#	1	adults	IEBR	RMNH-TZA2009100701	CF091013JMLUN2	Cuc Phuong	Vietnam	:	Ninh Binh Province	:	0	,	Cuc Phuong National Park, Cay Dang Co Thu trail	,	20.299039°N	,	105.655756°E	,	200	-	200
243	Araneae		Tetragnathidae			Orsinome?	sp.			Fernando Alvarez-Padilla	TET0002	#REF!	RMNH.ARA.11651	SP.RMNH.ARA.TET0002	#REF!		no				,	1	f#				1	indiv#	1	adults	IEBR	RMNH-TZA2009100701	CF091012JMLDN	Cuc Phuong	Vietnam	:	Ninh Binh Province	:	0	,	Cuc Phuong National Park, Cay Dang Co Thu trail	,	20.299039°N	,	105.655756°E	,	200	-	200
245	Araneae		Tetragnathidae			Orsinome?	sp.			Fernando Alvarez-Padilla	TET0002	#REF!	RMNH.ARA.11653	SP.RMNH.ARA.TET0002	#REF!		no		1	m#	,	2	f#				3	indiv#	3	adults	IEBR	RMNH-TZA2009100701	CF091012JMLUN	Cuc Phuong	Vietnam	:	Ninh Binh Province	:	0	,	Cuc Phuong National Park, Cay Dang Co Thu trail	,	20.299039°N	,	105.655756°E	,	200	-	200
270	Araneae		Tetragnathidae			Orsinome?	sp.			Fernando Alvarez-Padilla	TET0002	#REF!	RMNH.ARA.11678	SP.RMNH.ARA.TET0002	#REF!		no				,	2	f#				2	indiv#	2	adults	IEBR	RMNH-TZA2009100701	CF091008JMLUN	Cuc Phuong	Vietnam	:	Ninh Binh Province	:	0	,	Cuc Phuong National Park, Cay Dang Co Thu trail	,	20.299039°N	,	105.655756°E	,	200	-	200
274	Araneae		Tetragnathidae			Orsinome?	sp.			Fernando Alvarez-Padilla	TET0002	#REF!	RMNH.ARA.11682	SP.RMNH.ARA.TET0002	#REF!		no				,	1	f#				1	indiv#	1	adults	RMNH	RMNH-TZA2009100701	CF091007JMLUN	Cuc Phuong	Vietnam	:	Ninh Binh Province	:	0	,	Cuc Phuong National Park, Cay Dang Co Thu trail	,	20.299039°N	,	105.655756°E	,	200	-	200
284	Araneae		Tetragnathidae			Orsinome?	sp.			Fernando Alvarez-Padilla	TET0002	#REF!	RMNH.ARA.11692	SP.RMNH.ARA.TET0002	#REF!		no		1	m#							1	indiv#	1	adults	IEBR	RMNH-TZA2009100701	CF091008JMLUN	Cuc Phuong	Vietnam	:	Ninh Binh Province	:	0	,	Cuc Phuong National Park, Cay Dang Co Thu trail	,	20.299039°N	,	105.655756°E	,	200	-	200
366	Araneae		Tetragnathidae			Orsinome?	sp.			Fernando Alvarez-Padilla	TET0002	#REF!	RMNH.ARA.11771	SP.RMNH.ARA.TET0002	#REF!	BOLD:ABY1730	yes	TACGTTATATTTTATTTTTGGGGCCTGAGCTTCTATAGTTGGGACTGCAATGAGAGTGTTAATTCGAGTTGAGTTAGGTCAACCTGGGAGATTTATAGGGGATGATCAGCTCTATAATGTTATTGTTACAGCTCATGCTTTTGTTATAATTTTTTTCATAGTTATGCCTATTTTAATTGGGGGGTTTGGGAATTGGTTAGTCCCTTTAATGTTAGGGGCCCCTGACATAGCTTTTCCTCGAATGAATAATTTAAGATTTTGATTACTTCCCCCATCTCTTTTTTTATTAATTATTTCTTCTATGGTAGATATAGGTGTAGGTGCTGGGTGGACCGTGTACCCCCCTCTTGCTTCTTTAGAGGGCCATTCTGGGTGTTCTATGGATTTTGCTATTTTTTC…	1	m#							1	indiv#	1	adults	RMNH	RMNH-TZA2009101801	CB091021PSLUN	Cat Ba	Vietnam	:	Hai Phong Province	:	0	,	Cat Ba National Park, Tuyen Duung Giao Duc Moi Truung - Du Lich Sinh Thai [Forest Education Trail]	,	20.797179°N	,	107.006982°E	,	50	-	50
430	Araneae		Tetragnathidae			Orsinome?	sp.			Fernando Alvarez-Padilla	TET0002	#REF!	RMNH.ARA.11831	SP.RMNH.ARA.TET0002	#REF!	BOLD:ABY1730	yes	TACGTTATATTTTATTTTTGGGGCCTGAGCTTCTATAGTTGGGACTGCAATGAGAGTGTTAATTCGAGTTGAGTTAGGTCAACCTGGGAGATTTATAGGGGATGATCAGCTCTATAATGTTATTGTTACAGCTCATGCTTTTGTTATAATTTTTTTCATAGTTATGCCTATTTTAATTGGGGGGTTTGGGAATTGGTTAGTCCCTTTAATGTTAGGGGCCCCTGACATAGCTTTTCCTCGAATGAATAATTTAAGATTTTGATTACTTCCCCCATCTCTTTTTTTATTAATTATTTCTTCTATGGTAGATATAGGTGTAGGTGCTGGGTGGACCGTGTACCCCCCTCTTGCTTCTTTAGAGGGCCATTCTGGGTGTTCTATGGATTTTGCTATTTTTTC…			,	1	f#				1	indiv#	1	adults	RMNH	RMNH-TZA2009101801	CB091023PSBED	Cat Ba	Vietnam	:	Hai Phong Province	:	0	,	Cat Ba National Park, Tuyen Duung Giao Duc Moi Truung - Du Lich Sinh Thai [Forest Education Trail]	,	20.797179°N	,	107.006982°E	,	50	-	50
435	Araneae		Tetragnathidae			Orsinome?	sp.			Fernando Alvarez-Padilla	TET0002	#REF!	RMNH.ARA.11836	SP.RMNH.ARA.TET0002	#REF!		no		1	m#							1	indiv#	1	adults	IEBR	RMNH-TZA2009101801	CB091019PSLUN	Cat Ba	Vietnam	:	Hai Phong Province	:	0	,	Cat Ba National Park, Tuyen Duung Giao Duc Moi Truung - Du Lich Sinh Thai [Forest Education Trail]	,	20.797179°N	,	107.006982°E	,	50	-	50
813	Araneae		Tetragnathidae			Orsinome?	sp.			Fernando Alvarez-Padilla	TET0002	#REF!	RMNH.ARA.12192	SP.RMNH.ARA.TET0002	#REF!	BOLD:ABY1730	yes	NNNNNNNNNNNNNNNNNNNNNNNNNNNNNNNNNNNNNNNNNNNNNNNNNNNNNNAGTGTTAATTCGAGTTGAGTTAGGTCAACCTGGGAGATTTATAGGGGATGATCAGCTCTATAATGTTGTTGTCACAGCTCATGCTTTTGTTATAATTTTTTTCATAGTTATGCCTATTTTAATTGGGGGGTTTGGGAATTGGTTAGTCCCTTTAATGTTAGGGGCCCCTGACATAGCTTTTCCTCGAATGAATAATTTAAGATTTTGATTACTTCCCCCATCTCTTTTTTTATTAATTATTTCTTCTATGGTAGATATAGGTGTAGGTGCTGGGTGGACCGTGTACCCCCCTCTTGCTTCTTTAGAGGGCCATTCTGGGTGTTCTATGGATTTTGCTATTTTTTC…			,	1	f#				1		1	adults	RMNH	RMNH-TZA2009092701	VQ090928JMLDN	Vu Quang	Vietnam	:	Ha Tinh Province	:	0	,	Vu Quang National Park, forest near Don Bien Phong [border station] 567	,	18.331306°N	,	105.439111°E	,	50	-	50
111	Araneae		Tetragnathidae			Mesida	sp.			Fernando Alvarez-Padilla	TET0003	#REF!	RMNH.ARA.11522	SP.RMNH.ARA.TET0003	#REF!		yes				,	1	f#				1	indiv#	1	adults	RMNH	RMNH-TZA2009100701	CF091012PSLUN	Cuc Phuong	Vietnam	:	Ninh Binh Province	:	0	,	Cuc Phuong National Park, Cay Dang Co Thu trail	,	20.299039°N	,	105.655756°E	,	200	-	200
126	Araneae		Tetragnathidae			Mesida	sp.			Fernando Alvarez-Padilla	TET0003	#REF!	RMNH.ARA.11537	SP.RMNH.ARA.TET0003	#REF!	BOLD:ABX8578	yes	TACTTTATATTTTATTTTTGGGGCTTGAGCTTCTATAGTAGGGACGGCTATAAGAGTTTTAATTCGAATTGAGTTAGGGCAGCCTGGAAGATTTTTAGGAGATGATCAATTATATAATGTAATTGTTACTGCTCATGCGTTTGTTATAATTTTTTTTATAGTTATACCTATTTTGATTGGGGGGTTTGGGAATTGACTTGTTCCTTTAATACTAGGAGCTCCCGATATAGCTTTTCCTCGTATAAATAATTTAAGATTTTGATTATTACCTCCATCTTTTTTTTTGCTTTTTGTCTCTTCTATAGTGGACATAGGAGTTGGAGCTGGGTGGACAGTTTATCCTCCTTTGGCTTCTTTGGAGGGGCATTCTGGTTCTTCTATAGATTTTGCTATTTTTTC…	1	m#							1	indiv#	1	adults	RMNH	RMNH-TZA2009100701	CF091013PSLUN	Cuc Phuong	Vietnam	:	Ninh Binh Province	:	0	,	Cuc Phuong National Park, Cay Dang Co Thu trail	,	20.299039°N	,	105.655756°E	,	200	-	200
127	Araneae		Tetragnathidae			Mesida	sp.			Fernando Alvarez-Padilla	TET0003	#REF!	RMNH.ARA.11538	SP.RMNH.ARA.TET0003	#REF!		no				,	2	f#				2	indiv#	2	adults	IEBR	RMNH-TZA2009100701	CF091013PSLUN	Cuc Phuong	Vietnam	:	Ninh Binh Province	:	0	,	Cuc Phuong National Park, Cay Dang Co Thu trail	,	20.299039°N	,	105.655756°E	,	200	-	200
186	Araneae		Tetragnathidae			Mesida	sp.			Fernando Alvarez-Padilla	TET0003	#REF!	RMNH.ARA.11596	SP.RMNH.ARA.TET0003	#REF!		no		1	m#							1	indiv#	1	adults	IEBR	RMNH-TZA2009100701	CF091012EGBED	Cuc Phuong	Vietnam	:	Ninh Binh Province	:	0	,	Cuc Phuong National Park, Cay Dang Co Thu trail	,	20.299039°N	,	105.655756°E	,	200	-	200
187	Araneae		Tetragnathidae			Mesida	sp.			Fernando Alvarez-Padilla	TET0003	#REF!	RMNH.ARA.11597	SP.RMNH.ARA.TET0003	#REF!		no				,	1	f#				1	indiv#	1	adults	IEBR	RMNH-TZA2009100701	CF091012EGBED2	Cuc Phuong	Vietnam	:	Ninh Binh Province	:	0	,	Cuc Phuong National Park, Cay Dang Co Thu trail	,	20.299039°N	,	105.655756°E	,	200	-	200
197	Araneae		Tetragnathidae			Mesida	sp.			Fernando Alvarez-Padilla	TET0003	#REF!	RMNH.ARA.11607	SP.RMNH.ARA.TET0003	#REF!		no				,	1	f#				1	indiv#	1	adults	RMNH	RMNH-TZA2009100701	CF091013JMLUN	Cuc Phuong	Vietnam	:	Ninh Binh Province	:	0	,	Cuc Phuong National Park, Cay Dang Co Thu trail	,	20.299039°N	,	105.655756°E	,	200	-	200
203	Araneae		Tetragnathidae			Mesida	sp.			Fernando Alvarez-Padilla	TET0003	#REF!	RMNH.ARA.11613	SP.RMNH.ARA.TET0003	#REF!		no				,	1	f#				1	indiv#	1	adults	RMNH	RMNH-TZA2009100701	CF091012EGBED2	Cuc Phuong	Vietnam	:	Ninh Binh Province	:	0	,	Cuc Phuong National Park, Cay Dang Co Thu trail	,	20.299039°N	,	105.655756°E	,	200	-	200
234	Araneae		Tetragnathidae			Mesida	sp.			Fernando Alvarez-Padilla	TET0003	#REF!	RMNH.ARA.11642	SP.RMNH.ARA.TET0003	#REF!		no				,	1	f#				1	indiv#	1	adults	RMNH	RMNH-TZA2009100701	CF091012JMLUN	Cuc Phuong	Vietnam	:	Ninh Binh Province	:	0	,	Cuc Phuong National Park, Cay Dang Co Thu trail	,	20.299039°N	,	105.655756°E	,	200	-	200
251	Araneae		Tetragnathidae			Mesida	sp.			Fernando Alvarez-Padilla	TET0003	#REF!	RMNH.ARA.11659	SP.RMNH.ARA.TET0003	#REF!		no				,	1	f#				1	indiv#	1	adults	RMNH	RMNH-TZA2009100701	CF091009JMBED	Cuc Phuong	Vietnam	:	Ninh Binh Province	:	0	,	Cuc Phuong National Park, Cay Dang Co Thu trail	,	20.299039°N	,	105.655756°E	,	200	-	200
273	Araneae		Tetragnathidae			Mesida	sp.			Fernando Alvarez-Padilla	TET0003	#REF!	RMNH.ARA.11681	SP.RMNH.ARA.TET0003	#REF!		no		1	m#	,	4	f#				5	indiv#	5	adults	IEBR	RMNH-TZA2009100701	CF091007JMLUN	Cuc Phuong	Vietnam	:	Ninh Binh Province	:	0	,	Cuc Phuong National Park, Cay Dang Co Thu trail	,	20.299039°N	,	105.655756°E	,	200	-	200
441	Araneae		Tetragnathidae			Mesida	sp.			Fernando Alvarez-Padilla	TET0003	#REF!	RMNH.ARA.11842	SP.RMNH.ARA.TET0003	#REF!	BOLD:ABX8578	yes	TACTTTATATTTTATTTTTGGGGCTTGAGCTTCTATAGTAGGGACGGCTATAAGAGTTTTAATTCGAATTGAGTTAGGGCAGCCTGGAAGATTTTTAGGAGATGATCAATTATATAATGTAATTGTTACTGCTCATGCGTTTGTTATAATTTTTTTTATAGTTATACCTATTTTGATTGGGGGGTTTGGGAATTGACTTGTTCCTTTAATACTAGGAGCTCCCGATATAGCTTTTCCTCGTATAAATAATTTAAGATTTTGATTATTACCTCCATCTTTTTTTTTGCTTTTTGTCTCTTCTATAGTGGACATAGGAGTTGGAGCTGGGTGGACAGTTTATCCTCCTTTGGCTTCTTTGGAGGGGCATTCTGGTTCTTCTATAGATTTTGCTATTTTTTC…	1	m#							1	indiv#	1	adults	RMNH	RMNH-TZA2009101801	CB091023PSBED	Cat Ba	Vietnam	:	Hai Phong Province	:	0	,	Cat Ba National Park, Tuyen Duung Giao Duc Moi Truung - Du Lich Sinh Thai [Forest Education Trail]	,	20.797179°N	,	107.006982°E	,	50	-	50
442	Araneae		Tetragnathidae			Mesida	sp.			Fernando Alvarez-Padilla	TET0003	#REF!	RMNH.ARA.12686	SP.RMNH.ARA.TET0003	#REF!	BOLD:ABX8578	yes	TACTTTATATTTTATTTTTGGGGCTTGAGCTTCTATAGTAGGGACGGCTATAAGAGTTTTAATTCGAATTGAGTTAGGGCAGCCTGGAAGATTTTTAGGAGATGATCAATTATATAATGTAATTGTTACTGCTCATGCGTTTGTTATAATTTTTTTTATAGTTATACCTATTTTGATTGGGGGGTTTGGGAATTGACTTGTTCCTTTAATACTAGGAGCTCCCGATATAGCTTTTCCTCGTATAAATAATTTAAGATTTTGATTATTACCTCCATCTTTTTTTTTGCTTTTTGTCTCTTCTATAGTGGACATAGGAGTTGGAGCTGGGTGGACAGTTTATCCTCCTTTGGCTTCTTTGGAGGGGCATTCTGGTTCTTCTATAGATTTTGCTATTTTTTC…			,	1	f#				1	indiv#	1	adults	RMNH	RMNH-TZA2009101801	CB091023PSBED	Cat Ba	Vietnam	:	Hai Phong Province	:	0	,	Cat Ba National Park, Tuyen Duung Giao Duc Moi Truung - Du Lich Sinh Thai [Forest Education Trail]	,	20.797179°N	,	107.006982°E	,	50	-	50
114	Araneae		Tetragnathidae	Leucaugine						Fernando Alvarez-Padilla	TET0004	#REF!	RMNH.ARA.11525	SP.RMNH.ARA.TET0004	#REF!		yes				,	1	f#				1	indiv#	1	adults	IEBR	RMNH-TZA2009100701	CF091009PSLUN	Cuc Phuong	Vietnam	:	Ninh Binh Province	:	0	,	Cuc Phuong National Park, Cay Dang Co Thu trail	,	20.299039°N	,	105.655756°E	,	200	-	200
188	Araneae		Tetragnathidae	Leucaugine						Fernando Alvarez-Padilla	TET0004	#REF!	RMNH.ARA.11598	SP.RMNH.ARA.TET0004	#REF!	BOLD:ABX8577	yes	GACTTTATATTTTATATTTGGGGCTTGGGCTTCTATAGTGGGTACTGCTATAAGAGTTTTGATTCGAATTGAACTAGGTCAGCCTGGTAGTTTTTTAGGAGATGATCAGTTATATAATGTAATTGTTACTGCTCATGCTTTTATTATAATTTTTTTTATAGTAATGCCTATTTTGATTGGGGGGTTTGGAAATTGATTAGTCCCTTTAATATTAGGGGCTCCGGATATAGCTTTCCCTCGAATAAATAATTTAAGTTTTTGATTATTACCCCCTTCGTTATTTTTATTGTTTATTTCTTCTATGGTGAACATAGGAGTTGGAGCGGGATGAACAGTGTATCCTCCTTTAGCTTCGTTAGAAGGACATTCTGGGAGATCAATGGATTTTGCTATTTTTTC…	1	m#							1	indiv#	1	adults	RMNH	RMNH-TZA2009100701	CF091012EGBED2	Cuc Phuong	Vietnam	:	Ninh Binh Province	:	0	,	Cuc Phuong National Park, Cay Dang Co Thu trail	,	20.299039°N	,	105.655756°E	,	200	-	200
805	Araneae		Tetragnathidae	Leucaugine						Fernando Alvarez-Padilla	TET0004	#REF!	RMNH.ARA.12184	SP.RMNH.ARA.TET0004	#REF!		no				,	1	f#				1		1	adults	IEBR	RMNH-TZA2009092701	VQ090927JMLUN	Vu Quang	Vietnam	:	Ha Tinh Province	:	0	,	Vu Quang National Park, forest near Don Bien Phong [border station] 567	,	18.331306°N	,	105.439111°E	,	50	-	50
1010	Araneae		Tetragnathidae	Leucaugine						Fernando Alvarez-Padilla	TET0004	#REF!	RMNH.ARA.12388	SP.RMNH.ARA.TET0004	#REF!	BOLD:ABX8577	yes	TACTTTATATTTTATATTTGGGGCTTGGGCTTCTATAGTGGGTACTGCTATAAGAGTTTTGATTCGAATTGAACTAGGTCAGCCTGGTAGTTTTTTAGGAGATGATCAGTTATATAATGTAATTGTTACTGCTCATGCTTTTATTATAATTTTTTTTATAGTAATGCCTATTTTGATTGGGGGGTTTGGAAATTGATTAGTCCCTTTAATATTAGGGGCTCCGGATATAGCTTTCCCTCGAATAAATAATTTAAGTTTTTGATTATTACCCCCTTCGTTATTTTTATTGTTTATTTCTTCTATGGTGGACATAGGAGTTGGAGCGGGATGAACAGTGTATCCTCCTTTAGCTTCGTTAGAAGGACATTCTGGGAGATCAATGGATTTTGCTATTTTTTC…			,	1	f#				1		1	adults	RMNH	RMNH-TZA2009092701	VQ090928JMLUN	Vu Quang	Vietnam	:	Ha Tinh Province	:	0	,	Vu Quang National Park, forest near Don Bien Phong [border station] 567	,	18.331306°N	,	105.439111°E	,	50	-	50
115	Araneae		Tetragnathidae			Opadometa		grata	(Gu&eacute;rin, 1838)	Wan Jin-Long, Fernando Alvarez-Padilla, and Jeremy Miller	TET0005	#REF!	RMNH.ARA.11526	SP.RMNH.ARA.TET0005	#REF!	BOLD:ABY1733	yes	NNNNNNNNNNNNNNNNNNNNNNNNNNNNNNNNNNNNNNNNNNGACAGCTATGAGAGTTTTAATTCGTATTGAATTAGGTCAGCCTGGTAGTTTTTTAGGAAATGATCAATTATATAATGTAATTGTTACAGCTCATGCTTTTATTATAATTTTTTTTATAGTAATACCTATTTTAATTGGAGGATTTGGAAATTGATTAGTCCCTTTAATATTAGGAGCTCCTGATATGGCTTTTCCTCGTATAAATAATTTGAGATTTTGGTTATTACCCCCTTCATTATTTTTATTATTTATTTCTTCTATAGTGGATATAGGGGTTGGGGCAGGATGAACTGTTTATCCTCCATTAGCTTCTTTAGAAGGTCATTCTGGAAGATCAATAGATTTTGCTATTTTTTC…			,	1	f#				1	indiv#	1	adults	RMNH	RMNH-TZA2009100701	CF091013PSLUN	Cuc Phuong	Vietnam	:	Ninh Binh Province	:	0	,	Cuc Phuong National Park, Cay Dang Co Thu trail	,	20.299039°N	,	105.655756°E	,	200	-	200
278	Araneae		Tetragnathidae			Opadometa		grata	(Gu&eacute;rin, 1838)	Wan Jin-Long, Fernando Alvarez-Padilla, and Jeremy Miller	TET0005	#REF!	RMNH.ARA.11686	SP.RMNH.ARA.TET0005	#REF!		no				,	2	f#				2	indiv#	2	adults	IEBR	RMNH-TZA2009100701	CF091008JMLUN	Cuc Phuong	Vietnam	:	Ninh Binh Province	:	0	,	Cuc Phuong National Park, Cay Dang Co Thu trail	,	20.299039°N	,	105.655756°E	,	200	-	200
282	Araneae		Tetragnathidae			Opadometa		grata	(Gu&eacute;rin, 1838)	Wan Jin-Long, Fernando Alvarez-Padilla, and Jeremy Miller	TET0005	#REF!	RMNH.ARA.11690	SP.RMNH.ARA.TET0005	#REF!		no				,	1	f#				1	indiv#	1	adults	IEBR	RMNH-TZA2009100701	CF091007JMLUN	Cuc Phuong	Vietnam	:	Ninh Binh Province	:	0	,	Cuc Phuong National Park, Cay Dang Co Thu trail	,	20.299039°N	,	105.655756°E	,	200	-	200
358	Araneae		Tetragnathidae			Opadometa		grata	(Gu&eacute;rin, 1838)	Wan Jin-Long, Fernando Alvarez-Padilla, and Jeremy Miller	TET0005	#REF!	RMNH.ARA.11763	SP.RMNH.ARA.TET0005	#REF!		no				,	1	f#				1	indiv#	1	adults	RMNH	RMNH-TZA2009101801	CB091022JMLUN	Cat Ba	Vietnam	:	Hai Phong Province	:	0	,	Cat Ba National Park, Tuyen Duung Giao Duc Moi Truung - Du Lich Sinh Thai [Forest Education Trail]	,	20.797179°N	,	107.006982°E	,	50	-	50
370	Araneae		Tetragnathidae			Opadometa		grata	(Gu&eacute;rin, 1838)	Wan Jin-Long, Fernando Alvarez-Padilla, and Jeremy Miller	TET0005	#REF!	RMNH.ARA.11775	SP.RMNH.ARA.TET0005	#REF!		no				,	2	f#				2	indiv#	2	adults	IEBR	RMNH-TZA2009101801	CB091022PSLUN	Cat Ba	Vietnam	:	Hai Phong Province	:	0	,	Cat Ba National Park, Tuyen Duung Giao Duc Moi Truung - Du Lich Sinh Thai [Forest Education Trail]	,	20.797179°N	,	107.006982°E	,	50	-	50
410	Araneae		Tetragnathidae			Opadometa		grata	(Gu&eacute;rin, 1838)	Wan Jin-Long, Fernando Alvarez-Padilla, and Jeremy Miller	TET0005	#REF!	RMNH.ARA.11811	SP.RMNH.ARA.TET0005	#REF!	BOLD:ABY1733	yes	AACTTTATATTTTATTTTTGGGGCSTGGGCTTCTATAGTTGGGACAGCTATGAGAGTTTTAATTCGTATTGAATTAGGTCAGCCTGGTAGTTTTTTAGGAAATGATCAATTATATAATGTAATTGTTACAGCTCATGCTTTTATTATAATTTTTTTTATAGTAATACCTATTTTAATTGGAGGATTTGGAAATTGATTAGTCCCTTTAATATTAGGAGCTCCTGATATGGCTTTTCCTCGTATAAATAATTTGAGATTTTGGTTATTACCCCCTTCATTATTTTTATTATTTATTTCTTCTATAGTGGATATAGGGGTTGGGGCAGGATGAACTGTTTATCCTCCATTAGCTTCTTTAGAAGGTCATTCTGGAAGATCAATAGATTTTGCTATTTTTTC…	1	m#							1	indiv#	1	adults	RMNH	RMNH-TZA2009101801	CB091023PSBED	Cat Ba	Vietnam	:	Hai Phong Province	:	0	,	Cat Ba National Park, Tuyen Duung Giao Duc Moi Truung - Du Lich Sinh Thai [Forest Education Trail]	,	20.797179°N	,	107.006982°E	,	50	-	50
440	Araneae		Tetragnathidae			Opadometa		grata	(Gu&eacute;rin, 1838)	Wan Jin-Long, Fernando Alvarez-Padilla, and Jeremy Miller	TET0005	#REF!	RMNH.ARA.11841	SP.RMNH.ARA.TET0005	#REF!	BOLD:ABY1733	yes	NNNNNNNNNNNNNNNNNNNNNNNNNNGGGCTTCTATAGTTGGGACAGCTATGAGAGTTTTAATTCGTATTGAATTAGGTCAGCCTGGTAGTTTTTTAGGAAATGATCAATTATATAATGTAATTGTTACAGCTCATGCTTTTATTATAATTTTTTTTATAGTAATACCTATTTTAATTGGAGGATTTGGAAATTGATTAGTCCCTTTAATATTAGGAGCTCCTGATATGGCTTTTCCTCGTATAAATAATTTGAGATTTTGGTTATTACCCCCTTCATTATTTTTATTATTTATTTCTTCTATAGTGGATATAGGGGTTGGGGCAGGATGAACTGTTTATCCTCCATTAGCTTCTTTAGAAGGTCATTCTGGAAGATCAATAGATTTTGCTATTTTTTC…			,	1	f#				1	indiv#	1	adults	RMNH	RMNH-TZA2009101801	CB091018PSLUN	Cat Ba	Vietnam	:	Hai Phong Province	:	0	,	Cat Ba National Park, Tuyen Duung Giao Duc Moi Truung - Du Lich Sinh Thai [Forest Education Trail]	,	20.797179°N	,	107.006982°E	,	50	-	50
456	Araneae		Tetragnathidae			Opadometa		grata	(Gu&eacute;rin, 1838)	Wan Jin-Long, Fernando Alvarez-Padilla, and Jeremy Miller	TET0005	#REF!	RMNH.ARA.11856	SP.RMNH.ARA.TET0005	#REF!		no				,	1	f#				1	indiv#	1	adults	RMNH	RMNH-TZA2009101801	CB091022JMLUN2	Cat Ba	Vietnam	:	Hai Phong Province	:	0	,	Cat Ba National Park, Tuyen Duung Giao Duc Moi Truung - Du Lich Sinh Thai [Forest Education Trail]	,	20.797179°N	,	107.006982°E	,	50	-	50
489	Araneae		Tetragnathidae			Opadometa		grata	(Gu&eacute;rin, 1838)	Wan Jin-Long, Fernando Alvarez-Padilla, and Jeremy Miller	TET0005	#REF!	RMNH.ARA.11887	SP.RMNH.ARA.TET0005	#REF!		no		1	m#							1	indiv#	1	adults	RMNH	RMNH-TZA2009101801	CB091021HNBED	Cat Ba	Vietnam	:	Hai Phong Province	:	0	,	Cat Ba National Park, Tuyen Duung Giao Duc Moi Truung - Du Lich Sinh Thai [Forest Education Trail]	,	20.797179°N	,	107.006982°E	,	50	-	50
505	Araneae		Tetragnathidae			Opadometa		grata	(Gu&eacute;rin, 1838)	Wan Jin-Long, Fernando Alvarez-Padilla, and Jeremy Miller	TET0005	#REF!	RMNH.ARA.11903	SP.RMNH.ARA.TET0005	#REF!		no				,	2	f#				2	indiv#	2	adults	IEBR	RMNH-TZA2009101801	CB091018JMLUN	Cat Ba	Vietnam	:	Hai Phong Province	:	0	,	Cat Ba National Park, Tuyen Duung Giao Duc Moi Truung - Du Lich Sinh Thai [Forest Education Trail]	,	20.797179°N	,	107.006982°E	,	50	-	50
539	Araneae		Tetragnathidae			Opadometa		grata	(Gu&eacute;rin, 1838)	Wan Jin-Long, Fernando Alvarez-Padilla, and Jeremy Miller	TET0005	#REF!	RMNH.ARA.11936	SP.RMNH.ARA.TET0005	#REF!		no		2	m#							2	indiv#	2	adults	IEBR	RMNH-TZA2009101801	CB091021JMLUN	Cat Ba	Vietnam	:	Hai Phong Province	:	0	,	Cat Ba National Park, Tuyen Duung Giao Duc Moi Truung - Du Lich Sinh Thai [Forest Education Trail]	,	20.797179°N	,	107.006982°E	,	50	-	50
561	Araneae		Tetragnathidae			Opadometa		grata	(Gu&eacute;rin, 1838)	Wan Jin-Long, Fernando Alvarez-Padilla, and Jeremy Miller	TET0005	#REF!	RMNH.ARA.11958	SP.RMNH.ARA.TET0005	#REF!		no				,	1	f#				1	indiv#	1	adults	RMNH	RMNH-TZA2009101801	CB091021JMLUN	Cat Ba	Vietnam	:	Hai Phong Province	:	0	,	Cat Ba National Park, Tuyen Duung Giao Duc Moi Truung - Du Lich Sinh Thai [Forest Education Trail]	,	20.797179°N	,	107.006982°E	,	50	-	50
589	Araneae		Tetragnathidae			Opadometa		grata	(Gu&eacute;rin, 1838)	Wan Jin-Long, Fernando Alvarez-Padilla, and Jeremy Miller	TET0005	#REF!	RMNH.ARA.11986	SP.RMNH.ARA.TET0005	#REF!	BOLD:ABY1733	yes	AACTTTATATTTTATTTTCGGGGCCTGGGCTTCTATAGTTGGGACAGCTATGAGAGTTTTAATTCGTATTGAATTAGGTCAGCCTGGTAGTTTTTTAGGAAATGATCAATTATATAATGTAATTGTTACAGCTCATGCTTTTATTATAATTTTTTTTATAGTAATACCTATTTTAATTGGAGGATTTGGAAATTGATTAGTCCCTTTAATATTAGGAGCTCCTGATATGGCTTTTCCTCGTATAAATAATTTGAGATTTTGGTTATTACCCCCTTCATTATTTTTATTATTTATTTCTTCTATAGTGGATATAGGGGTTGGGGCAGGATGAACTGTTTATCCTCCATTAGCTTCTTTAGAAGGTCATTCTGGAAGATCAATAGATTTTGCTATTTTTTC…			,	1	f#				1	indiv#	1	adults	RMNH	RMNH-TZA2009092701	VQ091004PSBED	Vu Quang	Vietnam	:	Ha Tinh Province	:	0	,	Vu Quang National Park, forest near Don Bien Phong [border station] 567	,	18.331306°N	,	105.439111°E	,	50	-	50
125	Araneae		Tetragnathidae			Tylorida	sp.			Fernando Alvarez-Padilla	TET0006	#REF!	RMNH.ARA.11536	SP.RMNH.ARA.TET0006	#REF!		yes				,	1	f#				1	indiv#	1	adults	RMNH	RMNH-TZA2009100701	CF091013PSLUN	Cuc Phuong	Vietnam	:	Ninh Binh Province	:	0	,	Cuc Phuong National Park, Cay Dang Co Thu trail	,	20.299039°N	,	105.655756°E	,	200	-	200
277	Araneae		Tetragnathidae			Tylorida	sp.			Fernando Alvarez-Padilla	TET0006	#REF!	RMNH.ARA.11685	SP.RMNH.ARA.TET0006	#REF!		yes				,	1	f#				1	indiv#	1	adults	RMNH	RMNH-TZA2009100701	CF091008JMLUN	Cuc Phuong	Vietnam	:	Ninh Binh Province	:	0	,	Cuc Phuong National Park, Cay Dang Co Thu trail	,	20.299039°N	,	105.655756°E	,	200	-	200
365	Araneae		Tetragnathidae			Tylorida	sp.			Fernando Alvarez-Padilla	TET0006	#REF!	RMNH.ARA.11770	SP.RMNH.ARA.TET0006	#REF!		no				,	1	f#				1	indiv#	1	adults	RMNH	RMNH-TZA2009101801	CB091022PSLUN	Cat Ba	Vietnam	:	Hai Phong Province	:	0	,	Cat Ba National Park, Tuyen Duung Giao Duc Moi Truung - Du Lich Sinh Thai [Forest Education Trail]	,	20.797179°N	,	107.006982°E	,	50	-	50
383	Araneae		Tetragnathidae			Tylorida	sp.			Fernando Alvarez-Padilla	TET0006	#REF!	RMNH.ARA.11787	SP.RMNH.ARA.TET0006	#REF!		no				,	1	f#				1	indiv#	1	adults	IEBR	RMNH-TZA2009101801	CB091022PSLUN	Cat Ba	Vietnam	:	Hai Phong Province	:	0	,	Cat Ba National Park, Tuyen Duung Giao Duc Moi Truung - Du Lich Sinh Thai [Forest Education Trail]	,	20.797179°N	,	107.006982°E	,	50	-	50
429	Araneae		Tetragnathidae			Tylorida	sp.			Fernando Alvarez-Padilla	TET0006	#REF!	RMNH.ARA.11830	SP.RMNH.ARA.TET0006	#REF!		no				,	1	f#				1	indiv#	1	adults	IEBR	RMNH-TZA2009101801	CB091018PSLUN	Cat Ba	Vietnam	:	Hai Phong Province	:	0	,	Cat Ba National Park, Tuyen Duung Giao Duc Moi Truung - Du Lich Sinh Thai [Forest Education Trail]	,	20.797179°N	,	107.006982°E	,	50	-	50
528	Araneae		Tetragnathidae			Tylorida	sp.			Fernando Alvarez-Padilla	TET0006	#REF!	RMNH.ARA.11925	SP.RMNH.ARA.TET0006	#REF!		no				,	1	f#				1	indiv#	1	adults	IEBR	RMNH-TZA2009101801	CB091018JMLUN2	Cat Ba	Vietnam	:	Hai Phong Province	:	0	,	Cat Ba National Park, Tuyen Duung Giao Duc Moi Truung - Du Lich Sinh Thai [Forest Education Trail]	,	20.797179°N	,	107.006982°E	,	50	-	50
593	Araneae		Tetragnathidae			Tylorida	sp.			Fernando Alvarez-Padilla	TET0006	#REF!	RMNH.ARA.11990	SP.RMNH.ARA.TET0006	#REF!		no				,	1	f#				1	indiv#	1	adults	IEBR	RMNH-TZA2009092701	VQ091003PSBED	Vu Quang	Vietnam	:	Ha Tinh Province	:	0	,	Vu Quang National Park, forest near Don Bien Phong [border station] 567	,	18.331306°N	,	105.439111°E	,	50	-	50
754	Araneae		Tetragnathidae			Tylorida	sp.			Fernando Alvarez-Padilla	TET0006	#REF!	RMNH.ARA.12136	SP.RMNH.ARA.TET0006	#REF!		yes				,	1	f#				1		1	adults	RMNH	RMNH-TZA2009092701	VQ091004JMLDD	Vu Quang	Vietnam	:	Ha Tinh Province	:	0	,	Vu Quang National Park, forest near Don Bien Phong [border station] 567	,	18.331306°N	,	105.439111°E	,	50	-	50
762	Araneae		Tetragnathidae			Tylorida	sp.			Fernando Alvarez-Padilla	TET0006	#REF!	RMNH.ARA.12143	SP.RMNH.ARA.TET0006	#REF!		no				,	1	f#				1		1	adults	RMNH	RMNH-TZA2009092701	VQ091003JMLUN2	Vu Quang	Vietnam	:	Ha Tinh Province	:	0	,	Vu Quang National Park, forest near Don Bien Phong [border station] 567	,	18.331306°N	,	105.439111°E	,	50	-	50
786	Araneae		Tetragnathidae			Tylorida	sp.			Fernando Alvarez-Padilla	TET0006	#REF!	RMNH.ARA.12166	SP.RMNH.ARA.TET0006	#REF!		no				,	1	f#				1		1	adults	RMNH	RMNH-TZA2009092701	VQ091004JMLDN	Vu Quang	Vietnam	:	Ha Tinh Province	:	0	,	Vu Quang National Park, forest near Don Bien Phong [border station] 567	,	18.331306°N	,	105.439111°E	,	50	-	50
793	Araneae		Tetragnathidae			Tylorida	sp.			Fernando Alvarez-Padilla	TET0006	#REF!	RMNH.ARA.12173	SP.RMNH.ARA.TET0006	#REF!		yes		1	m#							1		1	adults	RMNH	RMNH-TZA2009092701	VQ091004PSLUN	Vu Quang	Vietnam	:	Ha Tinh Province	:	0	,	Vu Quang National Park, forest near Don Bien Phong [border station] 567	,	18.331306°N	,	105.439111°E	,	50	-	50
965	Araneae		Tetragnathidae			Tylorida	sp.			Fernando Alvarez-Padilla	TET0006	#REF!	RMNH.ARA.12344	SP.RMNH.ARA.TET0006	#REF!		no		1	m#	,	1	f#				2		2	adults	IEBR	RMNH-TZA2009092701	VQ090928PSLUN	Vu Quang	Vietnam	:	Ha Tinh Province	:	0	,	Vu Quang National Park, forest near Don Bien Phong [border station] 567	,	18.331306°N	,	105.439111°E	,	50	-	50
966	Araneae		Tetragnathidae			Tylorida	sp.			Fernando Alvarez-Padilla	TET0006	#REF!	RMNH.ARA.12345	SP.RMNH.ARA.TET0006	#REF!		no				,	1	f#				1		1	adults	RMNH	RMNH-TZA2009092701	VQ091003JMLUN	Vu Quang	Vietnam	:	Ha Tinh Province	:	0	,	Vu Quang National Park, forest near Don Bien Phong [border station] 567	,	18.331306°N	,	105.439111°E	,	50	-	50
989	Araneae		Tetragnathidae			Tylorida	sp.			Fernando Alvarez-Padilla	TET0006	#REF!	RMNH.ARA.12368	SP.RMNH.ARA.TET0006	#REF!		no				,	1	f#	,	1	j#	2		1	adults	IEBR	RMNH-TZA2009092701	VQ090927PSLUN	Vu Quang	Vietnam	:	Ha Tinh Province	:	0	,	Vu Quang National Park, forest near Don Bien Phong [border station] 567	,	18.331306°N	,	105.439111°E	,	50	-	50
1000	Araneae		Tetragnathidae			Tylorida	sp.			Fernando Alvarez-Padilla	TET0006	#REF!	RMNH.ARA.12378	SP.RMNH.ARA.TET0006	#REF!		no		1	m#	,	1	f#				2		2	adults	IEBR	RMNH-TZA2009092701	VQ090928JMLUN	Vu Quang	Vietnam	:	Ha Tinh Province	:	0	,	Vu Quang National Park, forest near Don Bien Phong [border station] 567	,	18.331306°N	,	105.439111°E	,	50	-	50
175	Araneae		Tetragnathidae			Dolichognatha	sp.			Fernando Alvarez-Padilla	TET0007	#REF!	RMNH.ARA.11585	SP.RMNH.ARA.TET0007	#REF!		yes				,	1	f#				1	indiv#	1	adults	IEBR	RMNH-TZA2009100701	CF091008PSLUN	Cuc Phuong	Vietnam	:	Ninh Binh Province	:	0	,	Cuc Phuong National Park, Cay Dang Co Thu trail	,	20.299039°N	,	105.655756°E	,	200	-	200
191	Araneae		Tetragnathidae			Dolichognatha	sp.			Fernando Alvarez-Padilla	TET0007	#REF!	RMNH.ARA.11601	SP.RMNH.ARA.TET0007	#REF!	BOLD:ABY1734	yes	GACTTTGTATTTTATTTTTGGGGCTTGGGCTGCCATAGTGGGCACTGCTATGAGAGTTCTAATTCGAGTTGAATTGGGCCAATCAGGGAGATTATTAGGAGATGACCAGTTGTATAATGTAATTGTTACAGCTCACGCTTTTGTTATGATTTTTTTTATGGTGATGCCTATTTTGATTGGGGGTTTTGGCAATTGATTAGTGCCGTTAATGTTGGGGGCTCCGGATATGGCTTTCCCTCGGATAAATAACTTAAGATTTTGGTTATTACCCCCCTCTTTTTTTTTGTTATTAATTTCTTCTATAGTAGACATGGGGGTGGGGGCAGGTTGAACTATTTATCCTCCCCTTGCTTCTTTGGAGGGGCATTCGGGGAGATCTATGGATTTTGCTATTTTTTC…			,	1	f#				1	indiv#	1	adults	IEBR	RMNH-TZA2009100701	CF091012JMLDD	Cuc Phuong	Vietnam	:	Ninh Binh Province	:	0	,	Cuc Phuong National Park, Cay Dang Co Thu trail	,	20.299039°N	,	105.655756°E	,	200	-	200
228	Araneae		Tetragnathidae			Dolichognatha	sp.			Fernando Alvarez-Padilla	TET0007	#REF!	RMNH.ARA.11638	SP.RMNH.ARA.TET0007	#REF!	BOLD:ABY1734	yes	GACTTTGTATTTTATTTTTGGGGCTTGGGCTGCCATAGTGGGCACTGCTATGAGAGTTCTAATTCGAGTTGAATTGGGCCAATCAGGGAGATTATTAGGAGATGACCAGTTGTATAATGTAATTGTTACAGCTCACGCTTTTGTTATGATTTTTTTTATGGTGATGCCTATTTTGATTGGGGGTTTTGGCAATTGATTAGTGCCGTTAATGTTGGGGGCTCCGGATATGGCTTTCCCTCGGATAAATAACTTAAGATTTTGGTTATTACCCCCCTCTTTTTTTTTGTTATTAATTTCTTCTATAGTAGACATGGGGGTGGGGGCAGGTTGAACTATTTATCCCCCCCTTGCTTCTTTAGAGGGGCATTCGGGGAGATCTATGGATTTTGCTATTTTTTC…	1	m#	,	6	f#				7	indiv#	7	adults	RMNH	RMNH-TZA2009100701	CF091007JMLDN	Cuc Phuong	Vietnam	:	Ninh Binh Province	:	0	,	Cuc Phuong National Park, Cay Dang Co Thu trail	,	20.299039°N	,	105.655756°E	,	200	-	200
257	Araneae		Tetragnathidae			Dolichognatha	sp.			Fernando Alvarez-Padilla	TET0007	#REF!	RMNH.ARA.11665	SP.RMNH.ARA.TET0007	#REF!		no				,	1	f#				1	indiv#	1	adults	IEBR	RMNH-TZA2009100701	CF091012JMLDN	Cuc Phuong	Vietnam	:	Ninh Binh Province	:	0	,	Cuc Phuong National Park, Cay Dang Co Thu trail	,	20.299039°N	,	105.655756°E	,	200	-	200
283	Araneae		Tetragnathidae			Dolichognatha	sp.			Fernando Alvarez-Padilla	TET0007	#REF!	RMNH.ARA.11691	SP.RMNH.ARA.TET0007	#REF!		no				,	1	f#				1	indiv#	1	adults	IEBR	RMNH-TZA2009100701	CF091008JMLDN	Cuc Phuong	Vietnam	:	Ninh Binh Province	:	0	,	Cuc Phuong National Park, Cay Dang Co Thu trail	,	20.299039°N	,	105.655756°E	,	200	-	200
519	Araneae		Tetragnathidae			Dolichognatha	sp.			Fernando Alvarez-Padilla	TET0007	#REF!	RMNH.ARA.11917	SP.RMNH.ARA.TET0007	#REF!		yes				,	1	f#				1	indiv#	1	adults	IEBR	RMNH-TZA2009101801	CB091021JMLDN	Cat Ba	Vietnam	:	Hai Phong Province	:	0	,	Cat Ba National Park, Tuyen Duung Giao Duc Moi Truung - Du Lich Sinh Thai [Forest Education Trail]	,	20.797179°N	,	107.006982°E	,	50	-	50
520	Araneae		Tetragnathidae			Dolichognatha	sp.			Fernando Alvarez-Padilla	TET0007	#REF!	RMNH.ARA.12685	SP.RMNH.ARA.TET0007	#REF!		no				,	1	f#				1	indiv#	1	adults	IEBR	RMNH-TZA2009101801	CB091021JMLDN	Cat Ba	Vietnam	:	Hai Phong Province	:	0	,	Cat Ba National Park, Tuyen Duung Giao Duc Moi Truung - Du Lich Sinh Thai [Forest Education Trail]	,	20.797179°N	,	107.006982°E	,	50	-	50
495	Araneae		Tetragnathidae			Dolichognatha	sp.			Fernando Alvarez-Padilla	TET0013	#REF!	RMNH.ARA.11893	SP.RMNH.ARA.TET0013	#REF!	BOLD:ABY1735	yes	NNNNNNNNNNNNNNNNNNNNNNNNNNNNNNNGCTATGGTGGGGACGGCTATGAGAGTGTTAATTCGAATTGAATTGGGTCAGTCTGGGAGATTGTTAGGGGATGATCATTTATATAATGTTATTGTAACGGCGCATGCTTTTGTTATAATTTTTTTTATAGTTATACCAATTTTAATTGGGGGGTTTGGAAATTGGTTAGTGCCTTTAATGTTGGGGGCTCCTGATATGGCCTTTCCTCGGATAAATAATTTAAGATTTTGGTTGTTGCCCCCTTCTTTTTTTTTGCTTTTAGTATCTTCTATAGTGGATATGGGGGTGGGGGCAGGGTGAACTGTTTACCCTCCTTTAGCATCTTTGGACGGGCATGCGGGGAGATGTATGGATTTTGCTATTTTTTC…	1	m#							1	indiv#	1	adults	RMNH	RMNH-TZA2009101801	CB091019JMBED	Cat Ba	Vietnam	:	Hai Phong Province	:	0	,	Cat Ba National Park, Tuyen Duung Giao Duc Moi Truung - Du Lich Sinh Thai [Forest Education Trail]	,	20.797179°N	,	107.006982°E	,	50	-	50
557	Araneae		Tetragnathidae			Dolichognatha	sp.			Fernando Alvarez-Padilla	TET0013	#REF!	RMNH.ARA.11954	SP.RMNH.ARA.TET0013	#REF!		no		1	m#							1	indiv#	1	adults	IEBR	RMNH-TZA2009101801	CB091021JMLUN	Cat Ba	Vietnam	:	Hai Phong Province	:	0	,	Cat Ba National Park, Tuyen Duung Giao Duc Moi Truung - Du Lich Sinh Thai [Forest Education Trail]	,	20.797179°N	,	107.006982°E	,	50	-	50
697	Araneae		Tetragnathidae	Leucaugine						Fernando Alvarez-Padilla	TET0014	#REF!	RMNH.ARA.12087	SP.RMNH.ARA.TET0014	#REF!		yes		1	m#							1		1	adults	RMNH	RMNH-TZA2009092701	VQ090929JMBED	Vu Quang	Vietnam	:	Ha Tinh Province	:	0	,	Vu Quang National Park, forest near Don Bien Phong [border station] 567	,	18.331306°N	,	105.439111°E	,	50	-	50
732	Araneae		Tetragnathidae	Leucaugine						Fernando Alvarez-Padilla	TET0014	#REF!	RMNH.ARA.12117	SP.RMNH.ARA.TET0014	#REF!		no				,	2	f#				2		2	adults	RMNH	RMNH-TZA2009092701	VQ090927JMLUN	Vu Quang	Vietnam	:	Ha Tinh Province	:	0	,	Vu Quang National Park, forest near Don Bien Phong [border station] 567	,	18.331306°N	,	105.439111°E	,	50	-	50
850	Araneae		Tetragnathidae	Leucaugine						Fernando Alvarez-Padilla	TET0014	#REF!	RMNH.ARA.12229	SP.RMNH.ARA.TET0014	#REF!		yes				,	1	f#				1		1	adults	RMNH	RMNH-TZA2009092701	VQ091004PSLUN	Vu Quang	Vietnam	:	Ha Tinh Province	:	0	,	Vu Quang National Park, forest near Don Bien Phong [border station] 567	,	18.331306°N	,	105.439111°E	,	50	-	50
853	Araneae		Tetragnathidae	Leucaugine						Fernando Alvarez-Padilla	TET0014	#REF!	RMNH.ARA.12232	SP.RMNH.ARA.TET0014	#REF!		no		2	m#	,	2	f#				4		4	adults	IEBR	RMNH-TZA2009092701	VQ091004JMLUN	Vu Quang	Vietnam	:	Ha Tinh Province	:	0	,	Vu Quang National Park, forest near Don Bien Phong [border station] 567	,	18.331306°N	,	105.439111°E	,	50	-	50
854	Araneae		Tetragnathidae	Leucaugine						Fernando Alvarez-Padilla	TET0014	#REF!	RMNH.ARA.12233	SP.RMNH.ARA.TET0014	#REF!		no				,	1	f#				1		1	adults	RMNH	RMNH-TZA2009092701	VQ091003JMLDD2	Vu Quang	Vietnam	:	Ha Tinh Province	:	0	,	Vu Quang National Park, forest near Don Bien Phong [border station] 567	,	18.331306°N	,	105.439111°E	,	50	-	50
861	Araneae		Tetragnathidae	Leucaugine						Fernando Alvarez-Padilla	TET0014	#REF!	RMNH.ARA.12240	SP.RMNH.ARA.TET0014	#REF!		no				,	1	f#				1		1	adults	RMNH	RMNH-TZA2009092701	VQ091003JMLUN2	Vu Quang	Vietnam	:	Ha Tinh Province	:	0	,	Vu Quang National Park, forest near Don Bien Phong [border station] 567	,	18.331306°N	,	105.439111°E	,	50	-	50
937	Araneae		Tetragnathidae	Leucaugine						Fernando Alvarez-Padilla	TET0014	#REF!	RMNH.ARA.12316	SP.RMNH.ARA.TET0014	#REF!		no		2	m#							2		2	adults	RMNH	RMNH-TZA2009092701	VQ091004PSBED	Vu Quang	Vietnam	:	Ha Tinh Province	:	0	,	Vu Quang National Park, forest near Don Bien Phong [border station] 567	,	18.331306°N	,	105.439111°E	,	50	-	50
938	Araneae		Tetragnathidae	Leucaugine						Fernando Alvarez-Padilla	TET0014	#REF!	RMNH.ARA.12317	SP.RMNH.ARA.TET0014	#REF!		no		4	m#	,	3	f#				7		7	adults	IEBR	RMNH-TZA2009092701	VQ091003JMLUN	Vu Quang	Vietnam	:	Ha Tinh Province	:	0	,	Vu Quang National Park, forest near Don Bien Phong [border station] 567	,	18.331306°N	,	105.439111°E	,	50	-	50
939	Araneae		Tetragnathidae	Leucaugine						Fernando Alvarez-Padilla	TET0014	#REF!	RMNH.ARA.12318	SP.RMNH.ARA.TET0014	#REF!		no		1	m#	,	4	f#				5		5	adults	IEBR	RMNH-TZA2009092701	VQ090928PSLUN	Vu Quang	Vietnam	:	Ha Tinh Province	:	0	,	Vu Quang National Park, forest near Don Bien Phong [border station] 567	,	18.331306°N	,	105.439111°E	,	50	-	50
940	Araneae		Tetragnathidae	Leucaugine						Fernando Alvarez-Padilla	TET0014	#REF!	RMNH.ARA.12319	SP.RMNH.ARA.TET0014	#REF!		no		1	m#	,	1	f#				2		2	adults	RMNH	RMNH-TZA2009092701	VQ090927PSLUN	Vu Quang	Vietnam	:	Ha Tinh Province	:	0	,	Vu Quang National Park, forest near Don Bien Phong [border station] 567	,	18.331306°N	,	105.439111°E	,	50	-	50
941	Araneae		Tetragnathidae	Leucaugine						Fernando Alvarez-Padilla	TET0014	#REF!	RMNH.ARA.12320	SP.RMNH.ARA.TET0014	#REF!		no		1	m#	,	1	f#				2		2	adults	RMNH	RMNH-TZA2009092701	VQ091003PSBED	Vu Quang	Vietnam	:	Ha Tinh Province	:	0	,	Vu Quang National Park, forest near Don Bien Phong [border station] 567	,	18.331306°N	,	105.439111°E	,	50	-	50
1011	Araneae		Tetragnathidae	Leucaugine						Fernando Alvarez-Padilla	TET0014	#REF!	RMNH.ARA.12389	SP.RMNH.ARA.TET0014	#REF!		no		1	m#							1		1	adults	RMNH	RMNH-TZA2009092701	VQ090928JMLUN	Vu Quang	Vietnam	:	Ha Tinh Province	:	0	,	Vu Quang National Park, forest near Don Bien Phong [border station] 567	,	18.331306°N	,	105.439111°E	,	50	-	50
698	Araneae		Tetragnathidae	Leucaugine						Fernando Alvarez-Padilla	TET0014	#REF!	RMNH.ARA.12568	SP.RMNH.ARA.TET0014	#REF!		yes				,	2	f#				2		2	adults	RMNH	RMNH-TZA2009092701	VQ090929JMBED	Vu Quang	Vietnam	:	Ha Tinh Province	:	0	,	Vu Quang National Park, forest near Don Bien Phong [border station] 567	,	18.331306°N	,	105.439111°E	,	50	-	50
831	Araneae		Tetragnathidae			Dolichognatha	sp.			Fernando Alvarez-Padilla	TET0017	#REF!	RMNH.ARA.12210	SP.RMNH.ARA.TET0017	#REF!		yes				,	1	f#				1		1	adults	IEBR	RMNH-TZA2009092701	VQ091003JMLDD	Vu Quang	Vietnam	:	Ha Tinh Province	:	0	,	Vu Quang National Park, forest near Don Bien Phong [border station] 567	,	18.331306°N	,	105.439111°E	,	50	-	50
1023	Araneae		Tetragnathidae			Tetragnatha	sp.			Fernando Alvarez-Padilla	TET0020	#REF!	RMNH.ARA.12401	SP.RMNH.ARA.TET0020	#REF!		yes				,	1	f#				1		1	adults	RMNH	RMNH-TZA2009092701	VQ091003PSBED	Vu Quang	Vietnam	:	Ha Tinh Province	:	0	,	Vu Quang National Park, forest near Don Bien Phong [border station] 567	,	18.331306°N	,	105.439111°E	,	50	-	50
1024	Araneae		Tetragnathidae			Tetragnatha	sp.			Fernando Alvarez-Padilla	TET0020	#REF!	RMNH.ARA.12402	SP.RMNH.ARA.TET0020	#REF!		no				,	2	f#				2		2	adults	IEBR	RMNH-TZA2009092701	VQ091004PSBED	Vu Quang	Vietnam	:	Ha Tinh Province	:	0	,	Vu Quang National Park, forest near Don Bien Phong [border station] 567	,	18.331306°N	,	105.439111°E	,	50	-	50
1025	Araneae		Tetragnathidae			Tetragnatha	sp.			Fernando Alvarez-Padilla	TET0020	#REF!	RMNH.ARA.12403	SP.RMNH.ARA.TET0020	#REF!	BOLD:ABY1731	yes	AAGATTATATTTTTTATTTGGTGTTTGATCTGCTATGGTTGGTACTGCTATAAGAGTATTAATTCGATTAGAGTTAGGACAGACAGGAAGATTTTTAGGGGATGACCAGTTGTATAATGTAATTGTTACTGCTCATGCGTTTGTTATAATTTTTTTCATGGTTATACCAATTTTAATTGGAGGTTTTGGAAACTGATTGGTACCCTTAATATTAGGGGCTCCGGATATGGCTTTCCCTCGTATAAATAATTTAAGTTTTTGACTTTTACCACCTTCTTTATTTATATTATTTATTTCTTCTATGGTTGATGTTGGGGTAGGTTCAGGATGAACTGTTTATCCCCCTCTTGCTTCTTTAGAAGGACATTCAGGGAGTTCAGTAGATTTTGCTATTTTTTC…	1	m#							1		1	adults	RMNH	RMNH-TZA2009092701	VQ090928PSLUN	Vu Quang	Vietnam	:	Ha Tinh Province	:	0	,	Vu Quang National Park, forest near Don Bien Phong [border station] 567	,	18.331306°N	,	105.439111°E	,	50	-	50
1039	Araneae		Tetragnathidae			Tylorida		tianlin	Zhu, Song and Zhang, 2003	Wan Jin-Long, Fernando Alvarez-Padilla, and Jeremy Miller	TET0021	#REF!	RMNH.ARA.12453	SP.RMNH.ARA.TET0021	#REF!		yes		1	m#							1		1	adults	IEBR	RMNH-TZA2009092701	VQ091003PSLDN	Vu Quang	Vietnam	:	Ha Tinh Province	:	0	,	Vu Quang National Park, forest near Don Bien Phong [border station] 567	,	18.331306°N	,	105.439111°E	,	50	-	50
154	Araneae		Tetragnathidae								TET0024	#REF!	RMNH.ARA.11565	SP.RMNH.ARA.TET0024	#REF!		yes				,	1	f#				1	indiv#	1	adults	IEBR	RMNH-TZA2009100701	CF091009JMLUN	Cuc Phuong	Vietnam	:	Ninh Binh Province	:	0	,	Cuc Phuong National Park, Cay Dang Co Thu trail	,	20.299039°N	,	105.655756°E	,	200	-	200
964	Araneae		Tetragnathidae								TET0024	#REF!	RMNH.ARA.12343	SP.RMNH.ARA.TET0024	#REF!	BOLD:ABY1732	yes	ATCTTTGTATTTTATTTTTGGTGCGTGAGCGGCTATAGTGGGAACTGCCATAAGAGTATTAATTCGAATTGAGTTGGGTCAATCTGGGAGATTATTAGGGGATGATCATTTATATAATGTTATTGTGACTGCTCATGCTTTTGTTATAATTTTTTTTATGGTTATGCCAATTTTAATTGGAGGGTTTGGTAATTGGTTGGTACCTTTAATGTTAGGGGCTCCTGATATGGCTTTCCCTCGGATAAATAATTTAAGATTTTGGTTATTGCCACCTTCTTTTTTTTTACTTTTAGTGTCTTCAATGGTAGATATGGGGGTTGGAGCAGGATGAACTGTTTATCCACCTTTAGCGTCATTAGATGGTCATGCGGGGAGATGTATAGATTTTGCTATTTTTTC…			,	1	f#				1		1	adults	RMNH	RMNH-TZA2009092701	VQ090928PSLUN	Vu Quang	Vietnam	:	Ha Tinh Province	:	0	,	Vu Quang National Park, forest near Don Bien Phong [border station] 567	,	18.331306°N	,	105.439111°E	,	50	-	50
107	Araneae		Theridiidae			Ariamnes		cylindrogaster	Simon, 1889	Yong-Chao Su	THD0001	#REF!	RMNH.ARA.11518	SP.RMNH.ARA.THD0001	#REF!	BOLD:ABX7865	yes	AACTTTATATTTATTGTTTGGAGTGTGATCAGCTATAGTAGGAACCGCTATAAGAGTAATAATTCGAATCGAATTAGGACAGCCAGGGAGATTTTTTGGTGATGATCAATTATATAATGTAATTGTTACTGCTCATGCATTTGTAATAATTTTTTTTATGGTAATACCTATTTTAATTGGAGGTTTTGGAAATTGGTTAGTGCCAATAATATTAGGAGCTCCTGATATAGCTTTTCCTCGAATGAATAATTTAAGATTTTGATTACTTCCTCCTTCTTTAATAATATTATTTATTTCTTCAATGGTAGAGATGGGAGTTGGGGCTGGGTGGACTATTTATCCTCCTTTATCCTCTTTAGAGGGTCACTCTGGAAGATCTGTGGATTTTGCCATCTTCTC…			,	1	f#				1	indiv#	1	adults	RMNH	RMNH-TZA2009100701	CF091008PSLUN	Cuc Phuong	Vietnam	:	Ninh Binh Province	:	0	,	Cuc Phuong National Park, Cay Dang Co Thu trail	,	20.299039°N	,	105.655756°E	,	200	-	200
113	Araneae		Theridiidae								THD0002	#REF!	RMNH.ARA.11524	SP.RMNH.ARA.THD0002	#REF!	BOLD:ABY0389	yes	GACTTTATATTTAATTTTTGGAGCTTGATCAGCTATGGTTGGAACTGCTATAAGAGTATTGATTCGGGTTGAGTTAGGACAACCTGGGAGATTTTTAGGTGATGATCAATTGTATAATGTTGTTGTTACTGCTCATGCTTTTGTAATAATTTTTTTTATAGTTATGCCTGTTTTAATTGGGGGGTTTGGAAATTGATTAGTTCCTTTAATATTAGGTGCTCCTGATATGGCTTTTCCTCGAATAAATAATTTAAGATTTTGATTACTTCCTCCTTCTTTAATATTATTATTTATTTCATCTATAGTTGAGATAGGAGTTGGGGCAGGATGAACTGTATATCCTCCTTTATCATCATTAGATGGGCATAGAGGTAGTTCTGTTGATTTTGCTATTTTTTC…			,	1	f#				1	indiv#	1	adults	RMNH	RMNH-TZA2009100701	CF091008PSLUN	Cuc Phuong	Vietnam	:	Ninh Binh Province	:	0	,	Cuc Phuong National Park, Cay Dang Co Thu trail	,	20.299039°N	,	105.655756°E	,	200	-	200
196	Araneae		Theridiidae								THD0002	#REF!	RMNH.ARA.11606	SP.RMNH.ARA.THD0002	#REF!		no				,	1	f#				1	indiv#	1	adults	IEBR	RMNH-TZA2009100701	CF091013JMLUN	Cuc Phuong	Vietnam	:	Ninh Binh Province	:	0	,	Cuc Phuong National Park, Cay Dang Co Thu trail	,	20.299039°N	,	105.655756°E	,	200	-	200
285	Araneae		Theridiidae								THD0002	#REF!	RMNH.ARA.11693	SP.RMNH.ARA.THD0002	#REF!	BOLD:ABY0389	yes	GACTTTATATTTAATTTTTGGAGCTTGATCAGCTATGGTTGGGACTGCTATAAGAGTATTGATTCGGGTTGAATTAGGACAACCCGGGAGATTTTTAGGTGATGATCAATTGTATAATGTTGTTGTTACTGCTCATGCTTTTGTAATAATTTTTTTTATAGTTATGCCTGTTTTAATTGGGGGGTTTGGAAATTGATTAGTTCCTTTAATATTAGGTGCTCCTGATATGGCTTTTCCTCGAATAAATAATTTAAGATTTTGATTACTTCCTCCTTCTTTAATATTATTATTTATTTCATCTATAGTTGAGATAGGAGTTGGGGCAGGATGAACTGTATATCCCCCTTTATCATCATTAGATGGACATAGAGGTAGTTCTGTTGATTTTGCTATTTTTTC…	1	m#							1	indiv#	1	adults	RMNH	RMNH-TZA2009100701	CF091008JMLUN	Cuc Phuong	Vietnam	:	Ninh Binh Province	:	0	,	Cuc Phuong National Park, Cay Dang Co Thu trail	,	20.299039°N	,	105.655756°E	,	200	-	200
116	Araneae		Theridiidae			Phycosoma?	sp.			Jeremy Miller	THD0003	#REF!	RMNH.ARA.11527	SP.RMNH.ARA.THD0003	#REF!	BOLD:ABY0194	yes	AACTTTATATTTATTGTTTGGTGGGTGAGCTGCTATAGTAGGGACTGCAATAAGAGTATTAATTCGAATTGAGTTAGGTCAACCAGGAAGATTTATTGGAGATGATCAATTGTATAATGTTGTTGTTACTGCTCATGCTTTTGTTATAATTTTTTTTATGGTAATACCAATTTTAATTGGAGGATTTGGAAATTGATTAGTTCCTTTAATATTAGGAGCTCCTGATATAGCTTTTCCTCGAATAAATAATTTAAGTTTTTGATTATTACCTCCTTCTTTATTTTTATTATTTATTTCTTCAATAAATGAAATAGGAGTAGGAGCTGGATGAACTGTATATCCTCCTTTATCTTCATTGGAAGGACATTCTGGAAATTCTGTAGATTTTGCTATTTTTTC…			,	1	f#				1	indiv#	1	adults	RMNH	RMNH-TZA2009100701	CF091009PSLUN	Cuc Phuong	Vietnam	:	Ninh Binh Province	:	0	,	Cuc Phuong National Park, Cay Dang Co Thu trail	,	20.299039°N	,	105.655756°E	,	200	-	200
363	Araneae		Theridiidae			Phycosoma?	sp.			Jeremy Miller	THD0003	#REF!	RMNH.ARA.11768	SP.RMNH.ARA.THD0003	#REF!	BOLD:ABY1408	yes	AACTTTATATTTATTGTTTGGTGGGTGAGCTGCTATAGTAGGGACTGCAATAAGAGTATTAATTCGAATTGAGTTAGGTCAACCAGGAAGATTTATTGGAGATGACCAATTATATAATGTTGTTGTTACTGCTCATGCTTTTGTTATAATTTTTTTTATAGTGATACCAATTTTAATTGGAGGTTTTGGAAATTGATTAGTTCCTTTGATATTAGGAGCTCCTGATATAGCTTTTCCTCGAATAAATAATTTAAGTTTTTGATTATTACCTCCTTCTTTATTTTTATTATTTATTTCTTCAATAAATGAAATAGGGGTAGGAGCTGGATGAACTGTATATCCTCCTTTATCCTCATTGGAAGGACATTCTGGAAATTCTGTAGATTTTGCTATTTTTTC…			,	1	f#				1	indiv#	1	adults	RMNH	RMNH-TZA2009101801	CB091022PSBED	Cat Ba	Vietnam	:	Hai Phong Province	:	0	,	Cat Ba National Park, Tuyen Duung Giao Duc Moi Truung - Du Lich Sinh Thai [Forest Education Trail]	,	20.797179°N	,	107.006982°E	,	50	-	50
508	Araneae		Theridiidae			Phycosoma?	sp.			Jeremy Miller	THD0003	#REF!	RMNH.ARA.11906	SP.RMNH.ARA.THD0003	#REF!		no				,	1	f#				1	indiv#	1	adults	IEBR	RMNH-TZA2009101801	CB091018JMLUN2	Cat Ba	Vietnam	:	Hai Phong Province	:	0	,	Cat Ba National Park, Tuyen Duung Giao Duc Moi Truung - Du Lich Sinh Thai [Forest Education Trail]	,	20.797179°N	,	107.006982°E	,	50	-	50
951	Araneae		Theridiidae			Phycosoma?	sp.			Jeremy Miller	THD0003	#REF!	RMNH.ARA.12330	SP.RMNH.ARA.THD0003	#REF!	BOLD:ABX7866	yes	AACTTTATATTTATTGTTTGGTGGGTGAGCTGCTATAGTAGGGACTGCAATAAGAGTATTAATTCGAATTGAGTTAGGTCAGCCAGGAAGATTTATTGGAGATGACCAATTATACAATGTTGTTGTTACTGCTCATGCTTTTGTTATAATTTTTTTTATAGTAATACCAATTTTAATTGGGGGATTTGGAAATTGGTTAGTTCCTTTAATATTAGGAGCTCCTGATATAGCTTTTCCTCGAATAAATAATTTAAGTTTTTGATTATTACCCCCTTCTTTATTTTTATTATTTATTTCTTCAATAAATGAAATAGGAGTAGGAGCTGGATGAACTGTGTATCCCCCTTTATCTTCATTGGAAGGACATTCTGGAAATTCTGTAGATTTTGCTATTTTTTC…			,	1	f#				1		1	adults	RMNH	RMNH-TZA2009092701	VQ090927PSLUN	Vu Quang	Vietnam	:	Ha Tinh Province	:	0	,	Vu Quang National Park, forest near Don Bien Phong [border station] 567	,	18.331306°N	,	105.439111°E	,	50	-	50
122	Araneae		Theridiidae			Janula	sp.			Jeremy Miller	THD0004	#REF!	RMNH.ARA.11533	SP.RMNH.ARA.THD0004	#REF!		yes		1	m#							1	indiv#	1	adults	RMNH	RMNH-TZA2009100701	CF091008PSLUN	Cuc Phuong	Vietnam	:	Ninh Binh Province	:	0	,	Cuc Phuong National Park, Cay Dang Co Thu trail	,	20.299039°N	,	105.655756°E	,	200	-	200
139	Araneae		Theridiidae			Janula	sp.			Jeremy Miller	THD0004	#REF!	RMNH.ARA.11550	SP.RMNH.ARA.THD0004	#REF!		yes				,	1	f#				1	indiv#	1	adults	RMNH	RMNH-TZA2009100701	CF091012PSLUN	Cuc Phuong	Vietnam	:	Ninh Binh Province	:	0	,	Cuc Phuong National Park, Cay Dang Co Thu trail	,	20.299039°N	,	105.655756°E	,	200	-	200
152	Araneae		Theridiidae			Janula	sp.			Jeremy Miller	THD0004	#REF!	RMNH.ARA.11563	SP.RMNH.ARA.THD0004	#REF!		no				,	1	f#				1	indiv#	1	adults	RMNH	RMNH-TZA2009100701	CF091009JMLUN	Cuc Phuong	Vietnam	:	Ninh Binh Province	:	0	,	Cuc Phuong National Park, Cay Dang Co Thu trail	,	20.299039°N	,	105.655756°E	,	200	-	200
209	Araneae		Theridiidae			Janula	sp.			Jeremy Miller	THD0004	#REF!	RMNH.ARA.11619	SP.RMNH.ARA.THD0004	#REF!		no				,	1	f#				1	indiv#	1	adults	IEBR	RMNH-TZA2009100701	CF091013JMLUN2	Cuc Phuong	Vietnam	:	Ninh Binh Province	:	0	,	Cuc Phuong National Park, Cay Dang Co Thu trail	,	20.299039°N	,	105.655756°E	,	200	-	200
258	Araneae		Theridiidae			Janula	sp.			Jeremy Miller	THD0004	#REF!	RMNH.ARA.11666	SP.RMNH.ARA.THD0004	#REF!		no		1	m#	,	1	f#				2	indiv#	2	adults	IEBR	RMNH-TZA2009100701	CF091009JMBED	Cuc Phuong	Vietnam	:	Ninh Binh Province	:	0	,	Cuc Phuong National Park, Cay Dang Co Thu trail	,	20.299039°N	,	105.655756°E	,	200	-	200
290	Araneae		Theridiidae			Janula	sp.			Jeremy Miller	THD0004	#REF!	RMNH.ARA.11698	SP.RMNH.ARA.THD0004	#REF!		no		1	m#							1	indiv#	1	adults	IEBR	RMNH-TZA2009100701	CF091008JMLUN	Cuc Phuong	Vietnam	:	Ninh Binh Province	:	0	,	Cuc Phuong National Park, Cay Dang Co Thu trail	,	20.299039°N	,	105.655756°E	,	200	-	200
134	Araneae		Theridiidae			Meotipa	nr.	vesiculosa	Simon, 1895	Jeremy Miller	THD0005	#REF!	RMNH.ARA.11545	SP.RMNH.ARA.THD0005	#REF!		yes		1	m#							1	indiv#	1	adults	IEBR	RMNH-TZA2009100701	CF091013PSLUN	Cuc Phuong	Vietnam	:	Ninh Binh Province	:	0	,	Cuc Phuong National Park, Cay Dang Co Thu trail	,	20.299039°N	,	105.655756°E	,	200	-	200
194	Araneae		Theridiidae			Meotipa	nr.	vesiculosa	Simon, 1895	Jeremy Miller	THD0005	#REF!	RMNH.ARA.11604	SP.RMNH.ARA.THD0005	#REF!	BOLD:ABY0390	yes	AACTTTATATTTAGTGTTTGGTGCTTGAGCAGCAATAGTGGGAACGGCAATAAGAGTATTAATTCGAATTGAATTAGGTCAAGTTGGAAGATTTATAGGCGATGATCAATTATATAATGTAATTGTAACAGCTCATGCTTTTGTAATAATTTTTTTTATGGTTATACCAATTTTAATTGGAGGTTTTGGAAATTGATTAGTACCTTTAATATTAGGAGCTCCTGATATAGCTTTTCCTCGAATAAATAATTTAAGATTTTGATTATTACCTCCTTCTTTGTTTTTATTATTTATTTCTTCTATAGTAGAAATAGGGGTAGGAGCAGGGTGAACAGTATATCCTCCATTATCTTCTTTAGAAGGACATAGCAGTAGATCAGTTGATTTTGCTATTTTTTC…			,	1	f#				1	indiv#	1	adults	RMNH	RMNH-TZA2009100701	CF091013JMLUN	Cuc Phuong	Vietnam	:	Ninh Binh Province	:	0	,	Cuc Phuong National Park, Cay Dang Co Thu trail	,	20.299039°N	,	105.655756°E	,	200	-	200
293	Araneae		Theridiidae			Meotipa	nr.	vesiculosa	Simon, 1895	Jeremy Miller	THD0005	#REF!	RMNH.ARA.11701	SP.RMNH.ARA.THD0005	#REF!	BOLD:ABY0390	yes	AACTTTATATTTAGTGTTTGGTGCTTGAGCAGCAATAGTGGGAACGGCAATAAGAGTATTAATTCGAATTGAATTAGGTCAAGTTGGAAGATTTATAGGCGATGATCAATTATATAATGTAATTGTAACAGCTCATGCTTTTGTAATAATTTTTTTTATGGTTATACCAATTTTAATTGGAGGTTTTGGAAATTGATTAGTACCTTTAATATTAGGAGCTCCTGATATAGCTTTTCCTCGAATAAATAATTTAAGATTTTGATTATTACCTCCTTCTTTGTTTTTATTATTTATTTCTTCTATAGTAGAAATAGGGGTAGGAGCAGGGTGAACAGTATATCCTCCATTATCTTCTTTAGAAGGACATAGCAGTAGATCAGTTGATTTTGCTATTTTTTC…	1	m#							1	indiv#	1	adults	RMNH	RMNH-TZA2009100701	CF091007JMLUN	Cuc Phuong	Vietnam	:	Ninh Binh Province	:	0	,	Cuc Phuong National Park, Cay Dang Co Thu trail	,	20.299039°N	,	105.655756°E	,	200	-	200
294	Araneae		Theridiidae			Meotipa	nr.	vesiculosa	Simon, 1895	Jeremy Miller	THD0005	#REF!	RMNH.ARA.11702	SP.RMNH.ARA.THD0005	#REF!		no		2	m#				,	1	j#	3	indiv#	2	adults	IEBR	RMNH-TZA2009100701	CF091008JMLUN	Cuc Phuong	Vietnam	:	Ninh Binh Province	:	0	,	Cuc Phuong National Park, Cay Dang Co Thu trail	,	20.299039°N	,	105.655756°E	,	200	-	200
801	Araneae		Theridiidae			Meotipa	nr.	vesiculosa	Simon, 1895	Jeremy Miller	THD0005	#REF!	RMNH.ARA.12181	SP.RMNH.ARA.THD0005	#REF!		yes		1	m#							1		1	adults	RMNH	RMNH-TZA2009092701	VQ091004PSLUN	Vu Quang	Vietnam	:	Ha Tinh Province	:	0	,	Vu Quang National Park, forest near Don Bien Phong [border station] 567	,	18.331306°N	,	105.439111°E	,	50	-	50
[truncated: 304 more rows]
[truncated: 18 more columns]

## Sheet: locationID
locationID	park	country	C	stateProvince	E	county	G	locality	I	bearing from	K	decimalLongitude	M	decimalLatitude	O	minimumElevationInMeters	Q	maximumElevationInMeters	S	day	U	month	W	monthNumber	year	Y	day2	AA	month2	AC	monthNumber2	year2	AE	habitat	AI	recordedBy	LongClean	LatClean
[truncated: 3 more rows]

[truncated: 1 more sheets: eventID]
