# Supplementary material for: Cyberdiversity: Improving the Informatic Value of Diverse Tropical Arthropod Inventories
Source: PLoS One. 2014 Dec 26;9(12):e115750. doi: 10.1371/journal.pone.0115750 (PMC4277369; doi:10.1371/journal.pone.0115750)
Supplement: S2 Appendix — Images available on Morphbank ( www.morphbank.net ). (XLSX) [file pone.0115750.s003.xlsx]

## Sheet: Morphbank
TaxonID	catalogNumber	MBImage	MorphbankLink
SP.RMNH.ARA.AGE0001	RMNH.ARA.11804	810946	http://www.morphbank.net/?id=810946
SP.RMNH.ARA.AGE0001	RMNH.ARA.11804	810948	http://www.morphbank.net/?id=810948
SP.RMNH.ARA.AGE0001	RMNH.ARA.11804	810947	http://www.morphbank.net/?id=810947
SP.RMNH.ARA.AGE0002	RMNH.ARA.12093	812551	http://www.morphbank.net/?id=812551
SP.RMNH.ARA.AGE0002	RMNH.ARA.12093	812552	http://www.morphbank.net/?id=812552
SP.RMNH.ARA.AGE0002	RMNH.ARA.12093	812550	http://www.morphbank.net/?id=812550
SP.RMNH.ARA.AGE0002	RMNH.ARA.12562	813071	http://www.morphbank.net/?id=813071
SP.RMNH.ARA.ANA0001	RMNH.ARA.14133	813044	http://www.morphbank.net/?id=813044
SP.RMNH.ARA.ANA0001	RMNH.ARA.14133	813045	http://www.morphbank.net/?id=813045
SP.RMNH.ARA.ANA0001	RMNH.ARA.14133	813046	http://www.morphbank.net/?id=813046
SP.RMNH.ARA.ANA0001	RMNH.ARA.14133	813047	http://www.morphbank.net/?id=813047
SP.RMNH.ARA.ANA0001	RMNH.ARA.14133	813048	http://www.morphbank.net/?id=813048
SP.RMNH.ARA.ANA0001	RMNH.ARA.14133	813049	http://www.morphbank.net/?id=813049
SP.RMNH.ARA.ANA0001	RMNH.ARA.14134	813052	http://www.morphbank.net/?id=813052
SP.RMNH.ARA.ANA0001	RMNH.ARA.14134	813051	http://www.morphbank.net/?id=813051
SP.RMNH.ARA.ANA0001	RMNH.ARA.14134	813053	http://www.morphbank.net/?id=813053
SP.RMNH.ARA.ANA0001	RMNH.ARA.14134	813050	http://www.morphbank.net/?id=813050
SP.RMNH.ARA.ANA0002	RMNH.ARA.12036	812467	http://www.morphbank.net/?id=812467
SP.RMNH.ARA.ANA0002	RMNH.ARA.12036	812468	http://www.morphbank.net/?id=812468
SP.RMNH.ARA.ANA0002	RMNH.ARA.12036	812470	http://www.morphbank.net/?id=812470
SP.RMNH.ARA.ANA0002	RMNH.ARA.12036	812471	http://www.morphbank.net/?id=812471
SP.RMNH.ARA.ANA0002	RMNH.ARA.12036	812472	http://www.morphbank.net/?id=812472
SP.RMNH.ARA.ANA0002	RMNH.ARA.12036	812469	http://www.morphbank.net/?id=812469
SP.RMNH.ARA.ARA0001	RMNH.ARA.11539	810536	http://www.morphbank.net/?id=810536
SP.RMNH.ARA.ARA0001	RMNH.ARA.11539	810538	http://www.morphbank.net/?id=810538
SP.RMNH.ARA.ARA0001	RMNH.ARA.11539	810537	http://www.morphbank.net/?id=810537
SP.RMNH.ARA.ARA0001	RMNH.ARA.11820	813072	http://www.morphbank.net/?id=813072
SP.RMNH.ARA.ARA0001	RMNH.ARA.12109	813074	http://www.morphbank.net/?id=813074
SP.RMNH.ARA.ARA0001	RMNH.ARA.12109	813073	http://www.morphbank.net/?id=813073
SP.RMNH.ARA.ARA0001	RMNH.ARA.12110	812579	http://www.morphbank.net/?id=812579
SP.RMNH.ARA.ARA0001	RMNH.ARA.12110	812580	http://www.morphbank.net/?id=812580
SP.RMNH.ARA.ARA0001	RMNH.ARA.12110	812581	http://www.morphbank.net/?id=812581
SP.RMNH.ARA.ARA0001	RMNH.ARA.12110	812582	http://www.morphbank.net/?id=812582
SP.RMNH.ARA.ARA0001	RMNH.ARA.12110	812583	http://www.morphbank.net/?id=812583
SP.RMNH.ARA.ARA0004	RMNH.ARA.11544	810557	http://www.morphbank.net/?id=810557
SP.RMNH.ARA.ARA0004	RMNH.ARA.11544	810558	http://www.morphbank.net/?id=810558
SP.RMNH.ARA.ARA0004	RMNH.ARA.11544	810560	http://www.morphbank.net/?id=810560
SP.RMNH.ARA.ARA0004	RMNH.ARA.11544	810561	http://www.morphbank.net/?id=810561
SP.RMNH.ARA.ARA0004	RMNH.ARA.11544	810559	http://www.morphbank.net/?id=810559
SP.RMNH.ARA.ARA0006	RMNH.ARA.11603	810699	http://www.morphbank.net/?id=810699
SP.RMNH.ARA.ARA0006	RMNH.ARA.11603	810700	http://www.morphbank.net/?id=810700
SP.RMNH.ARA.ARA0006	RMNH.ARA.11603	810702	http://www.morphbank.net/?id=810702
SP.RMNH.ARA.ARA0006	RMNH.ARA.11603	810703	http://www.morphbank.net/?id=810703
SP.RMNH.ARA.ARA0006	RMNH.ARA.11603	810704	http://www.morphbank.net/?id=810704
SP.RMNH.ARA.ARA0006	RMNH.ARA.11603	810701	http://www.morphbank.net/?id=810701
SP.RMNH.ARA.ARA0006	RMNH.ARA.11615	810725	http://www.morphbank.net/?id=810725
SP.RMNH.ARA.ARA0006	RMNH.ARA.11615	810727	http://www.morphbank.net/?id=810727
SP.RMNH.ARA.ARA0006	RMNH.ARA.11615	810726	http://www.morphbank.net/?id=810726
SP.RMNH.ARA.ARA0006	RMNH.ARA.11680	810785	http://www.morphbank.net/?id=810785
SP.RMNH.ARA.ARA0006	RMNH.ARA.11680	810787	http://www.morphbank.net/?id=810787
SP.RMNH.ARA.ARA0006	RMNH.ARA.11680	810786	http://www.morphbank.net/?id=810786
SP.RMNH.ARA.ARA0006	RMNH.ARA.11929	813082	http://www.morphbank.net/?id=813082
SP.RMNH.ARA.ARA0006	RMNH.ARA.11929	813083	http://www.morphbank.net/?id=813083
SP.RMNH.ARA.ARA0006	RMNH.ARA.11929	813081	http://www.morphbank.net/?id=813081
SP.RMNH.ARA.ARA0006	RMNH.ARA.12369	813085	http://www.morphbank.net/?id=813085
SP.RMNH.ARA.ARA0006	RMNH.ARA.12369	813086	http://www.morphbank.net/?id=813086
SP.RMNH.ARA.ARA0006	RMNH.ARA.12369	813084	http://www.morphbank.net/?id=813084
SP.RMNH.ARA.ARA0007	RMNH.ARA.11618	810731	http://www.morphbank.net/?id=810731
SP.RMNH.ARA.ARA0007	RMNH.ARA.11618	810733	http://www.morphbank.net/?id=810733
SP.RMNH.ARA.ARA0007	RMNH.ARA.11618	810732	http://www.morphbank.net/?id=810732
SP.RMNH.ARA.ARA0007	RMNH.ARA.12386	813088	http://www.morphbank.net/?id=813088
SP.RMNH.ARA.ARA0007	RMNH.ARA.12386	813089	http://www.morphbank.net/?id=813089
SP.RMNH.ARA.ARA0007	RMNH.ARA.12386	813087	http://www.morphbank.net/?id=813087
SP.RMNH.ARA.ARA0009	RMNH.ARA.11772	810873	http://www.morphbank.net/?id=810873
SP.RMNH.ARA.ARA0009	RMNH.ARA.11772	810874	http://www.morphbank.net/?id=810874
SP.RMNH.ARA.ARA0009	RMNH.ARA.11772	810876	http://www.morphbank.net/?id=810876
SP.RMNH.ARA.ARA0009	RMNH.ARA.11772	810877	http://www.morphbank.net/?id=810877
SP.RMNH.ARA.ARA0009	RMNH.ARA.11772	810875	http://www.morphbank.net/?id=810875
SP.RMNH.ARA.ARA0011	RMNH.ARA.11807	810949	http://www.morphbank.net/?id=810949
SP.RMNH.ARA.ARA0011	RMNH.ARA.11807	810951	http://www.morphbank.net/?id=810951
SP.RMNH.ARA.ARA0011	RMNH.ARA.11807	810950	http://www.morphbank.net/?id=810950
SP.RMNH.ARA.ARA0012	RMNH.ARA.11540	810539	http://www.morphbank.net/?id=810539
SP.RMNH.ARA.ARA0012	RMNH.ARA.11540	810541	http://www.morphbank.net/?id=810541
SP.RMNH.ARA.ARA0012	RMNH.ARA.11540	810540	http://www.morphbank.net/?id=810540
SP.RMNH.ARA.ARA0012	RMNH.ARA.11567	810627	http://www.morphbank.net/?id=810627
SP.RMNH.ARA.ARA0012	RMNH.ARA.11567	810629	http://www.morphbank.net/?id=810629
SP.RMNH.ARA.ARA0012	RMNH.ARA.11567	810628	http://www.morphbank.net/?id=810628
SP.RMNH.ARA.ARA0012	RMNH.ARA.11683	810788	http://www.morphbank.net/?id=810788
SP.RMNH.ARA.ARA0012	RMNH.ARA.11683	810789	http://www.morphbank.net/?id=810789
SP.RMNH.ARA.ARA0012	RMNH.ARA.11683	810791	http://www.morphbank.net/?id=810791
SP.RMNH.ARA.ARA0012	RMNH.ARA.11683	810792	http://www.morphbank.net/?id=810792
SP.RMNH.ARA.ARA0012	RMNH.ARA.11683	810790	http://www.morphbank.net/?id=810790
SP.RMNH.ARA.ARA0012	RMNH.ARA.11818	810967	http://www.morphbank.net/?id=810967
SP.RMNH.ARA.ARA0012	RMNH.ARA.11818	810968	http://www.morphbank.net/?id=810968
SP.RMNH.ARA.ARA0012	RMNH.ARA.11818	810970	http://www.morphbank.net/?id=810970
SP.RMNH.ARA.ARA0012	RMNH.ARA.11818	810971	http://www.morphbank.net/?id=810971
SP.RMNH.ARA.ARA0012	RMNH.ARA.11818	810972	http://www.morphbank.net/?id=810972
SP.RMNH.ARA.ARA0012	RMNH.ARA.11818	810969	http://www.morphbank.net/?id=810969
SP.RMNH.ARA.ARA0012	RMNH.ARA.12179	813075	http://www.morphbank.net/?id=813075
SP.RMNH.ARA.ARA0012	RMNH.ARA.12179	813076	http://www.morphbank.net/?id=813076
SP.RMNH.ARA.ARA0012	RMNH.ARA.12179	813077	http://www.morphbank.net/?id=813077
SP.RMNH.ARA.ARA0012	RMNH.ARA.12179	813078	http://www.morphbank.net/?id=813078
SP.RMNH.ARA.ARA0012	RMNH.ARA.12179	813079	http://www.morphbank.net/?id=813079
SP.RMNH.ARA.ARA0012	RMNH.ARA.12179	813080	http://www.morphbank.net/?id=813080
SP.RMNH.ARA.ARA0012	RMNH.ARA.12254	813090	http://www.morphbank.net/?id=813090
SP.RMNH.ARA.ARA0012	RMNH.ARA.12254	813091	http://www.morphbank.net/?id=813091
SP.RMNH.ARA.ARA0012	RMNH.ARA.12254	813092	http://www.morphbank.net/?id=813092
SP.RMNH.ARA.ARA0012	RMNH.ARA.12254	813093	http://www.morphbank.net/?id=813093
SP.RMNH.ARA.ARA0012	RMNH.ARA.12254	813094	http://www.morphbank.net/?id=813094
SP.RMNH.ARA.ARA0012	RMNH.ARA.12354	813096	http://www.morphbank.net/?id=813096
SP.RMNH.ARA.ARA0012	RMNH.ARA.12354	813097	http://www.morphbank.net/?id=813097
SP.RMNH.ARA.ARA0012	RMNH.ARA.12354	813095	http://www.morphbank.net/?id=813095
SP.RMNH.ARA.ARA0014	RMNH.ARA.11916	811079	http://www.morphbank.net/?id=811079
SP.RMNH.ARA.ARA0014	RMNH.ARA.11916	811081	http://www.morphbank.net/?id=811081
SP.RMNH.ARA.ARA0014	RMNH.ARA.11916	811080	http://www.morphbank.net/?id=811080
SP.RMNH.ARA.ARA0014	RMNH.ARA.12387	813099	http://www.morphbank.net/?id=813099
SP.RMNH.ARA.ARA0014	RMNH.ARA.12387	813100	http://www.morphbank.net/?id=813100
SP.RMNH.ARA.ARA0014	RMNH.ARA.12387	813098	http://www.morphbank.net/?id=813098
SP.RMNH.ARA.ARA0015	RMNH.ARA.11517	810468	http://www.morphbank.net/?id=810468
SP.RMNH.ARA.ARA0015	RMNH.ARA.11517	810469	http://www.morphbank.net/?id=810469
SP.RMNH.ARA.ARA0015	RMNH.ARA.11517	810471	http://www.morphbank.net/?id=810471
SP.RMNH.ARA.ARA0015	RMNH.ARA.11517	810472	http://www.morphbank.net/?id=810472
SP.RMNH.ARA.ARA0015	RMNH.ARA.11517	810470	http://www.morphbank.net/?id=810470
SP.RMNH.ARA.ARA0015	RMNH.ARA.11799	810929	http://www.morphbank.net/?id=810929
SP.RMNH.ARA.ARA0015	RMNH.ARA.11799	810931	http://www.morphbank.net/?id=810931
SP.RMNH.ARA.ARA0015	RMNH.ARA.11799	810930	http://www.morphbank.net/?id=810930
SP.RMNH.ARA.ARA0015	RMNH.ARA.11928	811093	http://www.morphbank.net/?id=811093
SP.RMNH.ARA.ARA0015	RMNH.ARA.11928	811095	http://www.morphbank.net/?id=811095
SP.RMNH.ARA.ARA0015	RMNH.ARA.11928	811094	http://www.morphbank.net/?id=811094
SP.RMNH.ARA.ARA0015	RMNH.ARA.12141	813102	http://www.morphbank.net/?id=813102
SP.RMNH.ARA.ARA0015	RMNH.ARA.12141	813103	http://www.morphbank.net/?id=813103
SP.RMNH.ARA.ARA0015	RMNH.ARA.12141	813101	http://www.morphbank.net/?id=813101
SP.RMNH.ARA.ARA0015	RMNH.ARA.12185	813104	http://www.morphbank.net/?id=813104
SP.RMNH.ARA.ARA0015	RMNH.ARA.12185	813105	http://www.morphbank.net/?id=813105
SP.RMNH.ARA.ARA0015	RMNH.ARA.12185	813106	http://www.morphbank.net/?id=813106
SP.RMNH.ARA.ARA0015	RMNH.ARA.12185	813107	http://www.morphbank.net/?id=813107
SP.RMNH.ARA.ARA0015	RMNH.ARA.12185	813108	http://www.morphbank.net/?id=813108
SP.RMNH.ARA.ARA0016	RMNH.ARA.12067	812507	http://www.morphbank.net/?id=812507
SP.RMNH.ARA.ARA0016	RMNH.ARA.12067	812508	http://www.morphbank.net/?id=812508
SP.RMNH.ARA.ARA0016	RMNH.ARA.12067	812506	http://www.morphbank.net/?id=812506
SP.RMNH.ARA.ARA0017	RMNH.ARA.11803	810940	http://www.morphbank.net/?id=810940
SP.RMNH.ARA.ARA0017	RMNH.ARA.11803	810941	http://www.morphbank.net/?id=810941
SP.RMNH.ARA.ARA0017	RMNH.ARA.11803	810943	http://www.morphbank.net/?id=810943
SP.RMNH.ARA.ARA0017	RMNH.ARA.11803	810944	http://www.morphbank.net/?id=810944
SP.RMNH.ARA.ARA0017	RMNH.ARA.11803	810945	http://www.morphbank.net/?id=810945
SP.RMNH.ARA.ARA0017	RMNH.ARA.11803	810942	http://www.morphbank.net/?id=810942
SP.RMNH.ARA.ARA0017	RMNH.ARA.12070	812512	http://www.morphbank.net/?id=812512
SP.RMNH.ARA.ARA0017	RMNH.ARA.12070	812513	http://www.morphbank.net/?id=812513
SP.RMNH.ARA.ARA0017	RMNH.ARA.12070	812511	http://www.morphbank.net/?id=812511
SP.RMNH.ARA.ARA0018	RMNH.ARA.12114	813055	http://www.morphbank.net/?id=813055
SP.RMNH.ARA.ARA0018	RMNH.ARA.12114	813057	http://www.morphbank.net/?id=813057
SP.RMNH.ARA.ARA0018	RMNH.ARA.12114	813056	http://www.morphbank.net/?id=813056
SP.RMNH.ARA.ARA0018	RMNH.ARA.12114	813054	http://www.morphbank.net/?id=813054
SP.RMNH.ARA.ARA0019	RMNH.ARA.12135	812595	http://www.morphbank.net/?id=812595
SP.RMNH.ARA.ARA0019	RMNH.ARA.12135	812596	http://www.morphbank.net/?id=812596
SP.RMNH.ARA.ARA0019	RMNH.ARA.12135	812594	http://www.morphbank.net/?id=812594
SP.RMNH.ARA.ARA0020	RMNH.ARA.12138	812607	http://www.morphbank.net/?id=812607
SP.RMNH.ARA.ARA0020	RMNH.ARA.12138	812608	http://www.morphbank.net/?id=812608
SP.RMNH.ARA.ARA0020	RMNH.ARA.12138	812606	http://www.morphbank.net/?id=812606
SP.RMNH.ARA.ARA0021	RMNH.ARA.12168	812638	http://www.morphbank.net/?id=812638
SP.RMNH.ARA.ARA0021	RMNH.ARA.12168	812639	http://www.morphbank.net/?id=812639
SP.RMNH.ARA.ARA0021	RMNH.ARA.12168	812640	http://www.morphbank.net/?id=812640
SP.RMNH.ARA.ARA0021	RMNH.ARA.12168	812641	http://www.morphbank.net/?id=812641
SP.RMNH.ARA.ARA0021	RMNH.ARA.12168	812642	http://www.morphbank.net/?id=812642
SP.RMNH.ARA.ARA0022	RMNH.ARA.12195	812688	http://www.morphbank.net/?id=812688
SP.RMNH.ARA.ARA0022	RMNH.ARA.12195	812689	http://www.morphbank.net/?id=812689
SP.RMNH.ARA.ARA0022	RMNH.ARA.12195	812687	http://www.morphbank.net/?id=812687
SP.RMNH.ARA.ARA0023	RMNH.ARA.12199	813066	http://www.morphbank.net/?id=813066
SP.RMNH.ARA.ARA0023	RMNH.ARA.12199	813067	http://www.morphbank.net/?id=813067
SP.RMNH.ARA.ARA0023	RMNH.ARA.12199	813068	http://www.morphbank.net/?id=813068
SP.RMNH.ARA.ARA0023	RMNH.ARA.12199	813069	http://www.morphbank.net/?id=813069
SP.RMNH.ARA.ARA0023	RMNH.ARA.12199	813070	http://www.morphbank.net/?id=813070
SP.RMNH.ARA.ARA0024	RMNH.ARA.12261	812768	http://www.morphbank.net/?id=812768
SP.RMNH.ARA.ARA0024	RMNH.ARA.12261	812769	http://www.morphbank.net/?id=812769
SP.RMNH.ARA.ARA0024	RMNH.ARA.12261	812767	http://www.morphbank.net/?id=812767
SP.RMNH.ARA.ARA0024	RMNH.ARA.12289	812797	http://www.morphbank.net/?id=812797
SP.RMNH.ARA.ARA0024	RMNH.ARA.12289	812798	http://www.morphbank.net/?id=812798
SP.RMNH.ARA.ARA0024	RMNH.ARA.12289	812799	http://www.morphbank.net/?id=812799
SP.RMNH.ARA.ARA0024	RMNH.ARA.12289	812800	http://www.morphbank.net/?id=812800
SP.RMNH.ARA.ARA0024	RMNH.ARA.12289	812801	http://www.morphbank.net/?id=812801
SP.RMNH.ARA.ARA0025	RMNH.ARA.12183	812674	http://www.morphbank.net/?id=812674
SP.RMNH.ARA.ARA0025	RMNH.ARA.12183	812675	http://www.morphbank.net/?id=812675
SP.RMNH.ARA.ARA0025	RMNH.ARA.12183	812673	http://www.morphbank.net/?id=812673
SP.RMNH.ARA.ARA0025	RMNH.ARA.12275	812781	http://www.morphbank.net/?id=812781
SP.RMNH.ARA.ARA0025	RMNH.ARA.12275	812782	http://www.morphbank.net/?id=812782
SP.RMNH.ARA.ARA0025	RMNH.ARA.12275	812783	http://www.morphbank.net/?id=812783
SP.RMNH.ARA.ARA0025	RMNH.ARA.12275	812784	http://www.morphbank.net/?id=812784
SP.RMNH.ARA.ARA0025	RMNH.ARA.12275	812785	http://www.morphbank.net/?id=812785
SP.RMNH.ARA.ARA0027	RMNH.ARA.11844	810992	http://www.morphbank.net/?id=810992
SP.RMNH.ARA.ARA0027	RMNH.ARA.11844	810994	http://www.morphbank.net/?id=810994
SP.RMNH.ARA.ARA0027	RMNH.ARA.11844	810993	http://www.morphbank.net/?id=810993
SP.RMNH.ARA.ARA0027	RMNH.ARA.12186	813110	http://www.morphbank.net/?id=813110
SP.RMNH.ARA.ARA0027	RMNH.ARA.12186	813111	http://www.morphbank.net/?id=813111
SP.RMNH.ARA.ARA0027	RMNH.ARA.12186	813109	http://www.morphbank.net/?id=813109
SP.RMNH.ARA.ARA0027	RMNH.ARA.12284	812795	http://www.morphbank.net/?id=812795
SP.RMNH.ARA.ARA0027	RMNH.ARA.12284	812796	http://www.morphbank.net/?id=812796
SP.RMNH.ARA.ARA0027	RMNH.ARA.12284	812794	http://www.morphbank.net/?id=812794
SP.RMNH.ARA.ARA0028	RMNH.ARA.12341	812834	http://www.morphbank.net/?id=812834
SP.RMNH.ARA.ARA0028	RMNH.ARA.12341	812835	http://www.morphbank.net/?id=812835
SP.RMNH.ARA.ARA0028	RMNH.ARA.12341	812833	http://www.morphbank.net/?id=812833
SP.RMNH.ARA.ARA0030	RMNH.ARA.12356	812859	http://www.morphbank.net/?id=812859
SP.RMNH.ARA.ARA0030	RMNH.ARA.12356	812860	http://www.morphbank.net/?id=812860
SP.RMNH.ARA.ARA0030	RMNH.ARA.12356	812861	http://www.morphbank.net/?id=812861
SP.RMNH.ARA.ARA0030	RMNH.ARA.12356	812862	http://www.morphbank.net/?id=812862
SP.RMNH.ARA.ARA0030	RMNH.ARA.12356	812863	http://www.morphbank.net/?id=812863
SP.RMNH.ARA.ARA0031	RMNH.ARA.12090	812548	http://www.morphbank.net/?id=812548
SP.RMNH.ARA.ARA0031	RMNH.ARA.12090	812549	http://www.morphbank.net/?id=812549
SP.RMNH.ARA.ARA0031	RMNH.ARA.12090	812547	http://www.morphbank.net/?id=812547
SP.RMNH.ARA.ARA0031	RMNH.ARA.12104	812574	http://www.morphbank.net/?id=812574
SP.RMNH.ARA.ARA0031	RMNH.ARA.12104	812575	http://www.morphbank.net/?id=812575
SP.RMNH.ARA.ARA0031	RMNH.ARA.12104	812576	http://www.morphbank.net/?id=812576
SP.RMNH.ARA.ARA0031	RMNH.ARA.12104	812577	http://www.morphbank.net/?id=812577
SP.RMNH.ARA.ARA0031	RMNH.ARA.12104	812578	http://www.morphbank.net/?id=812578
SP.RMNH.ARA.ARA0032	RMNH.ARA.12235	812743	http://www.morphbank.net/?id=812743
SP.RMNH.ARA.ARA0032	RMNH.ARA.12235	812744	http://www.morphbank.net/?id=812744
SP.RMNH.ARA.ARA0032	RMNH.ARA.12235	812742	http://www.morphbank.net/?id=812742
SP.RMNH.ARA.ARA0033	RMNH.ARA.12237	812746	http://www.morphbank.net/?id=812746
SP.RMNH.ARA.ARA0033	RMNH.ARA.12237	812747	http://www.morphbank.net/?id=812747
SP.RMNH.ARA.ARA0033	RMNH.ARA.12237	812745	http://www.morphbank.net/?id=812745
SP.RMNH.ARA.ARA0034	RMNH.ARA.11543	810554	http://www.morphbank.net/?id=810554
SP.RMNH.ARA.ARA0034	RMNH.ARA.11543	810556	http://www.morphbank.net/?id=810556
SP.RMNH.ARA.ARA0034	RMNH.ARA.11543	810555	http://www.morphbank.net/?id=810555
SP.RMNH.ARA.ARA0034	RMNH.ARA.11765	810867	http://www.morphbank.net/?id=810867
SP.RMNH.ARA.ARA0034	RMNH.ARA.11765	810869	http://www.morphbank.net/?id=810869
SP.RMNH.ARA.ARA0034	RMNH.ARA.11765	810868	http://www.morphbank.net/?id=810868
SP.RMNH.ARA.ARA0034	RMNH.ARA.11795	810928	http://www.morphbank.net/?id=810928
SP.RMNH.ARA.ARA0034	RMNH.ARA.11828	810980	http://www.morphbank.net/?id=810980
SP.RMNH.ARA.ARA0034	RMNH.ARA.11828	810981	http://www.morphbank.net/?id=810981
SP.RMNH.ARA.ARA0034	RMNH.ARA.11828	810983	http://www.morphbank.net/?id=810983
SP.RMNH.ARA.ARA0034	RMNH.ARA.11828	810984	http://www.morphbank.net/?id=810984
SP.RMNH.ARA.ARA0034	RMNH.ARA.11828	810985	http://www.morphbank.net/?id=810985
SP.RMNH.ARA.ARA0034	RMNH.ARA.11828	810982	http://www.morphbank.net/?id=810982
SP.RMNH.ARA.CLU0001	RMNH.ARA.11532	810513	http://www.morphbank.net/?id=810513
SP.RMNH.ARA.CLU0001	RMNH.ARA.11532	810515	http://www.morphbank.net/?id=810515
SP.RMNH.ARA.CLU0001	RMNH.ARA.11532	810514	http://www.morphbank.net/?id=810514
SP.RMNH.ARA.CLU0001	RMNH.ARA.11570	810638	http://www.morphbank.net/?id=810638
SP.RMNH.ARA.CLU0001	RMNH.ARA.11570	810639	http://www.morphbank.net/?id=810639
SP.RMNH.ARA.CLU0001	RMNH.ARA.11570	810641	http://www.morphbank.net/?id=810641
SP.RMNH.ARA.CLU0001	RMNH.ARA.11570	810642	http://www.morphbank.net/?id=810642
SP.RMNH.ARA.CLU0001	RMNH.ARA.11570	810643	http://www.morphbank.net/?id=810643
SP.RMNH.ARA.CLU0001	RMNH.ARA.11570	810640	http://www.morphbank.net/?id=810640
SP.RMNH.ARA.CLU0001	RMNH.ARA.11855	813112	http://www.morphbank.net/?id=813112
SP.RMNH.ARA.CLU0002	RMNH.ARA.11939	811099	http://www.morphbank.net/?id=811099
SP.RMNH.ARA.CLU0002	RMNH.ARA.11939	811101	http://www.morphbank.net/?id=811101
SP.RMNH.ARA.CLU0002	RMNH.ARA.11939	811100	http://www.morphbank.net/?id=811100
SP.RMNH.ARA.CLU0002	RMNH.ARA.12253	812755	http://www.morphbank.net/?id=812755
SP.RMNH.ARA.CLU0002	RMNH.ARA.12253	812756	http://www.morphbank.net/?id=812756
SP.RMNH.ARA.CLU0002	RMNH.ARA.12253	812754	http://www.morphbank.net/?id=812754
SP.RMNH.ARA.CLU0003	RMNH.ARA.11972	811123	http://www.morphbank.net/?id=811123
SP.RMNH.ARA.CLU0003	RMNH.ARA.11972	811125	http://www.morphbank.net/?id=811125
SP.RMNH.ARA.CLU0003	RMNH.ARA.11972	811124	http://www.morphbank.net/?id=811124
SP.RMNH.ARA.CLU0004	RMNH.ARA.12255	812757	http://www.morphbank.net/?id=812757
SP.RMNH.ARA.CLU0004	RMNH.ARA.12255	812758	http://www.morphbank.net/?id=812758
SP.RMNH.ARA.CLU0004	RMNH.ARA.12255	812759	http://www.morphbank.net/?id=812759
SP.RMNH.ARA.CLU0004	RMNH.ARA.12255	812760	http://www.morphbank.net/?id=812760
SP.RMNH.ARA.CLU0004	RMNH.ARA.12255	812761	http://www.morphbank.net/?id=812761
SP.RMNH.ARA.CLU0004	RMNH.ARA.12381	812884	http://www.morphbank.net/?id=812884
SP.RMNH.ARA.CLU0004	RMNH.ARA.12381	812885	http://www.morphbank.net/?id=812885
SP.RMNH.ARA.CLU0004	RMNH.ARA.12381	812886	http://www.morphbank.net/?id=812886
SP.RMNH.ARA.CLU0004	RMNH.ARA.12381	812887	http://www.morphbank.net/?id=812887
SP.RMNH.ARA.CLU0004	RMNH.ARA.12381	812888	http://www.morphbank.net/?id=812888
SP.RMNH.ARA.CLU0004	RMNH.ARA.12382	812890	http://www.morphbank.net/?id=812890
SP.RMNH.ARA.CLU0004	RMNH.ARA.12382	812891	http://www.morphbank.net/?id=812891
SP.RMNH.ARA.CLU0004	RMNH.ARA.12382	812889	http://www.morphbank.net/?id=812889
SP.RMNH.ARA.CLU0005	RMNH.ARA.12416	812927	http://www.morphbank.net/?id=812927
SP.RMNH.ARA.CLU0005	RMNH.ARA.12416	812928	http://www.morphbank.net/?id=812928
SP.RMNH.ARA.CLU0005	RMNH.ARA.12416	812929	http://www.morphbank.net/?id=812929
SP.RMNH.ARA.CLU0005	RMNH.ARA.12416	812930	http://www.morphbank.net/?id=812930
SP.RMNH.ARA.CLU0005	RMNH.ARA.12416	812931	http://www.morphbank.net/?id=812931
SP.RMNH.ARA.COR0001	RMNH.ARA.11549	810573	http://www.morphbank.net/?id=810573
SP.RMNH.ARA.COR0001	RMNH.ARA.11549	810575	http://www.morphbank.net/?id=810575
SP.RMNH.ARA.COR0001	RMNH.ARA.11549	810574	http://www.morphbank.net/?id=810574
SP.RMNH.ARA.COR0001	RMNH.ARA.11587	813113	http://www.morphbank.net/?id=813113
SP.RMNH.ARA.COR0001	RMNH.ARA.11911	811062	http://www.morphbank.net/?id=811062
SP.RMNH.ARA.COR0001	RMNH.ARA.11911	811063	http://www.morphbank.net/?id=811063
SP.RMNH.ARA.COR0001	RMNH.ARA.11911	811064	http://www.morphbank.net/?id=811064
SP.RMNH.ARA.COR0001	RMNH.ARA.11911	811065	http://www.morphbank.net/?id=811065
SP.RMNH.ARA.COR0001	RMNH.ARA.11911	811066	http://www.morphbank.net/?id=811066
SP.RMNH.ARA.COR0001	RMNH.ARA.12027	813114	http://www.morphbank.net/?id=813114
SP.RMNH.ARA.COR0001	RMNH.ARA.12123	813115	http://www.morphbank.net/?id=813115
SP.RMNH.ARA.COR0002	RMNH.ARA.11900	811050	http://www.morphbank.net/?id=811050
SP.RMNH.ARA.COR0002	RMNH.ARA.11900	811052	http://www.morphbank.net/?id=811052
SP.RMNH.ARA.COR0002	RMNH.ARA.11900	811051	http://www.morphbank.net/?id=811051
SP.RMNH.ARA.COR0003	RMNH.ARA.11482	810372	http://www.morphbank.net/?id=810372
SP.RMNH.ARA.COR0003	RMNH.ARA.11482	810373	http://www.morphbank.net/?id=810373
SP.RMNH.ARA.COR0003	RMNH.ARA.11482	810374	http://www.morphbank.net/?id=810374
SP.RMNH.ARA.COR0003	RMNH.ARA.11482	810375	http://www.morphbank.net/?id=810375
SP.RMNH.ARA.COR0003	RMNH.ARA.11482	810376	http://www.morphbank.net/?id=810376
SP.RMNH.ARA.CTE0001	RMNH.ARA.11719	810817	http://www.morphbank.net/?id=810817
SP.RMNH.ARA.CTE0001	RMNH.ARA.11719	810819	http://www.morphbank.net/?id=810819
SP.RMNH.ARA.CTE0001	RMNH.ARA.11719	810818	http://www.morphbank.net/?id=810818
SP.RMNH.ARA.CTE0001	RMNH.ARA.11798	813117	http://www.morphbank.net/?id=813117
SP.RMNH.ARA.CTE0001	RMNH.ARA.11798	813118	http://www.morphbank.net/?id=813118
SP.RMNH.ARA.CTE0001	RMNH.ARA.11798	813116	http://www.morphbank.net/?id=813116
SP.RMNH.ARA.CTE0001	RMNH.ARA.12076	813120	http://www.morphbank.net/?id=813120
SP.RMNH.ARA.CTE0001	RMNH.ARA.12076	813121	http://www.morphbank.net/?id=813121
SP.RMNH.ARA.CTE0001	RMNH.ARA.12076	813119	http://www.morphbank.net/?id=813119
SP.RMNH.ARA.HER0001	RMNH.ARA.11802	810937	http://www.morphbank.net/?id=810937
SP.RMNH.ARA.HER0001	RMNH.ARA.11802	810939	http://www.morphbank.net/?id=810939
SP.RMNH.ARA.HER0001	RMNH.ARA.11802	810938	http://www.morphbank.net/?id=810938
SP.RMNH.ARA.HER0001	RMNH.ARA.11859	811005	http://www.morphbank.net/?id=811005
SP.RMNH.ARA.HER0001	RMNH.ARA.11859	811006	http://www.morphbank.net/?id=811006
SP.RMNH.ARA.HER0001	RMNH.ARA.11859	811008	http://www.morphbank.net/?id=811008
SP.RMNH.ARA.HER0001	RMNH.ARA.11859	811009	http://www.morphbank.net/?id=811009
SP.RMNH.ARA.HER0001	RMNH.ARA.11859	811007	http://www.morphbank.net/?id=811007
SP.RMNH.ARA.LIN0001	RMNH.ARA.11420	810213	http://www.morphbank.net/?id=810213
SP.RMNH.ARA.LIN0001	RMNH.ARA.11420	810215	http://www.morphbank.net/?id=810215
SP.RMNH.ARA.LIN0001	RMNH.ARA.11420	810219	http://www.morphbank.net/?id=810219
SP.RMNH.ARA.LIN0001	RMNH.ARA.11420	810217	http://www.morphbank.net/?id=810217
SP.RMNH.ARA.LIN0001	RMNH.ARA.11420	810218	http://www.morphbank.net/?id=810218
SP.RMNH.ARA.LIN0001	RMNH.ARA.14119	810212	http://www.morphbank.net/?id=810212
SP.RMNH.ARA.LIN0001	RMNH.ARA.14119	810197	http://www.morphbank.net/?id=810197
SP.RMNH.ARA.LIN0001	RMNH.ARA.14119	810216	http://www.morphbank.net/?id=810216
SP.RMNH.ARA.LIN0001	RMNH.ARA.14119	810198	http://www.morphbank.net/?id=810198
SP.RMNH.ARA.LIN0001	RMNH.ARA.14119	810214	http://www.morphbank.net/?id=810214
SP.RMNH.ARA.LIN0002	RMNH.ARA.11521	810481	http://www.morphbank.net/?id=810481
SP.RMNH.ARA.LIN0002	RMNH.ARA.11521	810482	http://www.morphbank.net/?id=810482
SP.RMNH.ARA.LIN0002	RMNH.ARA.11521	810484	http://www.morphbank.net/?id=810484
SP.RMNH.ARA.LIN0002	RMNH.ARA.11521	810485	http://www.morphbank.net/?id=810485
SP.RMNH.ARA.LIN0002	RMNH.ARA.11521	810483	http://www.morphbank.net/?id=810483
SP.RMNH.ARA.LIN0002	RMNH.ARA.11535	810522	http://www.morphbank.net/?id=810522
SP.RMNH.ARA.LIN0002	RMNH.ARA.11535	810524	http://www.morphbank.net/?id=810524
SP.RMNH.ARA.LIN0002	RMNH.ARA.11535	810523	http://www.morphbank.net/?id=810523
SP.RMNH.ARA.LIN0002	RMNH.ARA.11569	810635	http://www.morphbank.net/?id=810635
SP.RMNH.ARA.LIN0002	RMNH.ARA.11569	810637	http://www.morphbank.net/?id=810637
SP.RMNH.ARA.LIN0002	RMNH.ARA.11569	810636	http://www.morphbank.net/?id=810636
SP.RMNH.ARA.LIN0002	RMNH.ARA.11969	813122	http://www.morphbank.net/?id=813122
SP.RMNH.ARA.LIN0002	RMNH.ARA.12230	813123	http://www.morphbank.net/?id=813123
SP.RMNH.ARA.LIN0003	RMNH.ARA.11551	810579	http://www.morphbank.net/?id=810579
SP.RMNH.ARA.LIN0003	RMNH.ARA.11551	810581	http://www.morphbank.net/?id=810581
SP.RMNH.ARA.LIN0003	RMNH.ARA.11551	810580	http://www.morphbank.net/?id=810580
SP.RMNH.ARA.LIN0005	RMNH.ARA.11586	810678	http://www.morphbank.net/?id=810678
SP.RMNH.ARA.LIN0005	RMNH.ARA.11586	810680	http://www.morphbank.net/?id=810680
SP.RMNH.ARA.LIN0005	RMNH.ARA.11586	810679	http://www.morphbank.net/?id=810679
SP.RMNH.ARA.LIN0006	RMNH.ARA.11422	810222	http://www.morphbank.net/?id=810222
SP.RMNH.ARA.LIN0006	RMNH.ARA.11422	810223	http://www.morphbank.net/?id=810223
SP.RMNH.ARA.LIN0006	RMNH.ARA.11432	810249	http://www.morphbank.net/?id=810249
SP.RMNH.ARA.LIN0006	RMNH.ARA.11432	810250	http://www.morphbank.net/?id=810250
SP.RMNH.ARA.LIN0006	RMNH.ARA.11457	810309	http://www.morphbank.net/?id=810309
SP.RMNH.ARA.LIN0006	RMNH.ARA.11457	810310	http://www.morphbank.net/?id=810310
SP.RMNH.ARA.LIN0006	RMNH.ARA.11499	810423	http://www.morphbank.net/?id=810423
SP.RMNH.ARA.LIN0006	RMNH.ARA.11499	810425	http://www.morphbank.net/?id=810425
SP.RMNH.ARA.LIN0006	RMNH.ARA.11499	810426	http://www.morphbank.net/?id=810426
SP.RMNH.ARA.LIN0006	RMNH.ARA.11499	810424	http://www.morphbank.net/?id=810424
SP.RMNH.ARA.LIN0006	RMNH.ARA.11500	810427	http://www.morphbank.net/?id=810427
SP.RMNH.ARA.LIN0006	RMNH.ARA.11500	810428	http://www.morphbank.net/?id=810428
SP.RMNH.ARA.LIN0006	RMNH.ARA.11559	810614	http://www.morphbank.net/?id=810614
SP.RMNH.ARA.LIN0006	RMNH.ARA.11559	810616	http://www.morphbank.net/?id=810616
SP.RMNH.ARA.LIN0006	RMNH.ARA.11559	810615	http://www.morphbank.net/?id=810615
SP.RMNH.ARA.LIN0006	RMNH.ARA.11588	810681	http://www.morphbank.net/?id=810681
SP.RMNH.ARA.LIN0006	RMNH.ARA.11588	810682	http://www.morphbank.net/?id=810682
SP.RMNH.ARA.LIN0006	RMNH.ARA.11588	810684	http://www.morphbank.net/?id=810684
SP.RMNH.ARA.LIN0006	RMNH.ARA.11588	810685	http://www.morphbank.net/?id=810685
SP.RMNH.ARA.LIN0006	RMNH.ARA.11588	810683	http://www.morphbank.net/?id=810683
SP.RMNH.ARA.LIN0006	RMNH.ARA.11749	810837	http://www.morphbank.net/?id=810837
SP.RMNH.ARA.LIN0006	RMNH.ARA.11749	810839	http://www.morphbank.net/?id=810839
SP.RMNH.ARA.LIN0006	RMNH.ARA.11749	810838	http://www.morphbank.net/?id=810838
SP.RMNH.ARA.LIN0006	RMNH.ARA.11751	810843	http://www.morphbank.net/?id=810843
SP.RMNH.ARA.LIN0006	RMNH.ARA.11751	810844	http://www.morphbank.net/?id=810844
SP.RMNH.ARA.LIN0006	RMNH.ARA.11751	810846	http://www.morphbank.net/?id=810846
SP.RMNH.ARA.LIN0006	RMNH.ARA.11751	810847	http://www.morphbank.net/?id=810847
SP.RMNH.ARA.LIN0006	RMNH.ARA.11751	810848	http://www.morphbank.net/?id=810848
SP.RMNH.ARA.LIN0006	RMNH.ARA.11751	810845	http://www.morphbank.net/?id=810845
SP.RMNH.ARA.LIN0006	RMNH.ARA.12125	813124	http://www.morphbank.net/?id=813124
SP.RMNH.ARA.LIN0006	RMNH.ARA.12450	812985	http://www.morphbank.net/?id=812985
SP.RMNH.ARA.LIN0006	RMNH.ARA.12450	812987	http://www.morphbank.net/?id=812987
SP.RMNH.ARA.LIN0006	RMNH.ARA.12450	812986	http://www.morphbank.net/?id=812986
SP.RMNH.ARA.LIN0006	RMNH.ARA.12552	813125	http://www.morphbank.net/?id=813125
SP.RMNH.ARA.LIN0006	RMNH.ARA.12694	813126	http://www.morphbank.net/?id=813126
SP.RMNH.ARA.LIN0007	RMNH.ARA.11423	810224	http://www.morphbank.net/?id=810224
SP.RMNH.ARA.LIN0007	RMNH.ARA.11423	810226	http://www.morphbank.net/?id=810226
SP.RMNH.ARA.LIN0007	RMNH.ARA.11423	810227	http://www.morphbank.net/?id=810227
SP.RMNH.ARA.LIN0007	RMNH.ARA.11423	810225	http://www.morphbank.net/?id=810225
SP.RMNH.ARA.LIN0007	RMNH.ARA.11433	810251	http://www.morphbank.net/?id=810251
SP.RMNH.ARA.LIN0007	RMNH.ARA.11433	810257	http://www.morphbank.net/?id=810257
SP.RMNH.ARA.LIN0007	RMNH.ARA.11445	810280	http://www.morphbank.net/?id=810280
SP.RMNH.ARA.LIN0007	RMNH.ARA.11445	810281	http://www.morphbank.net/?id=810281
SP.RMNH.ARA.LIN0007	RMNH.ARA.11446	810282	http://www.morphbank.net/?id=810282
SP.RMNH.ARA.LIN0007	RMNH.ARA.11446	810283	http://www.morphbank.net/?id=810283
SP.RMNH.ARA.LIN0007	RMNH.ARA.11455	810305	http://www.morphbank.net/?id=810305
SP.RMNH.ARA.LIN0007	RMNH.ARA.11455	810306	http://www.morphbank.net/?id=810306
SP.RMNH.ARA.LIN0007	RMNH.ARA.11456	810307	http://www.morphbank.net/?id=810307
SP.RMNH.ARA.LIN0007	RMNH.ARA.11456	810308	http://www.morphbank.net/?id=810308
SP.RMNH.ARA.LIN0007	RMNH.ARA.11497	810415	http://www.morphbank.net/?id=810415
SP.RMNH.ARA.LIN0007	RMNH.ARA.11497	810416	http://www.morphbank.net/?id=810416
SP.RMNH.ARA.LIN0007	RMNH.ARA.11498	810417	http://www.morphbank.net/?id=810417
SP.RMNH.ARA.LIN0007	RMNH.ARA.11498	810419	http://www.morphbank.net/?id=810419
SP.RMNH.ARA.LIN0007	RMNH.ARA.11498	810420	http://www.morphbank.net/?id=810420
SP.RMNH.ARA.LIN0007	RMNH.ARA.11498	810418	http://www.morphbank.net/?id=810418
SP.RMNH.ARA.LIN0007	RMNH.ARA.11498	810421	http://www.morphbank.net/?id=810421
SP.RMNH.ARA.LIN0007	RMNH.ARA.11498	810422	http://www.morphbank.net/?id=810422
SP.RMNH.ARA.LIN0007	RMNH.ARA.11874	811022	http://www.morphbank.net/?id=811022
SP.RMNH.ARA.LIN0007	RMNH.ARA.11874	811025	http://www.morphbank.net/?id=811025
SP.RMNH.ARA.LIN0007	RMNH.ARA.11874	811027	http://www.morphbank.net/?id=811027
SP.RMNH.ARA.LIN0007	RMNH.ARA.11874	811028	http://www.morphbank.net/?id=811028
SP.RMNH.ARA.LIN0007	RMNH.ARA.11874	811029	http://www.morphbank.net/?id=811029
SP.RMNH.ARA.LIN0007	RMNH.ARA.11874	811026	http://www.morphbank.net/?id=811026
SP.RMNH.ARA.LIN0007	RMNH.ARA.12571	811021	http://www.morphbank.net/?id=811021
SP.RMNH.ARA.LIN0007	RMNH.ARA.12571	811024	http://www.morphbank.net/?id=811024
SP.RMNH.ARA.LIN0007	RMNH.ARA.12571	811023	http://www.morphbank.net/?id=811023
SP.RMNH.ARA.LIN0008	RMNH.ARA.11883	811036	http://www.morphbank.net/?id=811036
SP.RMNH.ARA.LIN0008	RMNH.ARA.11883	811037	http://www.morphbank.net/?id=811037
SP.RMNH.ARA.LIN0008	RMNH.ARA.11883	811039	http://www.morphbank.net/?id=811039
SP.RMNH.ARA.LIN0008	RMNH.ARA.11883	811040	http://www.morphbank.net/?id=811040
SP.RMNH.ARA.LIN0008	RMNH.ARA.11883	811041	http://www.morphbank.net/?id=811041
SP.RMNH.ARA.LIN0008	RMNH.ARA.11883	811038	http://www.morphbank.net/?id=811038
SP.RMNH.ARA.LIN0009	RMNH.ARA.12086	812534	http://www.morphbank.net/?id=812534
SP.RMNH.ARA.LIN0009	RMNH.ARA.12086	812535	http://www.morphbank.net/?id=812535
SP.RMNH.ARA.LIN0009	RMNH.ARA.12086	812536	http://www.morphbank.net/?id=812536
SP.RMNH.ARA.LIN0009	RMNH.ARA.12086	812537	http://www.morphbank.net/?id=812537
SP.RMNH.ARA.LIN0009	RMNH.ARA.12086	812538	http://www.morphbank.net/?id=812538
SP.RMNH.ARA.LIN0009	RMNH.ARA.12570	813027	http://www.morphbank.net/?id=813027
SP.RMNH.ARA.LIN0009	RMNH.ARA.12570	813028	http://www.morphbank.net/?id=813028
SP.RMNH.ARA.LIN0009	RMNH.ARA.12570	813026	http://www.morphbank.net/?id=813026
SP.RMNH.ARA.LIN0010	RMNH.ARA.12096	812554	http://www.morphbank.net/?id=812554
SP.RMNH.ARA.LIN0010	RMNH.ARA.12096	812555	http://www.morphbank.net/?id=812555
SP.RMNH.ARA.LIN0010	RMNH.ARA.12096	812553	http://www.morphbank.net/?id=812553
SP.RMNH.ARA.LIN0011	RMNH.ARA.12158	812628	http://www.morphbank.net/?id=812628
SP.RMNH.ARA.LIN0011	RMNH.ARA.12158	812629	http://www.morphbank.net/?id=812629
SP.RMNH.ARA.LIN0011	RMNH.ARA.12158	812627	http://www.morphbank.net/?id=812627
SP.RMNH.ARA.LIN0011	RMNH.ARA.12219	812721	http://www.morphbank.net/?id=812721
SP.RMNH.ARA.LIN0011	RMNH.ARA.12219	812722	http://www.morphbank.net/?id=812722
SP.RMNH.ARA.LIN0011	RMNH.ARA.12219	812723	http://www.morphbank.net/?id=812723
SP.RMNH.ARA.LIN0011	RMNH.ARA.12219	812724	http://www.morphbank.net/?id=812724
SP.RMNH.ARA.LIN0011	RMNH.ARA.12219	812725	http://www.morphbank.net/?id=812725
SP.RMNH.ARA.LIN0012	RMNH.ARA.12231	812736	http://www.morphbank.net/?id=812736
SP.RMNH.ARA.LIN0012	RMNH.ARA.12231	812737	http://www.morphbank.net/?id=812737
SP.RMNH.ARA.LIN0012	RMNH.ARA.12231	812738	http://www.morphbank.net/?id=812738
SP.RMNH.ARA.LIN0012	RMNH.ARA.12231	812739	http://www.morphbank.net/?id=812739
SP.RMNH.ARA.LIN0012	RMNH.ARA.12231	812740	http://www.morphbank.net/?id=812740
SP.RMNH.ARA.LIN0012	RMNH.ARA.12231	812741	http://www.morphbank.net/?id=812741
SP.RMNH.ARA.LIN0012	RMNH.ARA.12281	812792	http://www.morphbank.net/?id=812792
SP.RMNH.ARA.LIN0012	RMNH.ARA.12281	812791	http://www.morphbank.net/?id=812791
SP.RMNH.ARA.LIN0012	RMNH.ARA.12281	812793	http://www.morphbank.net/?id=812793
SP.RMNH.ARA.LIN0012	RMNH.ARA.12281	812790	http://www.morphbank.net/?id=812790
SP.RMNH.ARA.LIN0013	RMNH.ARA.12270	812776	http://www.morphbank.net/?id=812776
SP.RMNH.ARA.LIN0013	RMNH.ARA.12270	812777	http://www.morphbank.net/?id=812777
SP.RMNH.ARA.LIN0013	RMNH.ARA.12270	812775	http://www.morphbank.net/?id=812775
SP.RMNH.ARA.LIO0001	RMNH.ARA.11654	810773	http://www.morphbank.net/?id=810773
SP.RMNH.ARA.LIO0001	RMNH.ARA.11654	810775	http://www.morphbank.net/?id=810775
SP.RMNH.ARA.LIO0001	RMNH.ARA.11654	810774	http://www.morphbank.net/?id=810774
SP.RMNH.ARA.LIO0002	RMNH.ARA.11750	810840	http://www.morphbank.net/?id=810840
SP.RMNH.ARA.LIO0002	RMNH.ARA.11750	810842	http://www.morphbank.net/?id=810842
SP.RMNH.ARA.LIO0002	RMNH.ARA.11750	810841	http://www.morphbank.net/?id=810841
SP.RMNH.ARA.LIO0002	RMNH.ARA.12560	813127	http://www.morphbank.net/?id=813127
SP.RMNH.ARA.LIO0003	RMNH.ARA.11753	810854	http://www.morphbank.net/?id=810854
SP.RMNH.ARA.LIO0003	RMNH.ARA.11753	810856	http://www.morphbank.net/?id=810856
SP.RMNH.ARA.LIO0003	RMNH.ARA.11753	810855	http://www.morphbank.net/?id=810855
SP.RMNH.ARA.LIO0004	RMNH.ARA.11785	810914	http://www.morphbank.net/?id=810914
SP.RMNH.ARA.LIO0004	RMNH.ARA.11785	810916	http://www.morphbank.net/?id=810916
SP.RMNH.ARA.LIO0004	RMNH.ARA.11785	810915	http://www.morphbank.net/?id=810915
SP.RMNH.ARA.LIO0004	RMNH.ARA.11915	811073	http://www.morphbank.net/?id=811073
SP.RMNH.ARA.LIO0004	RMNH.ARA.11915	811074	http://www.morphbank.net/?id=811074
SP.RMNH.ARA.LIO0004	RMNH.ARA.11915	811076	http://www.morphbank.net/?id=811076
SP.RMNH.ARA.LIO0004	RMNH.ARA.11915	811077	http://www.morphbank.net/?id=811077
SP.RMNH.ARA.LIO0004	RMNH.ARA.11915	811078	http://www.morphbank.net/?id=811078
SP.RMNH.ARA.LIO0004	RMNH.ARA.11915	811075	http://www.morphbank.net/?id=811075
SP.RMNH.ARA.LIO0005	RMNH.ARA.11822	810974	http://www.morphbank.net/?id=810974
SP.RMNH.ARA.LIO0005	RMNH.ARA.11822	810976	http://www.morphbank.net/?id=810976
SP.RMNH.ARA.LIO0005	RMNH.ARA.11822	810975	http://www.morphbank.net/?id=810975
SP.RMNH.ARA.LYC0001	RMNH.ARA.12154	812620	http://www.morphbank.net/?id=812620
SP.RMNH.ARA.LYC0001	RMNH.ARA.12154	812621	http://www.morphbank.net/?id=812621
SP.RMNH.ARA.LYC0001	RMNH.ARA.12154	812619	http://www.morphbank.net/?id=812619
SP.RMNH.ARA.MIM0002	RMNH.ARA.11649	810770	http://www.morphbank.net/?id=810770
SP.RMNH.ARA.MIM0002	RMNH.ARA.11649	810772	http://www.morphbank.net/?id=810772
SP.RMNH.ARA.MIM0002	RMNH.ARA.11649	810771	http://www.morphbank.net/?id=810771
SP.RMNH.ARA.MIM0004	RMNH.ARA.11826	810977	http://www.morphbank.net/?id=810977
SP.RMNH.ARA.MIM0004	RMNH.ARA.11826	810979	http://www.morphbank.net/?id=810979
SP.RMNH.ARA.MIM0004	RMNH.ARA.11826	810978	http://www.morphbank.net/?id=810978
SP.RMNH.ARA.MIM0004	RMNH.ARA.11963	811114	http://www.morphbank.net/?id=811114
SP.RMNH.ARA.MIM0004	RMNH.ARA.11963	811115	http://www.morphbank.net/?id=811115
SP.RMNH.ARA.MIM0004	RMNH.ARA.11963	811117	http://www.morphbank.net/?id=811117
SP.RMNH.ARA.MIM0004	RMNH.ARA.11963	811118	http://www.morphbank.net/?id=811118
SP.RMNH.ARA.MIM0004	RMNH.ARA.11963	811119	http://www.morphbank.net/?id=811119
SP.RMNH.ARA.MIM0004	RMNH.ARA.11963	811116	http://www.morphbank.net/?id=811116
SP.RMNH.ARA.MIM0005	RMNH.ARA.12203	812709	http://www.morphbank.net/?id=812709
SP.RMNH.ARA.MIM0005	RMNH.ARA.12203	812710	http://www.morphbank.net/?id=812710
SP.RMNH.ARA.MIM0005	RMNH.ARA.12203	812711	http://www.morphbank.net/?id=812711
SP.RMNH.ARA.MIM0005	RMNH.ARA.12203	812712	http://www.morphbank.net/?id=812712
SP.RMNH.ARA.MIM0005	RMNH.ARA.12203	812713	http://www.morphbank.net/?id=812713
SP.RMNH.ARA.MIM0005	RMNH.ARA.12375	812882	http://www.morphbank.net/?id=812882
SP.RMNH.ARA.MIM0005	RMNH.ARA.12375	812881	http://www.morphbank.net/?id=812881
SP.RMNH.ARA.MIM0005	RMNH.ARA.12375	812883	http://www.morphbank.net/?id=812883
SP.RMNH.ARA.MIM0005	RMNH.ARA.12375	812880	http://www.morphbank.net/?id=812880
SP.RMNH.ARA.MIM0006	RMNH.ARA.11529	810507	http://www.morphbank.net/?id=810507
SP.RMNH.ARA.MIM0006	RMNH.ARA.11529	810509	http://www.morphbank.net/?id=810509
SP.RMNH.ARA.MIM0006	RMNH.ARA.11529	810508	http://www.morphbank.net/?id=810508
SP.RMNH.ARA.MIM0006	RMNH.ARA.11541	810542	http://www.morphbank.net/?id=810542
SP.RMNH.ARA.MIM0006	RMNH.ARA.11541	810543	http://www.morphbank.net/?id=810543
SP.RMNH.ARA.MIM0006	RMNH.ARA.11541	810544	http://www.morphbank.net/?id=810544
SP.RMNH.ARA.MIM0006	RMNH.ARA.11541	810545	http://www.morphbank.net/?id=810545
SP.RMNH.ARA.MIM0006	RMNH.ARA.11541	810546	http://www.morphbank.net/?id=810546
SP.RMNH.ARA.MIM0006	RMNH.ARA.11541	810547	http://www.morphbank.net/?id=810547
SP.RMNH.ARA.MIM0006	RMNH.ARA.11564	810620	http://www.morphbank.net/?id=810620
SP.RMNH.ARA.MIM0007	RMNH.ARA.11542	810548	http://www.morphbank.net/?id=810548
SP.RMNH.ARA.MIM0007	RMNH.ARA.11542	810549	http://www.morphbank.net/?id=810549
SP.RMNH.ARA.MIM0007	RMNH.ARA.11542	810551	http://www.morphbank.net/?id=810551
SP.RMNH.ARA.MIM0007	RMNH.ARA.11542	810552	http://www.morphbank.net/?id=810552
SP.RMNH.ARA.MIM0007	RMNH.ARA.11542	810553	http://www.morphbank.net/?id=810553
SP.RMNH.ARA.MIM0007	RMNH.ARA.11542	810550	http://www.morphbank.net/?id=810550
SP.RMNH.ARA.MIM0007	RMNH.ARA.11573	810644	http://www.morphbank.net/?id=810644
SP.RMNH.ARA.MIM0007	RMNH.ARA.11573	810645	http://www.morphbank.net/?id=810645
SP.RMNH.ARA.MIM0007	RMNH.ARA.11573	810649	http://www.morphbank.net/?id=810649
SP.RMNH.ARA.MIM0007	RMNH.ARA.11573	810648	http://www.morphbank.net/?id=810648
SP.RMNH.ARA.MIM0007	RMNH.ARA.11573	810646	http://www.morphbank.net/?id=810646
SP.RMNH.ARA.MIM0007	RMNH.ARA.11573	810647	http://www.morphbank.net/?id=810647
SP.RMNH.ARA.MIT0001	RMNH.ARA.11833	810989	http://www.morphbank.net/?id=810989
SP.RMNH.ARA.MIT0001	RMNH.ARA.11833	810991	http://www.morphbank.net/?id=810991
SP.RMNH.ARA.MIT0001	RMNH.ARA.11833	810990	http://www.morphbank.net/?id=810990
SP.RMNH.ARA.MYS0001	RMNH.ARA.11458	810311	http://www.morphbank.net/?id=810311
SP.RMNH.ARA.MYS0001	RMNH.ARA.11458	810313	http://www.morphbank.net/?id=810313
SP.RMNH.ARA.MYS0001	RMNH.ARA.11458	810314	http://www.morphbank.net/?id=810314
SP.RMNH.ARA.MYS0001	RMNH.ARA.11458	810312	http://www.morphbank.net/?id=810312
SP.RMNH.ARA.MYS0001	RMNH.ARA.11553	810587	http://www.morphbank.net/?id=810587
SP.RMNH.ARA.MYS0001	RMNH.ARA.11553	810589	http://www.morphbank.net/?id=810589
SP.RMNH.ARA.MYS0001	RMNH.ARA.11553	810588	http://www.morphbank.net/?id=810588
SP.RMNH.ARA.MYS0001	RMNH.ARA.11557	810599	http://www.morphbank.net/?id=810599
SP.RMNH.ARA.MYS0001	RMNH.ARA.11557	810602	http://www.morphbank.net/?id=810602
SP.RMNH.ARA.MYS0001	RMNH.ARA.11557	810601	http://www.morphbank.net/?id=810601
SP.RMNH.ARA.MYS0001	RMNH.ARA.11557	810600	http://www.morphbank.net/?id=810600
SP.RMNH.ARA.MYS0001	RMNH.ARA.11557	810603	http://www.morphbank.net/?id=810603
SP.RMNH.ARA.MYS0001	RMNH.ARA.11557	810604	http://www.morphbank.net/?id=810604
SP.RMNH.ARA.MYS0001	RMNH.ARA.11557	810605	http://www.morphbank.net/?id=810605
SP.RMNH.ARA.MYS0001	RMNH.ARA.11557	810606	http://www.morphbank.net/?id=810606
SP.RMNH.ARA.MYS0001	RMNH.ARA.11557	810607	http://www.morphbank.net/?id=810607
SP.RMNH.ARA.MYS0001	RMNH.ARA.11877	813128	http://www.morphbank.net/?id=813128
SP.RMNH.ARA.MYS0001	RMNH.ARA.12244	813129	http://www.morphbank.net/?id=813129
SP.RMNH.ARA.MYS0001	RMNH.ARA.12691	813130	http://www.morphbank.net/?id=813130
SP.RMNH.ARA.MYS0002	RMNH.ARA.11558	810608	http://www.morphbank.net/?id=810608
SP.RMNH.ARA.MYS0002	RMNH.ARA.11558	810609	http://www.morphbank.net/?id=810609
SP.RMNH.ARA.MYS0002	RMNH.ARA.11558	810611	http://www.morphbank.net/?id=810611
SP.RMNH.ARA.MYS0002	RMNH.ARA.11558	810612	http://www.morphbank.net/?id=810612
SP.RMNH.ARA.MYS0002	RMNH.ARA.11558	810613	http://www.morphbank.net/?id=810613
SP.RMNH.ARA.MYS0002	RMNH.ARA.11558	810610	http://www.morphbank.net/?id=810610
SP.RMNH.ARA.MYS0002	RMNH.ARA.11629	810747	http://www.morphbank.net/?id=810747
SP.RMNH.ARA.MYS0002	RMNH.ARA.11629	810749	http://www.morphbank.net/?id=810749
SP.RMNH.ARA.MYS0002	RMNH.ARA.11629	810748	http://www.morphbank.net/?id=810748
SP.RMNH.ARA.MYS0002	RMNH.ARA.11715	813131	http://www.morphbank.net/?id=813131
SP.RMNH.ARA.MYS0003	RMNH.ARA.11979	812387	http://www.morphbank.net/?id=812387
SP.RMNH.ARA.MYS0003	RMNH.ARA.11979	812389	http://www.morphbank.net/?id=812389
SP.RMNH.ARA.MYS0003	RMNH.ARA.11979	812388	http://www.morphbank.net/?id=812388
SP.RMNH.ARA.MYS0004	RMNH.ARA.12085	812531	http://www.morphbank.net/?id=812531
SP.RMNH.ARA.MYS0004	RMNH.ARA.12085	812532	http://www.morphbank.net/?id=812532
SP.RMNH.ARA.MYS0004	RMNH.ARA.12085	812533	http://www.morphbank.net/?id=812533
SP.RMNH.ARA.MYS0004	RMNH.ARA.12245	812751	http://www.morphbank.net/?id=812751
SP.RMNH.ARA.MYS0004	RMNH.ARA.12245	812752	http://www.morphbank.net/?id=812752
SP.RMNH.ARA.MYS0004	RMNH.ARA.12245	812753	http://www.morphbank.net/?id=812753
SP.RMNH.ARA.OCH0001	RMNH.ARA.12111	812588	http://www.morphbank.net/?id=812588
SP.RMNH.ARA.OCH0001	RMNH.ARA.12111	812589	http://www.morphbank.net/?id=812589
SP.RMNH.ARA.OCH0001	RMNH.ARA.12111	812590	http://www.morphbank.net/?id=812590
SP.RMNH.ARA.OCH0001	RMNH.ARA.12111	812591	http://www.morphbank.net/?id=812591
SP.RMNH.ARA.OCH0001	RMNH.ARA.12111	812592	http://www.morphbank.net/?id=812592
SP.RMNH.ARA.OCH0001	RMNH.ARA.12111	812593	http://www.morphbank.net/?id=812593
SP.RMNH.ARA.OCH0001	RMNH.ARA.12565	812586	http://www.morphbank.net/?id=812586
SP.RMNH.ARA.OCH0001	RMNH.ARA.12565	812585	http://www.morphbank.net/?id=812585
SP.RMNH.ARA.OCH0001	RMNH.ARA.12565	812587	http://www.morphbank.net/?id=812587
SP.RMNH.ARA.OCH0001	RMNH.ARA.12565	812584	http://www.morphbank.net/?id=812584
SP.RMNH.ARA.OON0001	RMNH.ARA.11577	810660	http://www.morphbank.net/?id=810660
SP.RMNH.ARA.OON0001	RMNH.ARA.11577	810661	http://www.morphbank.net/?id=810661
SP.RMNH.ARA.OON0001	RMNH.ARA.11577	810662	http://www.morphbank.net/?id=810662
SP.RMNH.ARA.OON0001	RMNH.ARA.12059	812486	http://www.morphbank.net/?id=812486
SP.RMNH.ARA.OON0001	RMNH.ARA.12059	812488	http://www.morphbank.net/?id=812488
SP.RMNH.ARA.OON0001	RMNH.ARA.12059	812487	http://www.morphbank.net/?id=812487
SP.RMNH.ARA.OON0001	RMNH.ARA.12412	813132	http://www.morphbank.net/?id=813132
SP.RMNH.ARA.OON0001	RMNH.ARA.12561	813133	http://www.morphbank.net/?id=813133
SP.RMNH.ARA.OON0002	RMNH.ARA.11589	810686	http://www.morphbank.net/?id=810686
SP.RMNH.ARA.OON0002	RMNH.ARA.11589	810687	http://www.morphbank.net/?id=810687
SP.RMNH.ARA.OON0002	RMNH.ARA.11589	810689	http://www.morphbank.net/?id=810689
SP.RMNH.ARA.OON0002	RMNH.ARA.11589	810690	http://www.morphbank.net/?id=810690
SP.RMNH.ARA.OON0002	RMNH.ARA.11589	810688	http://www.morphbank.net/?id=810688
SP.RMNH.ARA.OON0002	RMNH.ARA.12157	813134	http://www.morphbank.net/?id=813134
SP.RMNH.ARA.OON0003	RMNH.ARA.11752	810849	http://www.morphbank.net/?id=810849
SP.RMNH.ARA.OON0003	RMNH.ARA.11752	810850	http://www.morphbank.net/?id=810850
SP.RMNH.ARA.OON0003	RMNH.ARA.11752	810852	http://www.morphbank.net/?id=810852
SP.RMNH.ARA.OON0003	RMNH.ARA.11752	810853	http://www.morphbank.net/?id=810853
SP.RMNH.ARA.OON0003	RMNH.ARA.11752	810851	http://www.morphbank.net/?id=810851
SP.RMNH.ARA.OON0004	RMNH.ARA.11912	811067	http://www.morphbank.net/?id=811067
SP.RMNH.ARA.OON0004	RMNH.ARA.11912	811069	http://www.morphbank.net/?id=811069
SP.RMNH.ARA.OON0004	RMNH.ARA.11912	811068	http://www.morphbank.net/?id=811068
SP.RMNH.ARA.OON0004	RMNH.ARA.11944	811102	http://www.morphbank.net/?id=811102
SP.RMNH.ARA.OON0004	RMNH.ARA.11944	811103	http://www.morphbank.net/?id=811103
SP.RMNH.ARA.OON0004	RMNH.ARA.11944	811105	http://www.morphbank.net/?id=811105
SP.RMNH.ARA.OON0004	RMNH.ARA.11944	811106	http://www.morphbank.net/?id=811106
SP.RMNH.ARA.OON0004	RMNH.ARA.11944	811107	http://www.morphbank.net/?id=811107
SP.RMNH.ARA.OON0004	RMNH.ARA.11944	811104	http://www.morphbank.net/?id=811104
SP.RMNH.ARA.OON0005	RMNH.ARA.12058	812483	http://www.morphbank.net/?id=812483
SP.RMNH.ARA.OON0005	RMNH.ARA.12058	812485	http://www.morphbank.net/?id=812485
SP.RMNH.ARA.OON0005	RMNH.ARA.12058	812484	http://www.morphbank.net/?id=812484
SP.RMNH.ARA.OON0006	RMNH.ARA.12305	812816	http://www.morphbank.net/?id=812816
SP.RMNH.ARA.OON0006	RMNH.ARA.12305	812817	http://www.morphbank.net/?id=812817
SP.RMNH.ARA.OON0006	RMNH.ARA.12305	812815	http://www.morphbank.net/?id=812815
SP.RMNH.ARA.ORS0002	RMNH.ARA.11429	810241	http://www.morphbank.net/?id=810241
SP.RMNH.ARA.ORS0002	RMNH.ARA.11429	810242	http://www.morphbank.net/?id=810242
SP.RMNH.ARA.ORS0002	RMNH.ARA.11429	810243	http://www.morphbank.net/?id=810243
SP.RMNH.ARA.ORS0002	RMNH.ARA.11429	810244	http://www.morphbank.net/?id=810244
SP.RMNH.ARA.OXY0001	RMNH.ARA.11583	810663	http://www.morphbank.net/?id=810663
SP.RMNH.ARA.OXY0001	RMNH.ARA.11583	810666	http://www.morphbank.net/?id=810666
SP.RMNH.ARA.OXY0001	RMNH.ARA.11583	810665	http://www.morphbank.net/?id=810665
SP.RMNH.ARA.OXY0001	RMNH.ARA.11583	810664	http://www.morphbank.net/?id=810664
SP.RMNH.ARA.OXY0002	RMNH.ARA.11647	810767	http://www.morphbank.net/?id=810767
SP.RMNH.ARA.OXY0002	RMNH.ARA.11647	810769	http://www.morphbank.net/?id=810769
SP.RMNH.ARA.OXY0002	RMNH.ARA.11647	810768	http://www.morphbank.net/?id=810768
SP.RMNH.ARA.OXY0002	RMNH.ARA.11941	813135	http://www.morphbank.net/?id=813135
SP.RMNH.ARA.OXY0002	RMNH.ARA.12384	813136	http://www.morphbank.net/?id=813136
SP.RMNH.ARA.OXY0003	RMNH.ARA.12392	812893	http://www.morphbank.net/?id=812893
SP.RMNH.ARA.OXY0003	RMNH.ARA.12392	812894	http://www.morphbank.net/?id=812894
SP.RMNH.ARA.OXY0003	RMNH.ARA.12392	812892	http://www.morphbank.net/?id=812892
SP.RMNH.ARA.PHO0001	RMNH.ARA.11415	810199	http://www.morphbank.net/?id=810199
SP.RMNH.ARA.PHO0001	RMNH.ARA.11415	810203	http://www.morphbank.net/?id=810203
SP.RMNH.ARA.PHO0001	RMNH.ARA.11415	810202	http://www.morphbank.net/?id=810202
SP.RMNH.ARA.PHO0001	RMNH.ARA.11415	810205	http://www.morphbank.net/?id=810205
SP.RMNH.ARA.PHO0001	RMNH.ARA.11415	810200	http://www.morphbank.net/?id=810200
SP.RMNH.ARA.PHO0001	RMNH.ARA.11415	810204	http://www.morphbank.net/?id=810204
SP.RMNH.ARA.PHO0001	RMNH.ARA.11415	810201	http://www.morphbank.net/?id=810201
SP.RMNH.ARA.PHO0001	RMNH.ARA.11415	810206	http://www.morphbank.net/?id=810206
SP.RMNH.ARA.PHO0001	RMNH.ARA.11415	810207	http://www.morphbank.net/?id=810207
SP.RMNH.ARA.PHO0002	RMNH.ARA.11640	810760	http://www.morphbank.net/?id=810760
SP.RMNH.ARA.PHO0002	RMNH.ARA.11640	810761	http://www.morphbank.net/?id=810761
SP.RMNH.ARA.PHO0002	RMNH.ARA.11640	810763	http://www.morphbank.net/?id=810763
SP.RMNH.ARA.PHO0002	RMNH.ARA.11640	810762	http://www.morphbank.net/?id=810762
SP.RMNH.ARA.PHO0002	RMNH.ARA.11946	813137	http://www.morphbank.net/?id=813137
SP.RMNH.ARA.PHO0003	RMNH.ARA.11722	810820	http://www.morphbank.net/?id=810820
SP.RMNH.ARA.PHO0003	RMNH.ARA.11722	810822	http://www.morphbank.net/?id=810822
SP.RMNH.ARA.PHO0003	RMNH.ARA.11722	810823	http://www.morphbank.net/?id=810823
SP.RMNH.ARA.PHO0003	RMNH.ARA.11722	810821	http://www.morphbank.net/?id=810821
SP.RMNH.ARA.PHO0003	RMNH.ARA.11759	810860	http://www.morphbank.net/?id=810860
SP.RMNH.ARA.PHO0003	RMNH.ARA.11759	810861	http://www.morphbank.net/?id=810861
SP.RMNH.ARA.PHO0003	RMNH.ARA.11759	810863	http://www.morphbank.net/?id=810863
SP.RMNH.ARA.PHO0003	RMNH.ARA.11759	810862	http://www.morphbank.net/?id=810862
SP.RMNH.ARA.PHO0003	RMNH.ARA.11759	810864	http://www.morphbank.net/?id=810864
SP.RMNH.ARA.PHO0003	RMNH.ARA.11759	810865	http://www.morphbank.net/?id=810865
SP.RMNH.ARA.PHO0003	RMNH.ARA.11759	810866	http://www.morphbank.net/?id=810866
SP.RMNH.ARA.PHO0003	RMNH.ARA.11760	813138	http://www.morphbank.net/?id=813138
SP.RMNH.ARA.PHO0003	RMNH.ARA.11761	813139	http://www.morphbank.net/?id=813139
SP.RMNH.ARA.PHO0004	RMNH.ARA.11735	810829	http://www.morphbank.net/?id=810829
SP.RMNH.ARA.PHO0004	RMNH.ARA.11735	810831	http://www.morphbank.net/?id=810831
SP.RMNH.ARA.PHO0004	RMNH.ARA.11735	810830	http://www.morphbank.net/?id=810830
SP.RMNH.ARA.PHO0004	RMNH.ARA.11745	810832	http://www.morphbank.net/?id=810832
SP.RMNH.ARA.PHO0004	RMNH.ARA.11745	810833	http://www.morphbank.net/?id=810833
SP.RMNH.ARA.PHO0004	RMNH.ARA.11745	810835	http://www.morphbank.net/?id=810835
SP.RMNH.ARA.PHO0004	RMNH.ARA.11745	810836	http://www.morphbank.net/?id=810836
SP.RMNH.ARA.PHO0004	RMNH.ARA.11745	810834	http://www.morphbank.net/?id=810834
SP.RMNH.ARA.PHO0005	RMNH.ARA.12137	812600	http://www.morphbank.net/?id=812600
SP.RMNH.ARA.PHO0005	RMNH.ARA.12137	812601	http://www.morphbank.net/?id=812601
SP.RMNH.ARA.PHO0005	RMNH.ARA.12137	812602	http://www.morphbank.net/?id=812602
SP.RMNH.ARA.PHO0005	RMNH.ARA.12137	812603	http://www.morphbank.net/?id=812603
SP.RMNH.ARA.PHO0005	RMNH.ARA.12137	812604	http://www.morphbank.net/?id=812604
SP.RMNH.ARA.PHO0005	RMNH.ARA.12137	812605	http://www.morphbank.net/?id=812605
SP.RMNH.ARA.PHO0005	RMNH.ARA.12566	813018	http://www.morphbank.net/?id=813018
SP.RMNH.ARA.PHO0005	RMNH.ARA.12566	813017	http://www.morphbank.net/?id=813017
SP.RMNH.ARA.PHO0005	RMNH.ARA.12566	813019	http://www.morphbank.net/?id=813019
SP.RMNH.ARA.PHO0005	RMNH.ARA.12566	813016	http://www.morphbank.net/?id=813016
SP.RMNH.ARA.PHO0006	RMNH.ARA.12169	812645	http://www.morphbank.net/?id=812645
SP.RMNH.ARA.PHO0006	RMNH.ARA.12169	812644	http://www.morphbank.net/?id=812644
SP.RMNH.ARA.PHO0006	RMNH.ARA.12169	812646	http://www.morphbank.net/?id=812646
SP.RMNH.ARA.PHO0006	RMNH.ARA.12169	812643	http://www.morphbank.net/?id=812643
SP.RMNH.ARA.PHO0006	RMNH.ARA.12308	812818	http://www.morphbank.net/?id=812818
SP.RMNH.ARA.PHO0006	RMNH.ARA.12308	812819	http://www.morphbank.net/?id=812819
SP.RMNH.ARA.PHO0006	RMNH.ARA.12308	812820	http://www.morphbank.net/?id=812820
SP.RMNH.ARA.PHO0006	RMNH.ARA.12308	812821	http://www.morphbank.net/?id=812821
SP.RMNH.ARA.PHO0006	RMNH.ARA.12308	812822	http://www.morphbank.net/?id=812822
SP.RMNH.ARA.PHO0006	RMNH.ARA.12308	812823	http://www.morphbank.net/?id=812823
SP.RMNH.ARA.PHO0007	RMNH.ARA.11463	810325	http://www.morphbank.net/?id=810325
SP.RMNH.ARA.PHO0007	RMNH.ARA.11463	810327	http://www.morphbank.net/?id=810327
SP.RMNH.ARA.PHO0007	RMNH.ARA.11463	810328	http://www.morphbank.net/?id=810328
SP.RMNH.ARA.PHO0007	RMNH.ARA.11463	810326	http://www.morphbank.net/?id=810326
SP.RMNH.ARA.PHO0008	RMNH.ARA.12296	813142	http://www.morphbank.net/?id=813142
SP.RMNH.ARA.PHO0008	RMNH.ARA.12296	813141	http://www.morphbank.net/?id=813141
SP.RMNH.ARA.PHO0008	RMNH.ARA.12296	813143	http://www.morphbank.net/?id=813143
SP.RMNH.ARA.PHO0008	RMNH.ARA.12296	813140	http://www.morphbank.net/?id=813140
SP.RMNH.ARA.PIS0001	RMNH.ARA.11776	810884	http://www.morphbank.net/?id=810884
SP.RMNH.ARA.PIS0001	RMNH.ARA.11776	810886	http://www.morphbank.net/?id=810886
SP.RMNH.ARA.PIS0001	RMNH.ARA.11776	810885	http://www.morphbank.net/?id=810885
SP.RMNH.ARA.PSE0001	RMNH.ARA.12171	812652	http://www.morphbank.net/?id=812652
SP.RMNH.ARA.PSE0001	RMNH.ARA.12171	812653	http://www.morphbank.net/?id=812653
SP.RMNH.ARA.PSE0001	RMNH.ARA.12171	812654	http://www.morphbank.net/?id=812654
SP.RMNH.ARA.PSE0001	RMNH.ARA.12171	812655	http://www.morphbank.net/?id=812655
SP.RMNH.ARA.PSE0001	RMNH.ARA.12171	812656	http://www.morphbank.net/?id=812656
SP.RMNH.ARA.PSE0001	RMNH.ARA.12171	812657	http://www.morphbank.net/?id=812657
SP.RMNH.ARA.PSE0001	RMNH.ARA.12177	812671	http://www.morphbank.net/?id=812671
SP.RMNH.ARA.PSE0001	RMNH.ARA.12177	812672	http://www.morphbank.net/?id=812672
SP.RMNH.ARA.PSE0001	RMNH.ARA.12177	812670	http://www.morphbank.net/?id=812670
SP.RMNH.ARA.SAL0001	RMNH.ARA.11504	810435	http://www.morphbank.net/?id=810435
SP.RMNH.ARA.SAL0001	RMNH.ARA.11504	810437	http://www.morphbank.net/?id=810437
SP.RMNH.ARA.SAL0001	RMNH.ARA.11504	810436	http://www.morphbank.net/?id=810436
SP.RMNH.ARA.SAL0002	RMNH.ARA.11505	810438	http://www.morphbank.net/?id=810438
SP.RMNH.ARA.SAL0002	RMNH.ARA.11505	810440	http://www.morphbank.net/?id=810440
SP.RMNH.ARA.SAL0002	RMNH.ARA.11505	810439	http://www.morphbank.net/?id=810439
SP.RMNH.ARA.SAL0002	RMNH.ARA.11516	810463	http://www.morphbank.net/?id=810463
SP.RMNH.ARA.SAL0002	RMNH.ARA.11516	810464	http://www.morphbank.net/?id=810464
SP.RMNH.ARA.SAL0002	RMNH.ARA.11516	810466	http://www.morphbank.net/?id=810466
SP.RMNH.ARA.SAL0002	RMNH.ARA.11516	810467	http://www.morphbank.net/?id=810467
SP.RMNH.ARA.SAL0002	RMNH.ARA.11516	810465	http://www.morphbank.net/?id=810465
SP.RMNH.ARA.SAL0003	RMNH.ARA.11506	810441	http://www.morphbank.net/?id=810441
SP.RMNH.ARA.SAL0003	RMNH.ARA.11506	810443	http://www.morphbank.net/?id=810443
SP.RMNH.ARA.SAL0003	RMNH.ARA.11506	810442	http://www.morphbank.net/?id=810442
SP.RMNH.ARA.SAL0004	RMNH.ARA.11507	810444	http://www.morphbank.net/?id=810444
SP.RMNH.ARA.SAL0004	RMNH.ARA.11507	810446	http://www.morphbank.net/?id=810446
SP.RMNH.ARA.SAL0004	RMNH.ARA.11507	810445	http://www.morphbank.net/?id=810445
SP.RMNH.ARA.SAL0004	RMNH.ARA.11514	810458	http://www.morphbank.net/?id=810458
SP.RMNH.ARA.SAL0004	RMNH.ARA.11514	810459	http://www.morphbank.net/?id=810459
SP.RMNH.ARA.SAL0004	RMNH.ARA.11514	810461	http://www.morphbank.net/?id=810461
SP.RMNH.ARA.SAL0004	RMNH.ARA.11514	810462	http://www.morphbank.net/?id=810462
SP.RMNH.ARA.SAL0004	RMNH.ARA.11514	810460	http://www.morphbank.net/?id=810460
SP.RMNH.ARA.SAL0005	RMNH.ARA.11510	810447	http://www.morphbank.net/?id=810447
SP.RMNH.ARA.SAL0005	RMNH.ARA.11510	810448	http://www.morphbank.net/?id=810448
SP.RMNH.ARA.SAL0005	RMNH.ARA.11510	810450	http://www.morphbank.net/?id=810450
SP.RMNH.ARA.SAL0005	RMNH.ARA.11510	810451	http://www.morphbank.net/?id=810451
SP.RMNH.ARA.SAL0005	RMNH.ARA.11510	810449	http://www.morphbank.net/?id=810449
SP.RMNH.ARA.SAL0005	RMNH.ARA.11511	810452	http://www.morphbank.net/?id=810452
SP.RMNH.ARA.SAL0005	RMNH.ARA.11511	810454	http://www.morphbank.net/?id=810454
SP.RMNH.ARA.SAL0005	RMNH.ARA.11511	810453	http://www.morphbank.net/?id=810453
SP.RMNH.ARA.SAL0006	RMNH.ARA.11513	810455	http://www.morphbank.net/?id=810455
SP.RMNH.ARA.SAL0006	RMNH.ARA.11513	810457	http://www.morphbank.net/?id=810457
SP.RMNH.ARA.SAL0006	RMNH.ARA.11513	810456	http://www.morphbank.net/?id=810456
SP.RMNH.ARA.SAL0008	RMNH.ARA.11754	810857	http://www.morphbank.net/?id=810857
SP.RMNH.ARA.SAL0008	RMNH.ARA.11754	810859	http://www.morphbank.net/?id=810859
SP.RMNH.ARA.SAL0008	RMNH.ARA.11754	810858	http://www.morphbank.net/?id=810858
SP.RMNH.ARA.SAL0009	RMNH.ARA.11418	810208	http://www.morphbank.net/?id=810208
SP.RMNH.ARA.SAL0009	RMNH.ARA.11418	810209	http://www.morphbank.net/?id=810209
SP.RMNH.ARA.SAL0009	RMNH.ARA.11428	810239	http://www.morphbank.net/?id=810239
SP.RMNH.ARA.SAL0009	RMNH.ARA.11428	810240	http://www.morphbank.net/?id=810240
SP.RMNH.ARA.SAL0009	RMNH.ARA.11447	810284	http://www.morphbank.net/?id=810284
SP.RMNH.ARA.SAL0009	RMNH.ARA.11447	810286	http://www.morphbank.net/?id=810286
SP.RMNH.ARA.SAL0009	RMNH.ARA.11447	810287	http://www.morphbank.net/?id=810287
SP.RMNH.ARA.SAL0009	RMNH.ARA.11447	810285	http://www.morphbank.net/?id=810285
SP.RMNH.ARA.SAL0009	RMNH.ARA.11447	810288	http://www.morphbank.net/?id=810288
SP.RMNH.ARA.SAL0009	RMNH.ARA.11448	810289	http://www.morphbank.net/?id=810289
SP.RMNH.ARA.SAL0009	RMNH.ARA.11448	810291	http://www.morphbank.net/?id=810291
SP.RMNH.ARA.SAL0009	RMNH.ARA.11448	810292	http://www.morphbank.net/?id=810292
SP.RMNH.ARA.SAL0009	RMNH.ARA.11448	810290	http://www.morphbank.net/?id=810290
SP.RMNH.ARA.SAL0009	RMNH.ARA.11464	810329	http://www.morphbank.net/?id=810329
SP.RMNH.ARA.SAL0009	RMNH.ARA.11464	810330	http://www.morphbank.net/?id=810330
SP.RMNH.ARA.SAL0009	RMNH.ARA.11465	810331	http://www.morphbank.net/?id=810331
SP.RMNH.ARA.SAL0009	RMNH.ARA.11465	810332	http://www.morphbank.net/?id=810332
SP.RMNH.ARA.SAL0009	RMNH.ARA.11466	810333	http://www.morphbank.net/?id=810333
SP.RMNH.ARA.SAL0009	RMNH.ARA.11466	810334	http://www.morphbank.net/?id=810334
SP.RMNH.ARA.SAL0009	RMNH.ARA.11983	812390	http://www.morphbank.net/?id=812390
SP.RMNH.ARA.SAL0009	RMNH.ARA.11983	812392	http://www.morphbank.net/?id=812392
SP.RMNH.ARA.SAL0009	RMNH.ARA.11983	812391	http://www.morphbank.net/?id=812391
SP.RMNH.ARA.SAL0010	RMNH.ARA.11467	810335	http://www.morphbank.net/?id=810335
SP.RMNH.ARA.SAL0010	RMNH.ARA.11467	810336	http://www.morphbank.net/?id=810336
SP.RMNH.ARA.SAL0010	RMNH.ARA.11468	810337	http://www.morphbank.net/?id=810337
SP.RMNH.ARA.SAL0010	RMNH.ARA.11468	810339	http://www.morphbank.net/?id=810339
SP.RMNH.ARA.SAL0010	RMNH.ARA.11468	810340	http://www.morphbank.net/?id=810340
SP.RMNH.ARA.SAL0010	RMNH.ARA.11468	810338	http://www.morphbank.net/?id=810338
SP.RMNH.ARA.SAL0010	RMNH.ARA.11468	810341	http://www.morphbank.net/?id=810341
SP.RMNH.ARA.SAL0010	RMNH.ARA.11468	810342	http://www.morphbank.net/?id=810342
SP.RMNH.ARA.SAL0010	RMNH.ARA.11471	810347	http://www.morphbank.net/?id=810347
SP.RMNH.ARA.SAL0010	RMNH.ARA.11471	810348	http://www.morphbank.net/?id=810348
SP.RMNH.ARA.SAL0010	RMNH.ARA.11472	810349	http://www.morphbank.net/?id=810349
SP.RMNH.ARA.SAL0010	RMNH.ARA.11472	810351	http://www.morphbank.net/?id=810351
SP.RMNH.ARA.SAL0010	RMNH.ARA.11472	810352	http://www.morphbank.net/?id=810352
SP.RMNH.ARA.SAL0010	RMNH.ARA.11472	810350	http://www.morphbank.net/?id=810350
SP.RMNH.ARA.SAL0010	RMNH.ARA.11984	812393	http://www.morphbank.net/?id=812393
SP.RMNH.ARA.SAL0010	RMNH.ARA.11984	812394	http://www.morphbank.net/?id=812394
SP.RMNH.ARA.SAL0010	RMNH.ARA.11984	812396	http://www.morphbank.net/?id=812396
SP.RMNH.ARA.SAL0010	RMNH.ARA.11984	812397	http://www.morphbank.net/?id=812397
SP.RMNH.ARA.SAL0010	RMNH.ARA.11984	812398	http://www.morphbank.net/?id=812398
SP.RMNH.ARA.SAL0010	RMNH.ARA.11984	812395	http://www.morphbank.net/?id=812395
SP.RMNH.ARA.SAL0010	RMNH.ARA.12033	812459	http://www.morphbank.net/?id=812459
SP.RMNH.ARA.SAL0010	RMNH.ARA.12033	812461	http://www.morphbank.net/?id=812461
SP.RMNH.ARA.SAL0010	RMNH.ARA.12033	812460	http://www.morphbank.net/?id=812460
SP.RMNH.ARA.SAL0012	RMNH.ARA.11993	812403	http://www.morphbank.net/?id=812403
SP.RMNH.ARA.SAL0012	RMNH.ARA.11993	812406	http://www.morphbank.net/?id=812406
SP.RMNH.ARA.SAL0012	RMNH.ARA.11993	812408	http://www.morphbank.net/?id=812408
SP.RMNH.ARA.SAL0012	RMNH.ARA.11993	812409	http://www.morphbank.net/?id=812409
SP.RMNH.ARA.SAL0012	RMNH.ARA.11993	812410	http://www.morphbank.net/?id=812410
SP.RMNH.ARA.SAL0012	RMNH.ARA.11993	812407	http://www.morphbank.net/?id=812407
SP.RMNH.ARA.SAL0012	RMNH.ARA.12578	812402	http://www.morphbank.net/?id=812402
SP.RMNH.ARA.SAL0012	RMNH.ARA.12578	812404	http://www.morphbank.net/?id=812404
SP.RMNH.ARA.SAL0012	RMNH.ARA.12578	812405	http://www.morphbank.net/?id=812405
SP.RMNH.ARA.SAL0013	RMNH.ARA.11994	812411	http://www.morphbank.net/?id=812411
SP.RMNH.ARA.SAL0013	RMNH.ARA.11994	812413	http://www.morphbank.net/?id=812413
SP.RMNH.ARA.SAL0013	RMNH.ARA.11994	812412	http://www.morphbank.net/?id=812412
SP.RMNH.ARA.SAL0014	RMNH.ARA.11995	812414	http://www.morphbank.net/?id=812414
SP.RMNH.ARA.SAL0014	RMNH.ARA.11995	812416	http://www.morphbank.net/?id=812416
SP.RMNH.ARA.SAL0014	RMNH.ARA.11995	812415	http://www.morphbank.net/?id=812415
SP.RMNH.ARA.SAL0015	RMNH.ARA.11996	812417	http://www.morphbank.net/?id=812417
SP.RMNH.ARA.SAL0015	RMNH.ARA.11996	812419	http://www.morphbank.net/?id=812419
SP.RMNH.ARA.SAL0015	RMNH.ARA.11996	812418	http://www.morphbank.net/?id=812418
SP.RMNH.ARA.SAL0016	RMNH.ARA.12000	812426	http://www.morphbank.net/?id=812426
SP.RMNH.ARA.SAL0016	RMNH.ARA.12000	812429	http://www.morphbank.net/?id=812429
SP.RMNH.ARA.SAL0016	RMNH.ARA.12000	812431	http://www.morphbank.net/?id=812431
SP.RMNH.ARA.SAL0016	RMNH.ARA.12000	812432	http://www.morphbank.net/?id=812432
SP.RMNH.ARA.SAL0016	RMNH.ARA.12000	812430	http://www.morphbank.net/?id=812430
SP.RMNH.ARA.SAL0016	RMNH.ARA.12579	812425	http://www.morphbank.net/?id=812425
SP.RMNH.ARA.SAL0016	RMNH.ARA.12579	812428	http://www.morphbank.net/?id=812428
SP.RMNH.ARA.SAL0016	RMNH.ARA.12579	812427	http://www.morphbank.net/?id=812427
SP.RMNH.ARA.SAL0017	RMNH.ARA.12002	812433	http://www.morphbank.net/?id=812433
SP.RMNH.ARA.SAL0017	RMNH.ARA.12002	812435	http://www.morphbank.net/?id=812435
SP.RMNH.ARA.SAL0017	RMNH.ARA.12002	812434	http://www.morphbank.net/?id=812434
SP.RMNH.ARA.SAL0017	RMNH.ARA.12018	812453	http://www.morphbank.net/?id=812453
SP.RMNH.ARA.SAL0017	RMNH.ARA.12018	812455	http://www.morphbank.net/?id=812455
SP.RMNH.ARA.SAL0017	RMNH.ARA.12018	812454	http://www.morphbank.net/?id=812454
SP.RMNH.ARA.SAL0018	RMNH.ARA.12005	812436	http://www.morphbank.net/?id=812436
SP.RMNH.ARA.SAL0018	RMNH.ARA.12005	812438	http://www.morphbank.net/?id=812438
SP.RMNH.ARA.SAL0018	RMNH.ARA.12005	812437	http://www.morphbank.net/?id=812437
SP.RMNH.ARA.SAL0019	RMNH.ARA.12006	812439	http://www.morphbank.net/?id=812439
SP.RMNH.ARA.SAL0019	RMNH.ARA.12006	812441	http://www.morphbank.net/?id=812441
SP.RMNH.ARA.SAL0019	RMNH.ARA.12006	812440	http://www.morphbank.net/?id=812440
SP.RMNH.ARA.SAL0020	RMNH.ARA.12007	812442	http://www.morphbank.net/?id=812442
SP.RMNH.ARA.SAL0020	RMNH.ARA.12007	812444	http://www.morphbank.net/?id=812444
SP.RMNH.ARA.SAL0020	RMNH.ARA.12007	812443	http://www.morphbank.net/?id=812443
SP.RMNH.ARA.SAL0021	RMNH.ARA.11997	812420	http://www.morphbank.net/?id=812420
SP.RMNH.ARA.SAL0021	RMNH.ARA.11997	812421	http://www.morphbank.net/?id=812421
SP.RMNH.ARA.SAL0021	RMNH.ARA.11997	812423	http://www.morphbank.net/?id=812423
SP.RMNH.ARA.SAL0021	RMNH.ARA.11997	812424	http://www.morphbank.net/?id=812424
SP.RMNH.ARA.SAL0021	RMNH.ARA.11997	812422	http://www.morphbank.net/?id=812422
SP.RMNH.ARA.SAL0021	RMNH.ARA.12008	812445	http://www.morphbank.net/?id=812445
SP.RMNH.ARA.SAL0021	RMNH.ARA.12008	812447	http://www.morphbank.net/?id=812447
SP.RMNH.ARA.SAL0021	RMNH.ARA.12008	812446	http://www.morphbank.net/?id=812446
SP.RMNH.ARA.SAL0022	RMNH.ARA.11419	810210	http://www.morphbank.net/?id=810210
SP.RMNH.ARA.SAL0022	RMNH.ARA.11419	810211	http://www.morphbank.net/?id=810211
SP.RMNH.ARA.SAL0022	RMNH.ARA.11421	810220	http://www.morphbank.net/?id=810220
SP.RMNH.ARA.SAL0022	RMNH.ARA.11421	810221	http://www.morphbank.net/?id=810221
SP.RMNH.ARA.SAL0022	RMNH.ARA.11424	810228	http://www.morphbank.net/?id=810228
SP.RMNH.ARA.SAL0022	RMNH.ARA.11424	810229	http://www.morphbank.net/?id=810229
SP.RMNH.ARA.SAL0022	RMNH.ARA.11426	810233	http://www.morphbank.net/?id=810233
SP.RMNH.ARA.SAL0022	RMNH.ARA.11426	810235	http://www.morphbank.net/?id=810235
SP.RMNH.ARA.SAL0022	RMNH.ARA.11426	810236	http://www.morphbank.net/?id=810236
SP.RMNH.ARA.SAL0022	RMNH.ARA.11426	810234	http://www.morphbank.net/?id=810234
SP.RMNH.ARA.SAL0022	RMNH.ARA.11427	810237	http://www.morphbank.net/?id=810237
SP.RMNH.ARA.SAL0022	RMNH.ARA.11427	810238	http://www.morphbank.net/?id=810238
SP.RMNH.ARA.SAL0022	RMNH.ARA.11431	810247	http://www.morphbank.net/?id=810247
SP.RMNH.ARA.SAL0022	RMNH.ARA.11431	810248	http://www.morphbank.net/?id=810248
SP.RMNH.ARA.SAL0022	RMNH.ARA.11439	810268	http://www.morphbank.net/?id=810268
SP.RMNH.ARA.SAL0022	RMNH.ARA.11439	810269	http://www.morphbank.net/?id=810269
SP.RMNH.ARA.SAL0022	RMNH.ARA.11440	810270	http://www.morphbank.net/?id=810270
SP.RMNH.ARA.SAL0022	RMNH.ARA.11440	810271	http://www.morphbank.net/?id=810271
SP.RMNH.ARA.SAL0022	RMNH.ARA.11441	810272	http://www.morphbank.net/?id=810272
SP.RMNH.ARA.SAL0022	RMNH.ARA.11441	810273	http://www.morphbank.net/?id=810273
SP.RMNH.ARA.SAL0022	RMNH.ARA.11442	810274	http://www.morphbank.net/?id=810274
SP.RMNH.ARA.SAL0022	RMNH.ARA.11442	810275	http://www.morphbank.net/?id=810275
SP.RMNH.ARA.SAL0022	RMNH.ARA.11443	810276	http://www.morphbank.net/?id=810276
SP.RMNH.ARA.SAL0022	RMNH.ARA.11443	810277	http://www.morphbank.net/?id=810277
SP.RMNH.ARA.SAL0022	RMNH.ARA.11444	810278	http://www.morphbank.net/?id=810278
SP.RMNH.ARA.SAL0022	RMNH.ARA.11444	810279	http://www.morphbank.net/?id=810279
SP.RMNH.ARA.SAL0022	RMNH.ARA.11449	810293	http://www.morphbank.net/?id=810293
SP.RMNH.ARA.SAL0022	RMNH.ARA.11449	810294	http://www.morphbank.net/?id=810294
SP.RMNH.ARA.SAL0022	RMNH.ARA.11450	810295	http://www.morphbank.net/?id=810295
SP.RMNH.ARA.SAL0022	RMNH.ARA.11450	810296	http://www.morphbank.net/?id=810296
SP.RMNH.ARA.SAL0022	RMNH.ARA.11451	810297	http://www.morphbank.net/?id=810297
SP.RMNH.ARA.SAL0022	RMNH.ARA.11451	810298	http://www.morphbank.net/?id=810298
SP.RMNH.ARA.SAL0022	RMNH.ARA.11452	810299	http://www.morphbank.net/?id=810299
SP.RMNH.ARA.SAL0022	RMNH.ARA.11452	810300	http://www.morphbank.net/?id=810300
SP.RMNH.ARA.SAL0022	RMNH.ARA.11453	810301	http://www.morphbank.net/?id=810301
SP.RMNH.ARA.SAL0022	RMNH.ARA.11453	810302	http://www.morphbank.net/?id=810302
SP.RMNH.ARA.SAL0022	RMNH.ARA.11454	810303	http://www.morphbank.net/?id=810303
SP.RMNH.ARA.SAL0022	RMNH.ARA.11454	810304	http://www.morphbank.net/?id=810304
SP.RMNH.ARA.SAL0022	RMNH.ARA.11473	810353	http://www.morphbank.net/?id=810353
SP.RMNH.ARA.SAL0022	RMNH.ARA.11473	810354	http://www.morphbank.net/?id=810354
SP.RMNH.ARA.SAL0022	RMNH.ARA.11477	810359	http://www.morphbank.net/?id=810359
SP.RMNH.ARA.SAL0022	RMNH.ARA.11477	810360	http://www.morphbank.net/?id=810360
SP.RMNH.ARA.SAL0022	RMNH.ARA.11478	810361	http://www.morphbank.net/?id=810361
SP.RMNH.ARA.SAL0022	RMNH.ARA.11478	810363	http://www.morphbank.net/?id=810363
SP.RMNH.ARA.SAL0022	RMNH.ARA.11478	810364	http://www.morphbank.net/?id=810364
SP.RMNH.ARA.SAL0022	RMNH.ARA.11478	810362	http://www.morphbank.net/?id=810362
SP.RMNH.ARA.SAL0022	RMNH.ARA.11478	810365	http://www.morphbank.net/?id=810365
SP.RMNH.ARA.SAL0022	RMNH.ARA.11479	810366	http://www.morphbank.net/?id=810366
SP.RMNH.ARA.SAL0022	RMNH.ARA.11479	810367	http://www.morphbank.net/?id=810367
SP.RMNH.ARA.SAL0022	RMNH.ARA.11483	810377	http://www.morphbank.net/?id=810377
SP.RMNH.ARA.SAL0022	RMNH.ARA.11483	810378	http://www.morphbank.net/?id=810378
SP.RMNH.ARA.SAL0022	RMNH.ARA.11484	810379	http://www.morphbank.net/?id=810379
SP.RMNH.ARA.SAL0022	RMNH.ARA.11484	810380	http://www.morphbank.net/?id=810380
SP.RMNH.ARA.SAL0022	RMNH.ARA.11485	810381	http://www.morphbank.net/?id=810381
SP.RMNH.ARA.SAL0022	RMNH.ARA.11485	810382	http://www.morphbank.net/?id=810382
SP.RMNH.ARA.SAL0022	RMNH.ARA.11502	810431	http://www.morphbank.net/?id=810431
SP.RMNH.ARA.SAL0022	RMNH.ARA.11502	810432	http://www.morphbank.net/?id=810432
SP.RMNH.ARA.SAL0022	RMNH.ARA.11503	810433	http://www.morphbank.net/?id=810433
SP.RMNH.ARA.SAL0022	RMNH.ARA.11503	810434	http://www.morphbank.net/?id=810434
SP.RMNH.ARA.SAL0022	RMNH.ARA.11985	812399	http://www.morphbank.net/?id=812399
SP.RMNH.ARA.SAL0022	RMNH.ARA.11985	812401	http://www.morphbank.net/?id=812401
SP.RMNH.ARA.SAL0022	RMNH.ARA.11985	812400	http://www.morphbank.net/?id=812400
SP.RMNH.ARA.SAL0022	RMNH.ARA.12013	812448	http://www.morphbank.net/?id=812448
SP.RMNH.ARA.SAL0022	RMNH.ARA.12013	812449	http://www.morphbank.net/?id=812449
SP.RMNH.ARA.SAL0022	RMNH.ARA.12013	812451	http://www.morphbank.net/?id=812451
SP.RMNH.ARA.SAL0022	RMNH.ARA.12013	812452	http://www.morphbank.net/?id=812452
SP.RMNH.ARA.SAL0022	RMNH.ARA.12013	812450	http://www.morphbank.net/?id=812450
SP.RMNH.ARA.SAL0024	RMNH.ARA.12025	812456	http://www.morphbank.net/?id=812456
SP.RMNH.ARA.SAL0024	RMNH.ARA.12025	812458	http://www.morphbank.net/?id=812458
SP.RMNH.ARA.SAL0024	RMNH.ARA.12025	812457	http://www.morphbank.net/?id=812457
SP.RMNH.ARA.SAL0025	RMNH.ARA.11486	810383	http://www.morphbank.net/?id=810383
SP.RMNH.ARA.SAL0025	RMNH.ARA.11486	810388	http://www.morphbank.net/?id=810388
SP.RMNH.ARA.SAL0025	RMNH.ARA.11486	810389	http://www.morphbank.net/?id=810389
SP.RMNH.ARA.SAL0025	RMNH.ARA.11486	810387	http://www.morphbank.net/?id=810387
SP.RMNH.ARA.SAL0025	RMNH.ARA.11486	810384	http://www.morphbank.net/?id=810384
SP.RMNH.ARA.SAL0025	RMNH.ARA.11486	810385	http://www.morphbank.net/?id=810385
SP.RMNH.ARA.SAL0025	RMNH.ARA.11486	810386	http://www.morphbank.net/?id=810386
SP.RMNH.ARA.SAL0025	RMNH.ARA.11486	810390	http://www.morphbank.net/?id=810390
SP.RMNH.ARA.SAL0026	RMNH.ARA.12084	812526	http://www.morphbank.net/?id=812526
SP.RMNH.ARA.SAL0026	RMNH.ARA.12084	812527	http://www.morphbank.net/?id=812527
SP.RMNH.ARA.SAL0026	RMNH.ARA.12084	812528	http://www.morphbank.net/?id=812528
SP.RMNH.ARA.SAL0026	RMNH.ARA.12084	812529	http://www.morphbank.net/?id=812529
SP.RMNH.ARA.SAL0026	RMNH.ARA.12084	812530	http://www.morphbank.net/?id=812530
SP.RMNH.ARA.SAL0027	RMNH.ARA.12358	812868	http://www.morphbank.net/?id=812868
SP.RMNH.ARA.SAL0027	RMNH.ARA.12358	812869	http://www.morphbank.net/?id=812869
SP.RMNH.ARA.SAL0027	RMNH.ARA.12358	812867	http://www.morphbank.net/?id=812867
SP.RMNH.ARA.SAL0027	RMNH.ARA.12359	812870	http://www.morphbank.net/?id=812870
SP.RMNH.ARA.SAL0027	RMNH.ARA.12359	812871	http://www.morphbank.net/?id=812871
SP.RMNH.ARA.SAL0027	RMNH.ARA.12359	812872	http://www.morphbank.net/?id=812872
SP.RMNH.ARA.SAL0027	RMNH.ARA.12359	812873	http://www.morphbank.net/?id=812873
SP.RMNH.ARA.SAL0027	RMNH.ARA.12359	812874	http://www.morphbank.net/?id=812874
SP.RMNH.ARA.SAL0027	RMNH.ARA.12361	813144	http://www.morphbank.net/?id=813144
SP.RMNH.ARA.SAL0027	RMNH.ARA.12361	813145	http://www.morphbank.net/?id=813145
SP.RMNH.ARA.SAL0027	RMNH.ARA.12361	813146	http://www.morphbank.net/?id=813146
SP.RMNH.ARA.SAL0027	RMNH.ARA.12361	813147	http://www.morphbank.net/?id=813147
SP.RMNH.ARA.SAL0027	RMNH.ARA.12361	813148	http://www.morphbank.net/?id=813148
SP.RMNH.ARA.SAL0028	RMNH.ARA.12372	812875	http://www.morphbank.net/?id=812875
SP.RMNH.ARA.SAL0028	RMNH.ARA.12372	812876	http://www.morphbank.net/?id=812876
SP.RMNH.ARA.SAL0028	RMNH.ARA.12372	812877	http://www.morphbank.net/?id=812877
SP.RMNH.ARA.SAL0028	RMNH.ARA.12372	812878	http://www.morphbank.net/?id=812878
SP.RMNH.ARA.SAL0028	RMNH.ARA.12372	812879	http://www.morphbank.net/?id=812879
SP.RMNH.ARA.SAL0028	RMNH.ARA.12569	813024	http://www.morphbank.net/?id=813024
SP.RMNH.ARA.SAL0028	RMNH.ARA.12569	813025	http://www.morphbank.net/?id=813025
SP.RMNH.ARA.SAL0028	RMNH.ARA.12569	813023	http://www.morphbank.net/?id=813023
SP.RMNH.ARA.SAL0029	RMNH.ARA.12407	812917	http://www.morphbank.net/?id=812917
SP.RMNH.ARA.SAL0029	RMNH.ARA.12407	812918	http://www.morphbank.net/?id=812918
SP.RMNH.ARA.SAL0029	RMNH.ARA.12407	812916	http://www.morphbank.net/?id=812916
SP.RMNH.ARA.SAL0029	RMNH.ARA.12408	812919	http://www.morphbank.net/?id=812919
SP.RMNH.ARA.SAL0029	RMNH.ARA.12408	812920	http://www.morphbank.net/?id=812920
SP.RMNH.ARA.SAL0029	RMNH.ARA.12408	812921	http://www.morphbank.net/?id=812921
SP.RMNH.ARA.SAL0029	RMNH.ARA.12408	812922	http://www.morphbank.net/?id=812922
SP.RMNH.ARA.SAL0029	RMNH.ARA.12408	812923	http://www.morphbank.net/?id=812923
SP.RMNH.ARA.SAL0030	RMNH.ARA.12432	813150	http://www.morphbank.net/?id=813150
SP.RMNH.ARA.SAL0030	RMNH.ARA.12432	813151	http://www.morphbank.net/?id=813151
SP.RMNH.ARA.SAL0030	RMNH.ARA.12432	813149	http://www.morphbank.net/?id=813149
SP.RMNH.ARA.SAL0030	RMNH.ARA.12433	810252	http://www.morphbank.net/?id=810252
SP.RMNH.ARA.SAL0030	RMNH.ARA.12433	810253	http://www.morphbank.net/?id=810253
SP.RMNH.ARA.SAL0030	RMNH.ARA.12433	810254	http://www.morphbank.net/?id=810254
SP.RMNH.ARA.SAL0030	RMNH.ARA.12433	810255	http://www.morphbank.net/?id=810255
SP.RMNH.ARA.SAL0030	RMNH.ARA.12433	810256	http://www.morphbank.net/?id=810256
SP.RMNH.ARA.SAL0030	RMNH.ARA.12554	813014	http://www.morphbank.net/?id=813014
SP.RMNH.ARA.SAL0030	RMNH.ARA.12554	813015	http://www.morphbank.net/?id=813015
SP.RMNH.ARA.SAL0030	RMNH.ARA.12554	813013	http://www.morphbank.net/?id=813013
SP.RMNH.ARA.SAL0031	RMNH.ARA.12437	812932	http://www.morphbank.net/?id=812932
SP.RMNH.ARA.SAL0031	RMNH.ARA.12437	812933	http://www.morphbank.net/?id=812933
SP.RMNH.ARA.SAL0031	RMNH.ARA.12437	812934	http://www.morphbank.net/?id=812934
SP.RMNH.ARA.SAL0031	RMNH.ARA.12437	812935	http://www.morphbank.net/?id=812935
SP.RMNH.ARA.SAL0031	RMNH.ARA.12437	812936	http://www.morphbank.net/?id=812936
SP.RMNH.ARA.SAL0032	RMNH.ARA.12438	812937	http://www.morphbank.net/?id=812937
SP.RMNH.ARA.SAL0032	RMNH.ARA.12438	812938	http://www.morphbank.net/?id=812938
SP.RMNH.ARA.SAL0032	RMNH.ARA.12438	812939	http://www.morphbank.net/?id=812939
SP.RMNH.ARA.SAL0032	RMNH.ARA.12438	812940	http://www.morphbank.net/?id=812940
SP.RMNH.ARA.SAL0032	RMNH.ARA.12438	812941	http://www.morphbank.net/?id=812941
SP.RMNH.ARA.SAL0032	RMNH.ARA.12439	812942	http://www.morphbank.net/?id=812942
SP.RMNH.ARA.SAL0032	RMNH.ARA.12439	812944	http://www.morphbank.net/?id=812944
SP.RMNH.ARA.SAL0032	RMNH.ARA.12439	812943	http://www.morphbank.net/?id=812943
SP.RMNH.ARA.SAL0034	RMNH.ARA.12440	812945	http://www.morphbank.net/?id=812945
SP.RMNH.ARA.SAL0034	RMNH.ARA.12440	812947	http://www.morphbank.net/?id=812947
SP.RMNH.ARA.SAL0034	RMNH.ARA.12440	812946	http://www.morphbank.net/?id=812946
SP.RMNH.ARA.SAL0035	RMNH.ARA.12441	812948	http://www.morphbank.net/?id=812948
SP.RMNH.ARA.SAL0035	RMNH.ARA.12441	812950	http://www.morphbank.net/?id=812950
SP.RMNH.ARA.SAL0035	RMNH.ARA.12441	812949	http://www.morphbank.net/?id=812949
SP.RMNH.ARA.SAL0036	RMNH.ARA.12442	812951	http://www.morphbank.net/?id=812951
SP.RMNH.ARA.SAL0036	RMNH.ARA.12442	812953	http://www.morphbank.net/?id=812953
SP.RMNH.ARA.SAL0036	RMNH.ARA.12442	812952	http://www.morphbank.net/?id=812952
SP.RMNH.ARA.SAL0036	RMNH.ARA.12449	812980	http://www.morphbank.net/?id=812980
SP.RMNH.ARA.SAL0036	RMNH.ARA.12449	812981	http://www.morphbank.net/?id=812981
SP.RMNH.ARA.SAL0036	RMNH.ARA.12449	812982	http://www.morphbank.net/?id=812982
SP.RMNH.ARA.SAL0036	RMNH.ARA.12449	812983	http://www.morphbank.net/?id=812983
SP.RMNH.ARA.SAL0036	RMNH.ARA.12449	812984	http://www.morphbank.net/?id=812984
SP.RMNH.ARA.SAL0037	RMNH.ARA.12443	812954	http://www.morphbank.net/?id=812954
SP.RMNH.ARA.SAL0037	RMNH.ARA.12443	812956	http://www.morphbank.net/?id=812956
SP.RMNH.ARA.SAL0037	RMNH.ARA.12443	812955	http://www.morphbank.net/?id=812955
SP.RMNH.ARA.SAL0038	RMNH.ARA.12444	812957	http://www.morphbank.net/?id=812957
SP.RMNH.ARA.SAL0038	RMNH.ARA.12444	812958	http://www.morphbank.net/?id=812958
SP.RMNH.ARA.SAL0038	RMNH.ARA.12444	812959	http://www.morphbank.net/?id=812959
SP.RMNH.ARA.SAL0038	RMNH.ARA.12444	812960	http://www.morphbank.net/?id=812960
SP.RMNH.ARA.SAL0038	RMNH.ARA.12444	812961	http://www.morphbank.net/?id=812961
SP.RMNH.ARA.SAL0039	RMNH.ARA.12445	812962	http://www.morphbank.net/?id=812962
SP.RMNH.ARA.SAL0039	RMNH.ARA.12445	812963	http://www.morphbank.net/?id=812963
SP.RMNH.ARA.SAL0039	RMNH.ARA.12445	812964	http://www.morphbank.net/?id=812964
SP.RMNH.ARA.SAL0039	RMNH.ARA.12445	812965	http://www.morphbank.net/?id=812965
SP.RMNH.ARA.SAL0039	RMNH.ARA.12445	812966	http://www.morphbank.net/?id=812966
SP.RMNH.ARA.SAL0040	RMNH.ARA.12446	812967	http://www.morphbank.net/?id=812967
SP.RMNH.ARA.SAL0040	RMNH.ARA.12446	812968	http://www.morphbank.net/?id=812968
SP.RMNH.ARA.SAL0040	RMNH.ARA.12446	812969	http://www.morphbank.net/?id=812969
SP.RMNH.ARA.SAL0040	RMNH.ARA.12446	812970	http://www.morphbank.net/?id=812970
SP.RMNH.ARA.SAL0040	RMNH.ARA.12446	812971	http://www.morphbank.net/?id=812971
SP.RMNH.ARA.SAL0041	RMNH.ARA.12447	812972	http://www.morphbank.net/?id=812972
SP.RMNH.ARA.SAL0041	RMNH.ARA.12447	812973	http://www.morphbank.net/?id=812973
SP.RMNH.ARA.SAL0041	RMNH.ARA.12447	812974	http://www.morphbank.net/?id=812974
SP.RMNH.ARA.SAL0041	RMNH.ARA.12447	812975	http://www.morphbank.net/?id=812975
SP.RMNH.ARA.SAL0041	RMNH.ARA.12447	812976	http://www.morphbank.net/?id=812976
SP.RMNH.ARA.SAL0041	RMNH.ARA.12556	813152	http://www.morphbank.net/?id=813152
SP.RMNH.ARA.SAL0041	RMNH.ARA.12556	813153	http://www.morphbank.net/?id=813153
SP.RMNH.ARA.SAL0041	RMNH.ARA.12556	813154	http://www.morphbank.net/?id=813154
SP.RMNH.ARA.SAL0041	RMNH.ARA.12556	813155	http://www.morphbank.net/?id=813155
SP.RMNH.ARA.SAL0041	RMNH.ARA.12556	813156	http://www.morphbank.net/?id=813156
SP.RMNH.ARA.SAL0042	RMNH.ARA.12448	812977	http://www.morphbank.net/?id=812977
SP.RMNH.ARA.SAL0042	RMNH.ARA.12448	812979	http://www.morphbank.net/?id=812979
SP.RMNH.ARA.SAL0042	RMNH.ARA.12448	812978	http://www.morphbank.net/?id=812978
SP.RMNH.ARA.SAL0044	RMNH.ARA.12035	812462	http://www.morphbank.net/?id=812462
SP.RMNH.ARA.SAL0044	RMNH.ARA.12035	812463	http://www.morphbank.net/?id=812463
SP.RMNH.ARA.SAL0044	RMNH.ARA.12035	812464	http://www.morphbank.net/?id=812464
SP.RMNH.ARA.SAL0044	RMNH.ARA.12035	812465	http://www.morphbank.net/?id=812465
SP.RMNH.ARA.SAL0044	RMNH.ARA.12035	812466	http://www.morphbank.net/?id=812466
SP.RMNH.ARA.SCY0001	RMNH.ARA.11462	810321	http://www.morphbank.net/?id=810321
SP.RMNH.ARA.SCY0001	RMNH.ARA.11462	810323	http://www.morphbank.net/?id=810323
SP.RMNH.ARA.SCY0001	RMNH.ARA.11462	810324	http://www.morphbank.net/?id=810324
SP.RMNH.ARA.SCY0001	RMNH.ARA.11462	810322	http://www.morphbank.net/?id=810322
SP.RMNH.ARA.SEL0001	RMNH.ARA.11956	811111	http://www.morphbank.net/?id=811111
SP.RMNH.ARA.SEL0001	RMNH.ARA.11956	811113	http://www.morphbank.net/?id=811113
SP.RMNH.ARA.SEL0001	RMNH.ARA.11956	811112	http://www.morphbank.net/?id=811112
SP.RMNH.ARA.SPA0001	RMNH.ARA.12061	812495	http://www.morphbank.net/?id=812495
SP.RMNH.ARA.SPA0001	RMNH.ARA.12061	812494	http://www.morphbank.net/?id=812494
SP.RMNH.ARA.SPA0001	RMNH.ARA.12061	812492	http://www.morphbank.net/?id=812492
SP.RMNH.ARA.SPA0001	RMNH.ARA.12061	812493	http://www.morphbank.net/?id=812493
SP.RMNH.ARA.SPA0002	RMNH.ARA.12062	812497	http://www.morphbank.net/?id=812497
SP.RMNH.ARA.SPA0002	RMNH.ARA.12062	812496	http://www.morphbank.net/?id=812496
SP.RMNH.ARA.SPA0002	RMNH.ARA.12079	813158	http://www.morphbank.net/?id=813158
SP.RMNH.ARA.SPA0002	RMNH.ARA.12079	813159	http://www.morphbank.net/?id=813159
SP.RMNH.ARA.SPA0002	RMNH.ARA.12079	813157	http://www.morphbank.net/?id=813157
SP.RMNH.ARA.SPA0003	RMNH.ARA.12063	812500	http://www.morphbank.net/?id=812500
SP.RMNH.ARA.SPA0003	RMNH.ARA.12063	812499	http://www.morphbank.net/?id=812499
SP.RMNH.ARA.SPA0003	RMNH.ARA.12063	812498	http://www.morphbank.net/?id=812498
SP.RMNH.ARA.SPA0004	RMNH.ARA.12064	812502	http://www.morphbank.net/?id=812502
SP.RMNH.ARA.SPA0004	RMNH.ARA.12064	812501	http://www.morphbank.net/?id=812501
SP.RMNH.ARA.SPA0005	RMNH.ARA.12069	812510	http://www.morphbank.net/?id=812510
SP.RMNH.ARA.SPA0005	RMNH.ARA.12069	812509	http://www.morphbank.net/?id=812509
SP.RMNH.ARA.SPA0006	RMNH.ARA.12081	812517	http://www.morphbank.net/?id=812517
SP.RMNH.ARA.SPA0006	RMNH.ARA.12081	812518	http://www.morphbank.net/?id=812518
SP.RMNH.ARA.SPA0006	RMNH.ARA.12081	812519	http://www.morphbank.net/?id=812519
SP.RMNH.ARA.SPA0007	RMNH.ARA.12082	812520	http://www.morphbank.net/?id=812520
SP.RMNH.ARA.SPA0007	RMNH.ARA.12082	812521	http://www.morphbank.net/?id=812521
SP.RMNH.ARA.SPA0007	RMNH.ARA.12082	812523	http://www.morphbank.net/?id=812523
SP.RMNH.ARA.SPA0007	RMNH.ARA.12082	812524	http://www.morphbank.net/?id=812524
SP.RMNH.ARA.SPA0007	RMNH.ARA.12082	812525	http://www.morphbank.net/?id=812525
SP.RMNH.ARA.SPA0007	RMNH.ARA.12082	812522	http://www.morphbank.net/?id=812522
SP.RMNH.ARA.SPA0008	RMNH.ARA.11952	811108	http://www.morphbank.net/?id=811108
SP.RMNH.ARA.SPA0008	RMNH.ARA.11952	811110	http://www.morphbank.net/?id=811110
SP.RMNH.ARA.SPA0008	RMNH.ARA.11952	811109	http://www.morphbank.net/?id=811109
SP.RMNH.ARA.SYM0001	RMNH.ARA.11608	810708	http://www.morphbank.net/?id=810708
SP.RMNH.ARA.SYM0001	RMNH.ARA.11608	810710	http://www.morphbank.net/?id=810710
SP.RMNH.ARA.SYM0001	RMNH.ARA.11608	810709	http://www.morphbank.net/?id=810709
SP.RMNH.ARA.SYM0001	RMNH.ARA.11641	813161	http://www.morphbank.net/?id=813161
SP.RMNH.ARA.SYM0001	RMNH.ARA.11641	813160	http://www.morphbank.net/?id=813160
SP.RMNH.ARA.SYM0001	RMNH.ARA.12303	813163	http://www.morphbank.net/?id=813163
SP.RMNH.ARA.SYM0001	RMNH.ARA.12303	813162	http://www.morphbank.net/?id=813162
SP.RMNH.ARA.SYM0001	RMNH.ARA.12452	812993	http://www.morphbank.net/?id=812993
SP.RMNH.ARA.SYM0001	RMNH.ARA.12452	812994	http://www.morphbank.net/?id=812994
SP.RMNH.ARA.SYM0002	RMNH.ARA.11866	811010	http://www.morphbank.net/?id=811010
SP.RMNH.ARA.SYM0002	RMNH.ARA.11866	811012	http://www.morphbank.net/?id=811012
SP.RMNH.ARA.SYM0002	RMNH.ARA.11866	811011	http://www.morphbank.net/?id=811011
SP.RMNH.ARA.SYM0003	RMNH.ARA.11430	810245	http://www.morphbank.net/?id=810245
SP.RMNH.ARA.SYM0003	RMNH.ARA.11430	810246	http://www.morphbank.net/?id=810246
SP.RMNH.ARA.SYM0003	RMNH.ARA.11434	810258	http://www.morphbank.net/?id=810258
SP.RMNH.ARA.SYM0003	RMNH.ARA.11434	810259	http://www.morphbank.net/?id=810259
SP.RMNH.ARA.SYM0003	RMNH.ARA.11435	810260	http://www.morphbank.net/?id=810260
SP.RMNH.ARA.SYM0003	RMNH.ARA.11435	810261	http://www.morphbank.net/?id=810261
SP.RMNH.ARA.SYM0003	RMNH.ARA.11436	810262	http://www.morphbank.net/?id=810262
SP.RMNH.ARA.SYM0003	RMNH.ARA.11436	810263	http://www.morphbank.net/?id=810263
SP.RMNH.ARA.SYM0003	RMNH.ARA.11437	810264	http://www.morphbank.net/?id=810264
SP.RMNH.ARA.SYM0003	RMNH.ARA.11437	810265	http://www.morphbank.net/?id=810265
SP.RMNH.ARA.SYM0003	RMNH.ARA.11438	810266	http://www.morphbank.net/?id=810266
SP.RMNH.ARA.SYM0003	RMNH.ARA.11438	810267	http://www.morphbank.net/?id=810267
SP.RMNH.ARA.SYM0003	RMNH.ARA.11459	810315	http://www.morphbank.net/?id=810315
SP.RMNH.ARA.SYM0003	RMNH.ARA.11459	810316	http://www.morphbank.net/?id=810316
SP.RMNH.ARA.SYM0003	RMNH.ARA.11460	810317	http://www.morphbank.net/?id=810317
SP.RMNH.ARA.SYM0003	RMNH.ARA.11460	810318	http://www.morphbank.net/?id=810318
SP.RMNH.ARA.SYM0003	RMNH.ARA.11461	810319	http://www.morphbank.net/?id=810319
SP.RMNH.ARA.SYM0003	RMNH.ARA.11461	810320	http://www.morphbank.net/?id=810320
SP.RMNH.ARA.SYM0003	RMNH.ARA.11469	810343	http://www.morphbank.net/?id=810343
SP.RMNH.ARA.SYM0003	RMNH.ARA.11469	810344	http://www.morphbank.net/?id=810344
SP.RMNH.ARA.SYM0003	RMNH.ARA.11470	810345	http://www.morphbank.net/?id=810345
SP.RMNH.ARA.SYM0003	RMNH.ARA.11470	810346	http://www.morphbank.net/?id=810346
SP.RMNH.ARA.SYM0003	RMNH.ARA.11475	810355	http://www.morphbank.net/?id=810355
SP.RMNH.ARA.SYM0003	RMNH.ARA.11475	810356	http://www.morphbank.net/?id=810356
SP.RMNH.ARA.SYM0003	RMNH.ARA.11476	810357	http://www.morphbank.net/?id=810357
SP.RMNH.ARA.SYM0003	RMNH.ARA.11476	810358	http://www.morphbank.net/?id=810358
SP.RMNH.ARA.SYM0003	RMNH.ARA.11480	810368	http://www.morphbank.net/?id=810368
SP.RMNH.ARA.SYM0003	RMNH.ARA.11480	810369	http://www.morphbank.net/?id=810369
SP.RMNH.ARA.SYM0003	RMNH.ARA.11481	810370	http://www.morphbank.net/?id=810370
SP.RMNH.ARA.SYM0003	RMNH.ARA.11481	810371	http://www.morphbank.net/?id=810371
SP.RMNH.ARA.SYM0003	RMNH.ARA.11487	810391	http://www.morphbank.net/?id=810391
SP.RMNH.ARA.SYM0003	RMNH.ARA.11487	810393	http://www.morphbank.net/?id=810393
SP.RMNH.ARA.SYM0003	RMNH.ARA.11487	810394	http://www.morphbank.net/?id=810394
SP.RMNH.ARA.SYM0003	RMNH.ARA.11487	810392	http://www.morphbank.net/?id=810392
SP.RMNH.ARA.SYM0003	RMNH.ARA.11488	810395	http://www.morphbank.net/?id=810395
SP.RMNH.ARA.SYM0003	RMNH.ARA.11488	810396	http://www.morphbank.net/?id=810396
SP.RMNH.ARA.SYM0003	RMNH.ARA.11489	810397	http://www.morphbank.net/?id=810397
SP.RMNH.ARA.SYM0003	RMNH.ARA.11489	810398	http://www.morphbank.net/?id=810398
SP.RMNH.ARA.SYM0003	RMNH.ARA.11490	810399	http://www.morphbank.net/?id=810399
SP.RMNH.ARA.SYM0003	RMNH.ARA.11490	810400	http://www.morphbank.net/?id=810400
SP.RMNH.ARA.SYM0003	RMNH.ARA.11491	810401	http://www.morphbank.net/?id=810401
SP.RMNH.ARA.SYM0003	RMNH.ARA.11491	810402	http://www.morphbank.net/?id=810402
SP.RMNH.ARA.SYM0003	RMNH.ARA.11492	810403	http://www.morphbank.net/?id=810403
SP.RMNH.ARA.SYM0003	RMNH.ARA.11492	810404	http://www.morphbank.net/?id=810404
SP.RMNH.ARA.SYM0003	RMNH.ARA.11493	810405	http://www.morphbank.net/?id=810405
SP.RMNH.ARA.SYM0003	RMNH.ARA.11493	810407	http://www.morphbank.net/?id=810407
SP.RMNH.ARA.SYM0003	RMNH.ARA.11493	810408	http://www.morphbank.net/?id=810408
SP.RMNH.ARA.SYM0003	RMNH.ARA.11493	810406	http://www.morphbank.net/?id=810406
SP.RMNH.ARA.SYM0003	RMNH.ARA.11494	810409	http://www.morphbank.net/?id=810409
SP.RMNH.ARA.SYM0003	RMNH.ARA.11494	810410	http://www.morphbank.net/?id=810410
SP.RMNH.ARA.SYM0003	RMNH.ARA.11495	810411	http://www.morphbank.net/?id=810411
SP.RMNH.ARA.SYM0003	RMNH.ARA.11495	810412	http://www.morphbank.net/?id=810412
SP.RMNH.ARA.SYM0003	RMNH.ARA.11496	810413	http://www.morphbank.net/?id=810413
SP.RMNH.ARA.SYM0003	RMNH.ARA.11496	810414	http://www.morphbank.net/?id=810414
SP.RMNH.ARA.SYM0003	RMNH.ARA.11501	810429	http://www.morphbank.net/?id=810429
SP.RMNH.ARA.SYM0003	RMNH.ARA.11501	810430	http://www.morphbank.net/?id=810430
SP.RMNH.ARA.SYM0003	RMNH.ARA.12038	812473	http://www.morphbank.net/?id=812473
SP.RMNH.ARA.SYM0003	RMNH.ARA.12038	812474	http://www.morphbank.net/?id=812474
SP.RMNH.ARA.SYM0003	RMNH.ARA.12038	812476	http://www.morphbank.net/?id=812476
SP.RMNH.ARA.SYM0003	RMNH.ARA.12038	812477	http://www.morphbank.net/?id=812477
SP.RMNH.ARA.SYM0003	RMNH.ARA.12038	812475	http://www.morphbank.net/?id=812475
SP.RMNH.ARA.SYM0003	RMNH.ARA.12238	813164	http://www.morphbank.net/?id=813164
SP.RMNH.ARA.SYM0003	RMNH.ARA.12575	813035	http://www.morphbank.net/?id=813035
SP.RMNH.ARA.SYM0003	RMNH.ARA.12575	813037	http://www.morphbank.net/?id=813037
SP.RMNH.ARA.SYM0003	RMNH.ARA.12575	813036	http://www.morphbank.net/?id=813036
SP.RMNH.ARA.SYM0004	RMNH.ARA.12242	812748	http://www.morphbank.net/?id=812748
SP.RMNH.ARA.SYM0004	RMNH.ARA.12242	812749	http://www.morphbank.net/?id=812749
SP.RMNH.ARA.SYM0004	RMNH.ARA.12242	812750	http://www.morphbank.net/?id=812750
SP.RMNH.ARA.SYM0004	RMNH.ARA.12297	812808	http://www.morphbank.net/?id=812808
SP.RMNH.ARA.SYM0004	RMNH.ARA.12297	812809	http://www.morphbank.net/?id=812809
SP.RMNH.ARA.SYM0004	RMNH.ARA.12297	812807	http://www.morphbank.net/?id=812807
SP.RMNH.ARA.TEL0001	RMNH.ARA.11622	810734	http://www.morphbank.net/?id=810734
SP.RMNH.ARA.TEL0001	RMNH.ARA.11622	810735	http://www.morphbank.net/?id=810735
SP.RMNH.ARA.TEL0001	RMNH.ARA.11622	810737	http://www.morphbank.net/?id=810737
SP.RMNH.ARA.TEL0001	RMNH.ARA.11622	810738	http://www.morphbank.net/?id=810738
SP.RMNH.ARA.TEL0001	RMNH.ARA.11622	810739	http://www.morphbank.net/?id=810739
SP.RMNH.ARA.TEL0001	RMNH.ARA.11622	810736	http://www.morphbank.net/?id=810736
SP.RMNH.ARA.TEB0001	RMNH.ARA.12149	812614	http://www.morphbank.net/?id=812614
SP.RMNH.ARA.TEB0001	RMNH.ARA.12149	812615	http://www.morphbank.net/?id=812615
SP.RMNH.ARA.TEB0001	RMNH.ARA.12149	812616	http://www.morphbank.net/?id=812616
SP.RMNH.ARA.TEB0001	RMNH.ARA.12149	812617	http://www.morphbank.net/?id=812617
SP.RMNH.ARA.TEB0001	RMNH.ARA.12149	812618	http://www.morphbank.net/?id=812618
SP.RMNH.ARA.TEB0001	RMNH.ARA.12567	813021	http://www.morphbank.net/?id=813021
SP.RMNH.ARA.TEB0001	RMNH.ARA.12567	813022	http://www.morphbank.net/?id=813022
SP.RMNH.ARA.TEB0001	RMNH.ARA.12567	813020	http://www.morphbank.net/?id=813020
SP.RMNH.ARA.TET0002	RMNH.ARA.11519	810475	http://www.morphbank.net/?id=810475
SP.RMNH.ARA.TET0002	RMNH.ARA.11519	810477	http://www.morphbank.net/?id=810477
SP.RMNH.ARA.TET0002	RMNH.ARA.11519	810476	http://www.morphbank.net/?id=810476
SP.RMNH.ARA.TET0002	RMNH.ARA.11528	810501	http://www.morphbank.net/?id=810501
SP.RMNH.ARA.TET0002	RMNH.ARA.11528	810502	http://www.morphbank.net/?id=810502
SP.RMNH.ARA.TET0002	RMNH.ARA.11528	810503	http://www.morphbank.net/?id=810503
SP.RMNH.ARA.TET0002	RMNH.ARA.11528	810504	http://www.morphbank.net/?id=810504
SP.RMNH.ARA.TET0002	RMNH.ARA.11528	810505	http://www.morphbank.net/?id=810505
SP.RMNH.ARA.TET0002	RMNH.ARA.11528	810506	http://www.morphbank.net/?id=810506
SP.RMNH.ARA.TET0002	RMNH.ARA.11771	813165	http://www.morphbank.net/?id=813165
SP.RMNH.ARA.TET0002	RMNH.ARA.11771	813166	http://www.morphbank.net/?id=813166
SP.RMNH.ARA.TET0002	RMNH.ARA.11771	813167	http://www.morphbank.net/?id=813167
SP.RMNH.ARA.TET0002	RMNH.ARA.11771	813168	http://www.morphbank.net/?id=813168
SP.RMNH.ARA.TET0002	RMNH.ARA.11771	813169	http://www.morphbank.net/?id=813169
SP.RMNH.ARA.TET0002	RMNH.ARA.11771	813170	http://www.morphbank.net/?id=813170
SP.RMNH.ARA.TET0002	RMNH.ARA.11831	813172	http://www.morphbank.net/?id=813172
SP.RMNH.ARA.TET0002	RMNH.ARA.11831	813173	http://www.morphbank.net/?id=813173
SP.RMNH.ARA.TET0002	RMNH.ARA.11831	813171	http://www.morphbank.net/?id=813171
SP.RMNH.ARA.TET0002	RMNH.ARA.12192	813174	http://www.morphbank.net/?id=813174
SP.RMNH.ARA.TET0003	RMNH.ARA.11522	810486	http://www.morphbank.net/?id=810486
SP.RMNH.ARA.TET0003	RMNH.ARA.11522	810488	http://www.morphbank.net/?id=810488
SP.RMNH.ARA.TET0003	RMNH.ARA.11522	810487	http://www.morphbank.net/?id=810487
SP.RMNH.ARA.TET0003	RMNH.ARA.11537	810529	http://www.morphbank.net/?id=810529
SP.RMNH.ARA.TET0003	RMNH.ARA.11537	810530	http://www.morphbank.net/?id=810530
SP.RMNH.ARA.TET0003	RMNH.ARA.11537	810531	http://www.morphbank.net/?id=810531
SP.RMNH.ARA.TET0003	RMNH.ARA.11537	810532	http://www.morphbank.net/?id=810532
SP.RMNH.ARA.TET0003	RMNH.ARA.11537	810533	http://www.morphbank.net/?id=810533
SP.RMNH.ARA.TET0003	RMNH.ARA.11537	810534	http://www.morphbank.net/?id=810534
SP.RMNH.ARA.TET0003	RMNH.ARA.11537	810535	http://www.morphbank.net/?id=810535
SP.RMNH.ARA.TET0003	RMNH.ARA.11842	813175	http://www.morphbank.net/?id=813175
SP.RMNH.ARA.TET0003	RMNH.ARA.11842	813176	http://www.morphbank.net/?id=813176
SP.RMNH.ARA.TET0003	RMNH.ARA.11842	813177	http://www.morphbank.net/?id=813177
SP.RMNH.ARA.TET0003	RMNH.ARA.11842	813178	http://www.morphbank.net/?id=813178
SP.RMNH.ARA.TET0003	RMNH.ARA.11842	813179	http://www.morphbank.net/?id=813179
SP.RMNH.ARA.TET0003	RMNH.ARA.11842	813180	http://www.morphbank.net/?id=813180
SP.RMNH.ARA.TET0003	RMNH.ARA.12686	813182	http://www.morphbank.net/?id=813182
SP.RMNH.ARA.TET0003	RMNH.ARA.12686	813183	http://www.morphbank.net/?id=813183
SP.RMNH.ARA.TET0003	RMNH.ARA.12686	813181	http://www.morphbank.net/?id=813181
SP.RMNH.ARA.TET0004	RMNH.ARA.11525	810492	http://www.morphbank.net/?id=810492
SP.RMNH.ARA.TET0004	RMNH.ARA.11525	810494	http://www.morphbank.net/?id=810494
SP.RMNH.ARA.TET0004	RMNH.ARA.11525	810493	http://www.morphbank.net/?id=810493
SP.RMNH.ARA.TET0004	RMNH.ARA.11598	810694	http://www.morphbank.net/?id=810694
SP.RMNH.ARA.TET0004	RMNH.ARA.11598	810695	http://www.morphbank.net/?id=810695
SP.RMNH.ARA.TET0004	RMNH.ARA.11598	810697	http://www.morphbank.net/?id=810697
SP.RMNH.ARA.TET0004	RMNH.ARA.11598	810698	http://www.morphbank.net/?id=810698
SP.RMNH.ARA.TET0004	RMNH.ARA.11598	810696	http://www.morphbank.net/?id=810696
SP.RMNH.ARA.TET0004	RMNH.ARA.12388	813185	http://www.morphbank.net/?id=813185
SP.RMNH.ARA.TET0004	RMNH.ARA.12388	813186	http://www.morphbank.net/?id=813186
SP.RMNH.ARA.TET0004	RMNH.ARA.12388	813184	http://www.morphbank.net/?id=813184
SP.RMNH.ARA.TET0005	RMNH.ARA.11526	810495	http://www.morphbank.net/?id=810495
SP.RMNH.ARA.TET0005	RMNH.ARA.11526	810497	http://www.morphbank.net/?id=810497
SP.RMNH.ARA.TET0005	RMNH.ARA.11526	810496	http://www.morphbank.net/?id=810496
SP.RMNH.ARA.TET0005	RMNH.ARA.11811	810956	http://www.morphbank.net/?id=810956
SP.RMNH.ARA.TET0005	RMNH.ARA.11811	810957	http://www.morphbank.net/?id=810957
SP.RMNH.ARA.TET0005	RMNH.ARA.11811	810959	http://www.morphbank.net/?id=810959
SP.RMNH.ARA.TET0005	RMNH.ARA.11811	810960	http://www.morphbank.net/?id=810960
SP.RMNH.ARA.TET0005	RMNH.ARA.11811	810958	http://www.morphbank.net/?id=810958
SP.RMNH.ARA.TET0005	RMNH.ARA.11841	813188	http://www.morphbank.net/?id=813188
SP.RMNH.ARA.TET0005	RMNH.ARA.11841	813187	http://www.morphbank.net/?id=813187
SP.RMNH.ARA.TET0005	RMNH.ARA.11986	813191	http://www.morphbank.net/?id=813191
SP.RMNH.ARA.TET0005	RMNH.ARA.11986	813190	http://www.morphbank.net/?id=813190
SP.RMNH.ARA.TET0005	RMNH.ARA.11986	813192	http://www.morphbank.net/?id=813192
SP.RMNH.ARA.TET0005	RMNH.ARA.11986	813189	http://www.morphbank.net/?id=813189
SP.RMNH.ARA.TET0006	RMNH.ARA.11536	810525	http://www.morphbank.net/?id=810525
SP.RMNH.ARA.TET0006	RMNH.ARA.11536	810526	http://www.morphbank.net/?id=810526
SP.RMNH.ARA.TET0006	RMNH.ARA.11536	810528	http://www.morphbank.net/?id=810528
SP.RMNH.ARA.TET0006	RMNH.ARA.11536	810527	http://www.morphbank.net/?id=810527
SP.RMNH.ARA.TET0006	RMNH.ARA.11685	813195	http://www.morphbank.net/?id=813195
SP.RMNH.ARA.TET0006	RMNH.ARA.11685	813194	http://www.morphbank.net/?id=813194
SP.RMNH.ARA.TET0006	RMNH.ARA.11685	813196	http://www.morphbank.net/?id=813196
SP.RMNH.ARA.TET0006	RMNH.ARA.11685	813193	http://www.morphbank.net/?id=813193
SP.RMNH.ARA.TET0006	RMNH.ARA.12136	812598	http://www.morphbank.net/?id=812598
SP.RMNH.ARA.TET0006	RMNH.ARA.12136	812599	http://www.morphbank.net/?id=812599
SP.RMNH.ARA.TET0006	RMNH.ARA.12136	812597	http://www.morphbank.net/?id=812597
SP.RMNH.ARA.TET0006	RMNH.ARA.12173	812658	http://www.morphbank.net/?id=812658
SP.RMNH.ARA.TET0006	RMNH.ARA.12173	812659	http://www.morphbank.net/?id=812659
SP.RMNH.ARA.TET0006	RMNH.ARA.12173	812660	http://www.morphbank.net/?id=812660
SP.RMNH.ARA.TET0006	RMNH.ARA.12173	812661	http://www.morphbank.net/?id=812661
SP.RMNH.ARA.TET0006	RMNH.ARA.12173	812662	http://www.morphbank.net/?id=812662
SP.RMNH.ARA.TET0006	RMNH.ARA.12173	812663	http://www.morphbank.net/?id=812663
SP.RMNH.ARA.TET0006	RMNH.ARA.12173	812664	http://www.morphbank.net/?id=812664
SP.RMNH.ARA.TET0007	RMNH.ARA.11585	810674	http://www.morphbank.net/?id=810674
SP.RMNH.ARA.TET0007	RMNH.ARA.11585	810677	http://www.morphbank.net/?id=810677
SP.RMNH.ARA.TET0007	RMNH.ARA.11585	810676	http://www.morphbank.net/?id=810676
SP.RMNH.ARA.TET0007	RMNH.ARA.11585	810675	http://www.morphbank.net/?id=810675
SP.RMNH.ARA.TET0007	RMNH.ARA.11601	813197	http://www.morphbank.net/?id=813197
SP.RMNH.ARA.TET0007	RMNH.ARA.11601	813198	http://www.morphbank.net/?id=813198
SP.RMNH.ARA.TET0007	RMNH.ARA.11601	813199	http://www.morphbank.net/?id=813199
SP.RMNH.ARA.TET0007	RMNH.ARA.11601	813200	http://www.morphbank.net/?id=813200
SP.RMNH.ARA.TET0007	RMNH.ARA.11601	813201	http://www.morphbank.net/?id=813201
SP.RMNH.ARA.TET0007	RMNH.ARA.11638	810750	http://www.morphbank.net/?id=810750
SP.RMNH.ARA.TET0007	RMNH.ARA.11638	810752	http://www.morphbank.net/?id=810752
SP.RMNH.ARA.TET0007	RMNH.ARA.11638	810751	http://www.morphbank.net/?id=810751
SP.RMNH.ARA.TET0007	RMNH.ARA.11638	810753	http://www.morphbank.net/?id=810753
SP.RMNH.ARA.TET0007	RMNH.ARA.11638	810754	http://www.morphbank.net/?id=810754
SP.RMNH.ARA.TET0007	RMNH.ARA.11638	810755	http://www.morphbank.net/?id=810755
SP.RMNH.ARA.TET0007	RMNH.ARA.11638	810756	http://www.morphbank.net/?id=810756
SP.RMNH.ARA.TET0007	RMNH.ARA.11917	813203	http://www.morphbank.net/?id=813203
SP.RMNH.ARA.TET0007	RMNH.ARA.11917	813204	http://www.morphbank.net/?id=813204
SP.RMNH.ARA.TET0007	RMNH.ARA.11917	813202	http://www.morphbank.net/?id=813202
SP.RMNH.ARA.TET0013	RMNH.ARA.11893	811045	http://www.morphbank.net/?id=811045
SP.RMNH.ARA.TET0013	RMNH.ARA.11893	811046	http://www.morphbank.net/?id=811046
SP.RMNH.ARA.TET0013	RMNH.ARA.11893	811048	http://www.morphbank.net/?id=811048
SP.RMNH.ARA.TET0013	RMNH.ARA.11893	811049	http://www.morphbank.net/?id=811049
SP.RMNH.ARA.TET0013	RMNH.ARA.11893	811047	http://www.morphbank.net/?id=811047
SP.RMNH.ARA.TET0014	RMNH.ARA.12087	812542	http://www.morphbank.net/?id=812542
SP.RMNH.ARA.TET0014	RMNH.ARA.12087	812543	http://www.morphbank.net/?id=812543
SP.RMNH.ARA.TET0014	RMNH.ARA.12087	812544	http://www.morphbank.net/?id=812544
SP.RMNH.ARA.TET0014	RMNH.ARA.12087	812545	http://www.morphbank.net/?id=812545
SP.RMNH.ARA.TET0014	RMNH.ARA.12087	812546	http://www.morphbank.net/?id=812546
SP.RMNH.ARA.TET0014	RMNH.ARA.12229	812734	http://www.morphbank.net/?id=812734
SP.RMNH.ARA.TET0014	RMNH.ARA.12229	812735	http://www.morphbank.net/?id=812735
SP.RMNH.ARA.TET0014	RMNH.ARA.12229	812733	http://www.morphbank.net/?id=812733
SP.RMNH.ARA.TET0014	RMNH.ARA.12568	812540	http://www.morphbank.net/?id=812540
SP.RMNH.ARA.TET0014	RMNH.ARA.12568	812541	http://www.morphbank.net/?id=812541
SP.RMNH.ARA.TET0014	RMNH.ARA.12568	812539	http://www.morphbank.net/?id=812539
SP.RMNH.ARA.TET0017	RMNH.ARA.12210	812715	http://www.morphbank.net/?id=812715
SP.RMNH.ARA.TET0017	RMNH.ARA.12210	812716	http://www.morphbank.net/?id=812716
SP.RMNH.ARA.TET0017	RMNH.ARA.12210	812714	http://www.morphbank.net/?id=812714
SP.RMNH.ARA.TET0020	RMNH.ARA.12401	812904	http://www.morphbank.net/?id=812904
SP.RMNH.ARA.TET0020	RMNH.ARA.12401	812905	http://www.morphbank.net/?id=812905
SP.RMNH.ARA.TET0020	RMNH.ARA.12401	812903	http://www.morphbank.net/?id=812903
SP.RMNH.ARA.TET0020	RMNH.ARA.12403	812906	http://www.morphbank.net/?id=812906
SP.RMNH.ARA.TET0020	RMNH.ARA.12403	812909	http://www.morphbank.net/?id=812909
SP.RMNH.ARA.TET0020	RMNH.ARA.12403	812907	http://www.morphbank.net/?id=812907
SP.RMNH.ARA.TET0020	RMNH.ARA.12403	812908	http://www.morphbank.net/?id=812908
SP.RMNH.ARA.TET0020	RMNH.ARA.12403	812910	http://www.morphbank.net/?id=812910
SP.RMNH.ARA.TET0020	RMNH.ARA.12403	812911	http://www.morphbank.net/?id=812911
SP.RMNH.ARA.TET0020	RMNH.ARA.12403	812912	http://www.morphbank.net/?id=812912
SP.RMNH.ARA.TET0021	RMNH.ARA.12453	812995	http://www.morphbank.net/?id=812995
SP.RMNH.ARA.TET0021	RMNH.ARA.12453	812996	http://www.morphbank.net/?id=812996
SP.RMNH.ARA.TET0021	RMNH.ARA.12453	812997	http://www.morphbank.net/?id=812997
SP.RMNH.ARA.TET0021	RMNH.ARA.12453	812998	http://www.morphbank.net/?id=812998
SP.RMNH.ARA.TET0021	RMNH.ARA.12453	812999	http://www.morphbank.net/?id=812999
SP.RMNH.ARA.TET0024	RMNH.ARA.11565	810621	http://www.morphbank.net/?id=810621
SP.RMNH.ARA.TET0024	RMNH.ARA.11565	810623	http://www.morphbank.net/?id=810623
SP.RMNH.ARA.TET0024	RMNH.ARA.11565	810622	http://www.morphbank.net/?id=810622
SP.RMNH.ARA.TET0024	RMNH.ARA.12343	812842	http://www.morphbank.net/?id=812842
SP.RMNH.ARA.TET0024	RMNH.ARA.12343	812843	http://www.morphbank.net/?id=812843
SP.RMNH.ARA.TET0024	RMNH.ARA.12343	812841	http://www.morphbank.net/?id=812841
SP.RMNH.ARA.THD0001	RMNH.ARA.11518	810474	http://www.morphbank.net/?id=810474
SP.RMNH.ARA.THD0001	RMNH.ARA.11518	810473	http://www.morphbank.net/?id=810473
SP.RMNH.ARA.THD0002	RMNH.ARA.11524	810489	http://www.morphbank.net/?id=810489
SP.RMNH.ARA.THD0002	RMNH.ARA.11524	810491	http://www.morphbank.net/?id=810491
SP.RMNH.ARA.THD0002	RMNH.ARA.11524	810490	http://www.morphbank.net/?id=810490
SP.RMNH.ARA.THD0002	RMNH.ARA.11693	810793	http://www.morphbank.net/?id=810793
SP.RMNH.ARA.THD0002	RMNH.ARA.11693	810794	http://www.morphbank.net/?id=810794
SP.RMNH.ARA.THD0002	RMNH.ARA.11693	810796	http://www.morphbank.net/?id=810796
SP.RMNH.ARA.THD0002	RMNH.ARA.11693	810797	http://www.morphbank.net/?id=810797
SP.RMNH.ARA.THD0002	RMNH.ARA.11693	810798	http://www.morphbank.net/?id=810798
SP.RMNH.ARA.THD0002	RMNH.ARA.11693	810795	http://www.morphbank.net/?id=810795
SP.RMNH.ARA.THD0003	RMNH.ARA.11527	810498	http://www.morphbank.net/?id=810498
SP.RMNH.ARA.THD0003	RMNH.ARA.11527	810500	http://www.morphbank.net/?id=810500
SP.RMNH.ARA.THD0003	RMNH.ARA.11527	810499	http://www.morphbank.net/?id=810499
SP.RMNH.ARA.THD0003	RMNH.ARA.11768	810870	http://www.morphbank.net/?id=810870
SP.RMNH.ARA.THD0003	RMNH.ARA.11768	810872	http://www.morphbank.net/?id=810872
SP.RMNH.ARA.THD0003	RMNH.ARA.11768	810871	http://www.morphbank.net/?id=810871
SP.RMNH.ARA.THD0003	RMNH.ARA.12330	812831	http://www.morphbank.net/?id=812831
SP.RMNH.ARA.THD0003	RMNH.ARA.12330	812832	http://www.morphbank.net/?id=812832
SP.RMNH.ARA.THD0003	RMNH.ARA.12330	812830	http://www.morphbank.net/?id=812830
SP.RMNH.ARA.THD0004	RMNH.ARA.11533	810516	http://www.morphbank.net/?id=810516
SP.RMNH.ARA.THD0004	RMNH.ARA.11533	810517	http://www.morphbank.net/?id=810517
SP.RMNH.ARA.THD0004	RMNH.ARA.11533	810519	http://www.morphbank.net/?id=810519
SP.RMNH.ARA.THD0004	RMNH.ARA.11533	810520	http://www.morphbank.net/?id=810520
SP.RMNH.ARA.THD0004	RMNH.ARA.11533	810521	http://www.morphbank.net/?id=810521
SP.RMNH.ARA.THD0004	RMNH.ARA.11533	810518	http://www.morphbank.net/?id=810518
SP.RMNH.ARA.THD0004	RMNH.ARA.11550	810576	http://www.morphbank.net/?id=810576
SP.RMNH.ARA.THD0004	RMNH.ARA.11550	810578	http://www.morphbank.net/?id=810578
SP.RMNH.ARA.THD0004	RMNH.ARA.11550	810577	http://www.morphbank.net/?id=810577
SP.RMNH.ARA.THD0005	RMNH.ARA.11545	810562	http://www.morphbank.net/?id=810562
SP.RMNH.ARA.THD0005	RMNH.ARA.11545	810563	http://www.morphbank.net/?id=810563
SP.RMNH.ARA.THD0005	RMNH.ARA.11545	810565	http://www.morphbank.net/?id=810565
SP.RMNH.ARA.THD0005	RMNH.ARA.11545	810566	http://www.morphbank.net/?id=810566
SP.RMNH.ARA.THD0005	RMNH.ARA.11545	810567	http://www.morphbank.net/?id=810567
SP.RMNH.ARA.THD0005	RMNH.ARA.11545	810564	http://www.morphbank.net/?id=810564
SP.RMNH.ARA.THD0005	RMNH.ARA.11604	810705	http://www.morphbank.net/?id=810705
SP.RMNH.ARA.THD0005	RMNH.ARA.11604	810707	http://www.morphbank.net/?id=810707
SP.RMNH.ARA.THD0005	RMNH.ARA.11604	810706	http://www.morphbank.net/?id=810706
SP.RMNH.ARA.THD0005	RMNH.ARA.11701	813205	http://www.morphbank.net/?id=813205
SP.RMNH.ARA.THD0005	RMNH.ARA.11701	813206	http://www.morphbank.net/?id=813206
SP.RMNH.ARA.THD0005	RMNH.ARA.11701	813207	http://www.morphbank.net/?id=813207
SP.RMNH.ARA.THD0005	RMNH.ARA.11701	813208	http://www.morphbank.net/?id=813208
SP.RMNH.ARA.THD0005	RMNH.ARA.11701	813209	http://www.morphbank.net/?id=813209
SP.RMNH.ARA.THD0005	RMNH.ARA.12181	813210	http://www.morphbank.net/?id=813210
SP.RMNH.ARA.THD0005	RMNH.ARA.12181	813211	http://www.morphbank.net/?id=813211
SP.RMNH.ARA.THD0005	RMNH.ARA.12181	813212	http://www.morphbank.net/?id=813212
SP.RMNH.ARA.THD0007	RMNH.ARA.11554	810590	http://www.morphbank.net/?id=810590
SP.RMNH.ARA.THD0007	RMNH.ARA.11554	810591	http://www.morphbank.net/?id=810591
SP.RMNH.ARA.THD0007	RMNH.ARA.11554	810593	http://www.morphbank.net/?id=810593
SP.RMNH.ARA.THD0007	RMNH.ARA.11554	810594	http://www.morphbank.net/?id=810594
SP.RMNH.ARA.THD0007	RMNH.ARA.11554	810592	http://www.morphbank.net/?id=810592
SP.RMNH.ARA.THD0007	RMNH.ARA.11624	810740	http://www.morphbank.net/?id=810740
SP.RMNH.ARA.THD0007	RMNH.ARA.11624	810742	http://www.morphbank.net/?id=810742
SP.RMNH.ARA.THD0007	RMNH.ARA.11624	810741	http://www.morphbank.net/?id=810741
SP.RMNH.ARA.THD0007	RMNH.ARA.11766	813321	http://www.morphbank.net/?id=813321
SP.RMNH.ARA.THD0007	RMNH.ARA.11766	813320	http://www.morphbank.net/?id=813320
SP.RMNH.ARA.THD0007	RMNH.ARA.11766	813319	http://www.morphbank.net/?id=813319
SP.RMNH.ARA.THD0007	RMNH.ARA.11766	813322	http://www.morphbank.net/?id=813322
SP.RMNH.ARA.THD0007	RMNH.ARA.11766	813318	http://www.morphbank.net/?id=813318
SP.RMNH.ARA.THD0007	RMNH.ARA.11845	810995	http://www.morphbank.net/?id=810995
SP.RMNH.ARA.THD0007	RMNH.ARA.11845	810996	http://www.morphbank.net/?id=810996
SP.RMNH.ARA.THD0007	RMNH.ARA.11845	810998	http://www.morphbank.net/?id=810998
SP.RMNH.ARA.THD0007	RMNH.ARA.11845	810999	http://www.morphbank.net/?id=810999
SP.RMNH.ARA.THD0007	RMNH.ARA.11845	810997	http://www.morphbank.net/?id=810997
SP.RMNH.ARA.THD0007	RMNH.ARA.11934	813214	http://www.morphbank.net/?id=813214
SP.RMNH.ARA.THD0007	RMNH.ARA.11934	813215	http://www.morphbank.net/?id=813215
SP.RMNH.ARA.THD0007	RMNH.ARA.11934	813213	http://www.morphbank.net/?id=813213
SP.RMNH.ARA.THD0007	RMNH.ARA.12194	813217	http://www.morphbank.net/?id=813217
SP.RMNH.ARA.THD0007	RMNH.ARA.12194	813218	http://www.morphbank.net/?id=813218
SP.RMNH.ARA.THD0007	RMNH.ARA.12194	813216	http://www.morphbank.net/?id=813216
SP.RMNH.ARA.THD0007	RMNH.ARA.12264	813219	http://www.morphbank.net/?id=813219
SP.RMNH.ARA.THD0007	RMNH.ARA.12264	813220	http://www.morphbank.net/?id=813220
SP.RMNH.ARA.THD0007	RMNH.ARA.12264	813221	http://www.morphbank.net/?id=813221
SP.RMNH.ARA.THD0007	RMNH.ARA.12264	813222	http://www.morphbank.net/?id=813222
SP.RMNH.ARA.THD0007	RMNH.ARA.12264	813223	http://www.morphbank.net/?id=813223
SP.RMNH.ARA.THD0008	RMNH.ARA.11562	810617	http://www.morphbank.net/?id=810617
SP.RMNH.ARA.THD0008	RMNH.ARA.11562	810619	http://www.morphbank.net/?id=810619
SP.RMNH.ARA.THD0008	RMNH.ARA.11562	810618	http://www.morphbank.net/?id=810618
SP.RMNH.ARA.THD0008	RMNH.ARA.11791	813225	http://www.morphbank.net/?id=813225
SP.RMNH.ARA.THD0008	RMNH.ARA.11791	813226	http://www.morphbank.net/?id=813226
SP.RMNH.ARA.THD0008	RMNH.ARA.11791	813224	http://www.morphbank.net/?id=813224
SP.RMNH.ARA.THD0008	RMNH.ARA.11975	811126	http://www.morphbank.net/?id=811126
SP.RMNH.ARA.THD0008	RMNH.ARA.11975	811127	http://www.morphbank.net/?id=811127
SP.RMNH.ARA.THD0008	RMNH.ARA.11975	811129	http://www.morphbank.net/?id=811129
SP.RMNH.ARA.THD0008	RMNH.ARA.11975	811130	http://www.morphbank.net/?id=811130
SP.RMNH.ARA.THD0008	RMNH.ARA.11975	811131	http://www.morphbank.net/?id=811131
SP.RMNH.ARA.THD0008	RMNH.ARA.11975	811128	http://www.morphbank.net/?id=811128
SP.RMNH.ARA.THD0010	RMNH.ARA.11566	810624	http://www.morphbank.net/?id=810624
SP.RMNH.ARA.THD0010	RMNH.ARA.11566	810626	http://www.morphbank.net/?id=810626
SP.RMNH.ARA.THD0010	RMNH.ARA.11566	810625	http://www.morphbank.net/?id=810625
SP.RMNH.ARA.THD0010	RMNH.ARA.11704	813228	http://www.morphbank.net/?id=813228
SP.RMNH.ARA.THD0010	RMNH.ARA.11704	813229	http://www.morphbank.net/?id=813229
SP.RMNH.ARA.THD0010	RMNH.ARA.11704	813227	http://www.morphbank.net/?id=813227
SP.RMNH.ARA.THD0010	RMNH.ARA.12202	813230	http://www.morphbank.net/?id=813230
SP.RMNH.ARA.THD0010	RMNH.ARA.12202	813231	http://www.morphbank.net/?id=813231
SP.RMNH.ARA.THD0010	RMNH.ARA.12202	813232	http://www.morphbank.net/?id=813232
SP.RMNH.ARA.THD0010	RMNH.ARA.12292	812802	http://www.morphbank.net/?id=812802
SP.RMNH.ARA.THD0010	RMNH.ARA.12292	812803	http://www.morphbank.net/?id=812803
SP.RMNH.ARA.THD0010	RMNH.ARA.12292	812804	http://www.morphbank.net/?id=812804
SP.RMNH.ARA.THD0010	RMNH.ARA.12292	812805	http://www.morphbank.net/?id=812805
SP.RMNH.ARA.THD0010	RMNH.ARA.12292	812806	http://www.morphbank.net/?id=812806
SP.RMNH.ARA.THD0011	RMNH.ARA.12390	813271	http://www.morphbank.net/?id=813271
SP.RMNH.ARA.THD0011	RMNH.ARA.12390	813272	http://www.morphbank.net/?id=813272
SP.RMNH.ARA.THD0011	RMNH.ARA.12390	813273	http://www.morphbank.net/?id=813273
SP.RMNH.ARA.THD0011	RMNH.ARA.12390	813274	http://www.morphbank.net/?id=813274
SP.RMNH.ARA.THD0011	RMNH.ARA.12390	813275	http://www.morphbank.net/?id=813275
SP.RMNH.ARA.THD0012	RMNH.ARA.11576	810654	http://www.morphbank.net/?id=810654
SP.RMNH.ARA.THD0012	RMNH.ARA.11576	810655	http://www.morphbank.net/?id=810655
SP.RMNH.ARA.THD0012	RMNH.ARA.11576	810656	http://www.morphbank.net/?id=810656
SP.RMNH.ARA.THD0012	RMNH.ARA.11576	810657	http://www.morphbank.net/?id=810657
SP.RMNH.ARA.THD0012	RMNH.ARA.11576	810658	http://www.morphbank.net/?id=810658
SP.RMNH.ARA.THD0012	RMNH.ARA.11576	810659	http://www.morphbank.net/?id=810659
SP.RMNH.ARA.THD0012	RMNH.ARA.11611	810716	http://www.morphbank.net/?id=810716
SP.RMNH.ARA.THD0012	RMNH.ARA.11611	810718	http://www.morphbank.net/?id=810718
SP.RMNH.ARA.THD0012	RMNH.ARA.11611	810717	http://www.morphbank.net/?id=810717
SP.RMNH.ARA.THD0012	RMNH.ARA.11646	810764	http://www.morphbank.net/?id=810764
SP.RMNH.ARA.THD0012	RMNH.ARA.11646	810766	http://www.morphbank.net/?id=810766
SP.RMNH.ARA.THD0012	RMNH.ARA.11646	810765	http://www.morphbank.net/?id=810765
SP.RMNH.ARA.THD0012	RMNH.ARA.11695	813233	http://www.morphbank.net/?id=813233
SP.RMNH.ARA.THD0012	RMNH.ARA.11695	813234	http://www.morphbank.net/?id=813234
SP.RMNH.ARA.THD0012	RMNH.ARA.11695	813235	http://www.morphbank.net/?id=813235
SP.RMNH.ARA.THD0012	RMNH.ARA.11695	813236	http://www.morphbank.net/?id=813236
SP.RMNH.ARA.THD0012	RMNH.ARA.11695	813237	http://www.morphbank.net/?id=813237
SP.RMNH.ARA.THD0013	RMNH.ARA.11584	810667	http://www.morphbank.net/?id=810667
SP.RMNH.ARA.THD0013	RMNH.ARA.11584	810668	http://www.morphbank.net/?id=810668
SP.RMNH.ARA.THD0013	RMNH.ARA.11584	810669	http://www.morphbank.net/?id=810669
SP.RMNH.ARA.THD0013	RMNH.ARA.11584	810670	http://www.morphbank.net/?id=810670
SP.RMNH.ARA.THD0013	RMNH.ARA.11584	810671	http://www.morphbank.net/?id=810671
SP.RMNH.ARA.THD0013	RMNH.ARA.11584	810672	http://www.morphbank.net/?id=810672
SP.RMNH.ARA.THD0013	RMNH.ARA.11584	810673	http://www.morphbank.net/?id=810673
SP.RMNH.ARA.THD0013	RMNH.ARA.11814	810964	http://www.morphbank.net/?id=810964
SP.RMNH.ARA.THD0013	RMNH.ARA.11814	810966	http://www.morphbank.net/?id=810966
SP.RMNH.ARA.THD0013	RMNH.ARA.11814	810965	http://www.morphbank.net/?id=810965
SP.RMNH.ARA.THD0014	RMNH.ARA.11594	810691	http://www.morphbank.net/?id=810691
SP.RMNH.ARA.THD0014	RMNH.ARA.11594	810693	http://www.morphbank.net/?id=810693
SP.RMNH.ARA.THD0014	RMNH.ARA.11594	810692	http://www.morphbank.net/?id=810692
SP.RMNH.ARA.THD0014	RMNH.ARA.11610	810711	http://www.morphbank.net/?id=810711
SP.RMNH.ARA.THD0014	RMNH.ARA.11610	810712	http://www.morphbank.net/?id=810712
SP.RMNH.ARA.THD0014	RMNH.ARA.11610	810714	http://www.morphbank.net/?id=810714
SP.RMNH.ARA.THD0014	RMNH.ARA.11610	810715	http://www.morphbank.net/?id=810715
SP.RMNH.ARA.THD0014	RMNH.ARA.11610	810713	http://www.morphbank.net/?id=810713
SP.RMNH.ARA.THD0014	RMNH.ARA.11767	813238	http://www.morphbank.net/?id=813238
SP.RMNH.ARA.THD0014	RMNH.ARA.11767	813239	http://www.morphbank.net/?id=813239
SP.RMNH.ARA.THD0014	RMNH.ARA.11767	813240	http://www.morphbank.net/?id=813240
SP.RMNH.ARA.THD0014	RMNH.ARA.11767	813241	http://www.morphbank.net/?id=813241
SP.RMNH.ARA.THD0014	RMNH.ARA.11767	813242	http://www.morphbank.net/?id=813242
SP.RMNH.ARA.THD0017	RMNH.ARA.11625	810743	http://www.morphbank.net/?id=810743
SP.RMNH.ARA.THD0017	RMNH.ARA.11625	810744	http://www.morphbank.net/?id=810744
SP.RMNH.ARA.THD0017	RMNH.ARA.11625	810746	http://www.morphbank.net/?id=810746
SP.RMNH.ARA.THD0017	RMNH.ARA.11625	810745	http://www.morphbank.net/?id=810745
SP.RMNH.ARA.THD0017	RMNH.ARA.11657	813243	http://www.morphbank.net/?id=813243
SP.RMNH.ARA.THD0017	RMNH.ARA.12191	813245	http://www.morphbank.net/?id=813245
SP.RMNH.ARA.THD0017	RMNH.ARA.12191	813246	http://www.morphbank.net/?id=813246
SP.RMNH.ARA.THD0017	RMNH.ARA.12191	813244	http://www.morphbank.net/?id=813244
SP.RMNH.ARA.THD0018	RMNH.ARA.11639	810757	http://www.morphbank.net/?id=810757
SP.RMNH.ARA.THD0018	RMNH.ARA.11639	810759	http://www.morphbank.net/?id=810759
SP.RMNH.ARA.THD0018	RMNH.ARA.11639	810758	http://www.morphbank.net/?id=810758
SP.RMNH.ARA.THD0019	RMNH.ARA.11667	810779	http://www.morphbank.net/?id=810779
SP.RMNH.ARA.THD0019	RMNH.ARA.11667	810781	http://www.morphbank.net/?id=810781
SP.RMNH.ARA.THD0019	RMNH.ARA.11667	810780	http://www.morphbank.net/?id=810780
SP.RMNH.ARA.THD0020	RMNH.ARA.11668	810782	http://www.morphbank.net/?id=810782
SP.RMNH.ARA.THD0020	RMNH.ARA.11668	810784	http://www.morphbank.net/?id=810784
SP.RMNH.ARA.THD0020	RMNH.ARA.11668	810783	http://www.morphbank.net/?id=810783
SP.RMNH.ARA.THD0021	RMNH.ARA.11696	810799	http://www.morphbank.net/?id=810799
SP.RMNH.ARA.THD0021	RMNH.ARA.11696	810801	http://www.morphbank.net/?id=810801
SP.RMNH.ARA.THD0021	RMNH.ARA.11696	810800	http://www.morphbank.net/?id=810800
SP.RMNH.ARA.THD0021	RMNH.ARA.11726	810824	http://www.morphbank.net/?id=810824
SP.RMNH.ARA.THD0021	RMNH.ARA.11726	810825	http://www.morphbank.net/?id=810825
SP.RMNH.ARA.THD0021	RMNH.ARA.11726	810827	http://www.morphbank.net/?id=810827
SP.RMNH.ARA.THD0021	RMNH.ARA.11726	810828	http://www.morphbank.net/?id=810828
SP.RMNH.ARA.THD0021	RMNH.ARA.11726	810826	http://www.morphbank.net/?id=810826
SP.RMNH.ARA.THD0021	RMNH.ARA.12322	813248	http://www.morphbank.net/?id=813248
SP.RMNH.ARA.THD0021	RMNH.ARA.12322	813249	http://www.morphbank.net/?id=813249
SP.RMNH.ARA.THD0021	RMNH.ARA.12322	813247	http://www.morphbank.net/?id=813247
SP.RMNH.ARA.THD0022	RMNH.ARA.11699	810807	http://www.morphbank.net/?id=810807
SP.RMNH.ARA.THD0022	RMNH.ARA.11699	810808	http://www.morphbank.net/?id=810808
SP.RMNH.ARA.THD0022	RMNH.ARA.11699	810810	http://www.morphbank.net/?id=810810
SP.RMNH.ARA.THD0022	RMNH.ARA.11699	810811	http://www.morphbank.net/?id=810811
SP.RMNH.ARA.THD0022	RMNH.ARA.11699	810809	http://www.morphbank.net/?id=810809
SP.RMNH.ARA.THD0022	RMNH.ARA.11992	813250	http://www.morphbank.net/?id=813250
SP.RMNH.ARA.THD0022	RMNH.ARA.11992	813251	http://www.morphbank.net/?id=813251
SP.RMNH.ARA.THD0022	RMNH.ARA.11992	813252	http://www.morphbank.net/?id=813252
SP.RMNH.ARA.THD0022	RMNH.ARA.11992	813253	http://www.morphbank.net/?id=813253
SP.RMNH.ARA.THD0022	RMNH.ARA.11992	813254	http://www.morphbank.net/?id=813254
SP.RMNH.ARA.THD0024	RMNH.ARA.11774	810878	http://www.morphbank.net/?id=810878
SP.RMNH.ARA.THD0024	RMNH.ARA.11774	810879	http://www.morphbank.net/?id=810879
SP.RMNH.ARA.THD0024	RMNH.ARA.11774	810880	http://www.morphbank.net/?id=810880
SP.RMNH.ARA.THD0024	RMNH.ARA.11774	810881	http://www.morphbank.net/?id=810881
SP.RMNH.ARA.THD0024	RMNH.ARA.11774	810882	http://www.morphbank.net/?id=810882
SP.RMNH.ARA.THD0024	RMNH.ARA.11774	810883	http://www.morphbank.net/?id=810883
SP.RMNH.ARA.THD0024	RMNH.ARA.11808	810952	http://www.morphbank.net/?id=810952
SP.RMNH.ARA.THD0024	RMNH.ARA.11808	810953	http://www.morphbank.net/?id=810953
SP.RMNH.ARA.THD0024	RMNH.ARA.11808	810955	http://www.morphbank.net/?id=810955
SP.RMNH.ARA.THD0024	RMNH.ARA.11808	810954	http://www.morphbank.net/?id=810954
SP.RMNH.ARA.THD0024	RMNH.ARA.12212	813255	http://www.morphbank.net/?id=813255
SP.RMNH.ARA.THD0024	RMNH.ARA.12212	813256	http://www.morphbank.net/?id=813256
SP.RMNH.ARA.THD0024	RMNH.ARA.12212	813257	http://www.morphbank.net/?id=813257
SP.RMNH.ARA.THD0024	RMNH.ARA.12212	813258	http://www.morphbank.net/?id=813258
SP.RMNH.ARA.THD0024	RMNH.ARA.12212	813259	http://www.morphbank.net/?id=813259
SP.RMNH.ARA.THD0025	RMNH.ARA.11777	810887	http://www.morphbank.net/?id=810887
SP.RMNH.ARA.THD0025	RMNH.ARA.11777	810889	http://www.morphbank.net/?id=810889
SP.RMNH.ARA.THD0025	RMNH.ARA.11777	810888	http://www.morphbank.net/?id=810888
SP.RMNH.ARA.THD0026	RMNH.ARA.11778	810890	http://www.morphbank.net/?id=810890
SP.RMNH.ARA.THD0026	RMNH.ARA.11778	810892	http://www.morphbank.net/?id=810892
SP.RMNH.ARA.THD0026	RMNH.ARA.11778	810891	http://www.morphbank.net/?id=810891
SP.RMNH.ARA.THD0027	RMNH.ARA.11779	810893	http://www.morphbank.net/?id=810893
SP.RMNH.ARA.THD0027	RMNH.ARA.11779	810895	http://www.morphbank.net/?id=810895
SP.RMNH.ARA.THD0027	RMNH.ARA.11779	810894	http://www.morphbank.net/?id=810894
SP.RMNH.ARA.THD0028	RMNH.ARA.11780	810896	http://www.morphbank.net/?id=810896
SP.RMNH.ARA.THD0028	RMNH.ARA.11780	810897	http://www.morphbank.net/?id=810897
SP.RMNH.ARA.THD0028	RMNH.ARA.11780	810899	http://www.morphbank.net/?id=810899
SP.RMNH.ARA.THD0028	RMNH.ARA.11780	810900	http://www.morphbank.net/?id=810900
SP.RMNH.ARA.THD0028	RMNH.ARA.11780	810898	http://www.morphbank.net/?id=810898
SP.RMNH.ARA.THD0028	RMNH.ARA.11786	810917	http://www.morphbank.net/?id=810917
SP.RMNH.ARA.THD0028	RMNH.ARA.11786	810919	http://www.morphbank.net/?id=810919
SP.RMNH.ARA.THD0028	RMNH.ARA.11786	810918	http://www.morphbank.net/?id=810918
SP.RMNH.ARA.THD0028	RMNH.ARA.12323	813261	http://www.morphbank.net/?id=813261
SP.RMNH.ARA.THD0028	RMNH.ARA.12323	813262	http://www.morphbank.net/?id=813262
SP.RMNH.ARA.THD0028	RMNH.ARA.12323	813260	http://www.morphbank.net/?id=813260
SP.RMNH.ARA.THD0029	RMNH.ARA.11781	810902	http://www.morphbank.net/?id=810902
SP.RMNH.ARA.THD0029	RMNH.ARA.11781	810905	http://www.morphbank.net/?id=810905
SP.RMNH.ARA.THD0029	RMNH.ARA.11781	810907	http://www.morphbank.net/?id=810907
SP.RMNH.ARA.THD0029	RMNH.ARA.11781	810908	http://www.morphbank.net/?id=810908
SP.RMNH.ARA.THD0029	RMNH.ARA.11781	810906	http://www.morphbank.net/?id=810906
SP.RMNH.ARA.THD0029	RMNH.ARA.11819	810973	http://www.morphbank.net/?id=810973
SP.RMNH.ARA.THD0029	RMNH.ARA.12221	812726	http://www.morphbank.net/?id=812726
SP.RMNH.ARA.THD0029	RMNH.ARA.12572	810901	http://www.morphbank.net/?id=810901
SP.RMNH.ARA.THD0029	RMNH.ARA.12572	810903	http://www.morphbank.net/?id=810903
SP.RMNH.ARA.THD0029	RMNH.ARA.12572	810904	http://www.morphbank.net/?id=810904
SP.RMNH.ARA.THD0030	RMNH.ARA.11788	810920	http://www.morphbank.net/?id=810920
SP.RMNH.ARA.THD0030	RMNH.ARA.11788	810921	http://www.morphbank.net/?id=810921
SP.RMNH.ARA.THD0030	RMNH.ARA.11788	810923	http://www.morphbank.net/?id=810923
SP.RMNH.ARA.THD0030	RMNH.ARA.11788	810924	http://www.morphbank.net/?id=810924
SP.RMNH.ARA.THD0030	RMNH.ARA.11788	810922	http://www.morphbank.net/?id=810922
SP.RMNH.ARA.THD0030	RMNH.ARA.12574	813032	http://www.morphbank.net/?id=813032
SP.RMNH.ARA.THD0030	RMNH.ARA.12574	813034	http://www.morphbank.net/?id=813034
SP.RMNH.ARA.THD0030	RMNH.ARA.12574	813033	http://www.morphbank.net/?id=813033
SP.RMNH.ARA.THD0031	RMNH.ARA.11790	810925	http://www.morphbank.net/?id=810925
SP.RMNH.ARA.THD0031	RMNH.ARA.11790	810927	http://www.morphbank.net/?id=810927
SP.RMNH.ARA.THD0031	RMNH.ARA.11790	810926	http://www.morphbank.net/?id=810926
SP.RMNH.ARA.THD0031	RMNH.ARA.12223	813264	http://www.morphbank.net/?id=813264
SP.RMNH.ARA.THD0031	RMNH.ARA.12223	813265	http://www.morphbank.net/?id=813265
SP.RMNH.ARA.THD0031	RMNH.ARA.12223	813263	http://www.morphbank.net/?id=813263
SP.RMNH.ARA.THD0032	RMNH.ARA.11568	810630	http://www.morphbank.net/?id=810630
SP.RMNH.ARA.THD0032	RMNH.ARA.11568	810631	http://www.morphbank.net/?id=810631
SP.RMNH.ARA.THD0032	RMNH.ARA.11568	810633	http://www.morphbank.net/?id=810633
SP.RMNH.ARA.THD0032	RMNH.ARA.11568	810634	http://www.morphbank.net/?id=810634
SP.RMNH.ARA.THD0032	RMNH.ARA.11568	810632	http://www.morphbank.net/?id=810632
SP.RMNH.ARA.THD0032	RMNH.ARA.11669	813266	http://www.morphbank.net/?id=813266
SP.RMNH.ARA.THD0032	RMNH.ARA.11669	813267	http://www.morphbank.net/?id=813267
SP.RMNH.ARA.THD0032	RMNH.ARA.11669	813268	http://www.morphbank.net/?id=813268
SP.RMNH.ARA.THD0032	RMNH.ARA.11669	813269	http://www.morphbank.net/?id=813269
SP.RMNH.ARA.THD0032	RMNH.ARA.11669	813270	http://www.morphbank.net/?id=813270
SP.RMNH.ARA.THD0032	RMNH.ARA.11800	810932	http://www.morphbank.net/?id=810932
SP.RMNH.ARA.THD0032	RMNH.ARA.11800	810933	http://www.morphbank.net/?id=810933
SP.RMNH.ARA.THD0032	RMNH.ARA.11800	810935	http://www.morphbank.net/?id=810935
SP.RMNH.ARA.THD0032	RMNH.ARA.11800	810936	http://www.morphbank.net/?id=810936
SP.RMNH.ARA.THD0032	RMNH.ARA.11800	810934	http://www.morphbank.net/?id=810934
SP.RMNH.ARA.THD0032	RMNH.ARA.12576	813038	http://www.morphbank.net/?id=813038
SP.RMNH.ARA.THD0032	RMNH.ARA.12576	813040	http://www.morphbank.net/?id=813040
SP.RMNH.ARA.THD0032	RMNH.ARA.12576	813039	http://www.morphbank.net/?id=813039
SP.RMNH.ARA.THD0033	RMNH.ARA.11813	810961	http://www.morphbank.net/?id=810961
SP.RMNH.ARA.THD0033	RMNH.ARA.11813	810963	http://www.morphbank.net/?id=810963
SP.RMNH.ARA.THD0033	RMNH.ARA.11813	810962	http://www.morphbank.net/?id=810962
SP.RMNH.ARA.THD0033	RMNH.ARA.12350	812844	http://www.morphbank.net/?id=812844
SP.RMNH.ARA.THD0033	RMNH.ARA.12350	812845	http://www.morphbank.net/?id=812845
SP.RMNH.ARA.THD0033	RMNH.ARA.12350	812846	http://www.morphbank.net/?id=812846
SP.RMNH.ARA.THD0033	RMNH.ARA.12350	812847	http://www.morphbank.net/?id=812847
SP.RMNH.ARA.THD0033	RMNH.ARA.12350	812848	http://www.morphbank.net/?id=812848
SP.RMNH.ARA.THD0033	RMNH.ARA.12350	812849	http://www.morphbank.net/?id=812849
SP.RMNH.ARA.THD0034	RMNH.ARA.11829	810986	http://www.morphbank.net/?id=810986
SP.RMNH.ARA.THD0034	RMNH.ARA.11829	810988	http://www.morphbank.net/?id=810988
SP.RMNH.ARA.THD0034	RMNH.ARA.11829	810987	http://www.morphbank.net/?id=810987
SP.RMNH.ARA.THD0036	RMNH.ARA.11846	811000	http://www.morphbank.net/?id=811000
SP.RMNH.ARA.THD0036	RMNH.ARA.11846	811001	http://www.morphbank.net/?id=811001
SP.RMNH.ARA.THD0036	RMNH.ARA.11846	811003	http://www.morphbank.net/?id=811003
SP.RMNH.ARA.THD0036	RMNH.ARA.11846	811004	http://www.morphbank.net/?id=811004
SP.RMNH.ARA.THD0036	RMNH.ARA.11846	811002	http://www.morphbank.net/?id=811002
SP.RMNH.ARA.THD0037	RMNH.ARA.11425	810230	http://www.morphbank.net/?id=810230
SP.RMNH.ARA.THD0037	RMNH.ARA.11425	810231	http://www.morphbank.net/?id=810231
SP.RMNH.ARA.THD0037	RMNH.ARA.11425	810232	http://www.morphbank.net/?id=810232
SP.RMNH.ARA.THD0037	RMNH.ARA.11872	813030	http://www.morphbank.net/?id=813030
SP.RMNH.ARA.THD0037	RMNH.ARA.11872	811017	http://www.morphbank.net/?id=811017
SP.RMNH.ARA.THD0037	RMNH.ARA.11872	811019	http://www.morphbank.net/?id=811019
SP.RMNH.ARA.THD0037	RMNH.ARA.11872	811020	http://www.morphbank.net/?id=811020
SP.RMNH.ARA.THD0037	RMNH.ARA.11872	811018	http://www.morphbank.net/?id=811018
SP.RMNH.ARA.THD0037	RMNH.ARA.11907	811056	http://www.morphbank.net/?id=811056
SP.RMNH.ARA.THD0037	RMNH.ARA.11907	811057	http://www.morphbank.net/?id=811057
SP.RMNH.ARA.THD0037	RMNH.ARA.11907	811059	http://www.morphbank.net/?id=811059
SP.RMNH.ARA.THD0037	RMNH.ARA.11907	811060	http://www.morphbank.net/?id=811060
SP.RMNH.ARA.THD0037	RMNH.ARA.11907	811061	http://www.morphbank.net/?id=811061
SP.RMNH.ARA.THD0037	RMNH.ARA.11907	811058	http://www.morphbank.net/?id=811058
SP.RMNH.ARA.THD0037	RMNH.ARA.12573	813029	http://www.morphbank.net/?id=813029
SP.RMNH.ARA.THD0037	RMNH.ARA.12573	811016	http://www.morphbank.net/?id=811016
SP.RMNH.ARA.THD0037	RMNH.ARA.12573	813031	http://www.morphbank.net/?id=813031
SP.RMNH.ARA.THD0038	RMNH.ARA.11875	811030	http://www.morphbank.net/?id=811030
SP.RMNH.ARA.THD0038	RMNH.ARA.11875	811032	http://www.morphbank.net/?id=811032
SP.RMNH.ARA.THD0038	RMNH.ARA.11875	811031	http://www.morphbank.net/?id=811031
SP.RMNH.ARA.THD0039	RMNH.ARA.11904	811053	http://www.morphbank.net/?id=811053
SP.RMNH.ARA.THD0039	RMNH.ARA.11904	811055	http://www.morphbank.net/?id=811055
SP.RMNH.ARA.THD0039	RMNH.ARA.11904	811054	http://www.morphbank.net/?id=811054
SP.RMNH.ARA.THD0039	RMNH.ARA.12139	812609	http://www.morphbank.net/?id=812609
SP.RMNH.ARA.THD0039	RMNH.ARA.12139	812610	http://www.morphbank.net/?id=812610
SP.RMNH.ARA.THD0039	RMNH.ARA.12139	812611	http://www.morphbank.net/?id=812611
SP.RMNH.ARA.THD0039	RMNH.ARA.12139	812612	http://www.morphbank.net/?id=812612
SP.RMNH.ARA.THD0039	RMNH.ARA.12139	812613	http://www.morphbank.net/?id=812613
SP.RMNH.ARA.THD0039	RMNH.ARA.12159	813277	http://www.morphbank.net/?id=813277
SP.RMNH.ARA.THD0039	RMNH.ARA.12159	813278	http://www.morphbank.net/?id=813278
SP.RMNH.ARA.THD0039	RMNH.ARA.12159	813276	http://www.morphbank.net/?id=813276
SP.RMNH.ARA.THD0039	RMNH.ARA.12272	813279	http://www.morphbank.net/?id=813279
SP.RMNH.ARA.THD0039	RMNH.ARA.12272	813280	http://www.morphbank.net/?id=813280
SP.RMNH.ARA.THD0039	RMNH.ARA.12272	813281	http://www.morphbank.net/?id=813281
SP.RMNH.ARA.THD0039	RMNH.ARA.12272	813282	http://www.morphbank.net/?id=813282
SP.RMNH.ARA.THD0039	RMNH.ARA.12272	813283	http://www.morphbank.net/?id=813283
SP.RMNH.ARA.THD0041	RMNH.ARA.11914	811070	http://www.morphbank.net/?id=811070
SP.RMNH.ARA.THD0041	RMNH.ARA.11914	811072	http://www.morphbank.net/?id=811072
SP.RMNH.ARA.THD0041	RMNH.ARA.11914	811071	http://www.morphbank.net/?id=811071
SP.RMNH.ARA.THD0042	RMNH.ARA.11923	811087	http://www.morphbank.net/?id=811087
SP.RMNH.ARA.THD0042	RMNH.ARA.11923	811088	http://www.morphbank.net/?id=811088
SP.RMNH.ARA.THD0042	RMNH.ARA.11923	811090	http://www.morphbank.net/?id=811090
SP.RMNH.ARA.THD0042	RMNH.ARA.11923	811091	http://www.morphbank.net/?id=811091
SP.RMNH.ARA.THD0042	RMNH.ARA.11923	811092	http://www.morphbank.net/?id=811092
SP.RMNH.ARA.THD0042	RMNH.ARA.11923	811089	http://www.morphbank.net/?id=811089
SP.RMNH.ARA.THD0043	RMNH.ARA.11697	810802	http://www.morphbank.net/?id=810802
SP.RMNH.ARA.THD0043	RMNH.ARA.11697	810803	http://www.morphbank.net/?id=810803
SP.RMNH.ARA.THD0043	RMNH.ARA.11697	810805	http://www.morphbank.net/?id=810805
SP.RMNH.ARA.THD0043	RMNH.ARA.11697	810806	http://www.morphbank.net/?id=810806
SP.RMNH.ARA.THD0043	RMNH.ARA.11697	810804	http://www.morphbank.net/?id=810804
SP.RMNH.ARA.THD0043	RMNH.ARA.11931	811096	http://www.morphbank.net/?id=811096
SP.RMNH.ARA.THD0043	RMNH.ARA.11931	811098	http://www.morphbank.net/?id=811098
SP.RMNH.ARA.THD0043	RMNH.ARA.11931	811097	http://www.morphbank.net/?id=811097
SP.RMNH.ARA.THD0043	RMNH.ARA.11940	813284	http://www.morphbank.net/?id=813284
SP.RMNH.ARA.THD0043	RMNH.ARA.11940	813285	http://www.morphbank.net/?id=813285
SP.RMNH.ARA.THD0043	RMNH.ARA.11940	813286	http://www.morphbank.net/?id=813286
SP.RMNH.ARA.THD0043	RMNH.ARA.11940	813287	http://www.morphbank.net/?id=813287
SP.RMNH.ARA.THD0043	RMNH.ARA.11940	813288	http://www.morphbank.net/?id=813288
SP.RMNH.ARA.THD0043	RMNH.ARA.12190	813289	http://www.morphbank.net/?id=813289
SP.RMNH.ARA.THD0043	RMNH.ARA.12190	813290	http://www.morphbank.net/?id=813290
SP.RMNH.ARA.THD0043	RMNH.ARA.12190	813291	http://www.morphbank.net/?id=813291
SP.RMNH.ARA.THD0043	RMNH.ARA.12190	813292	http://www.morphbank.net/?id=813292
SP.RMNH.ARA.THD0043	RMNH.ARA.12190	813293	http://www.morphbank.net/?id=813293
SP.RMNH.ARA.THD0044	RMNH.ARA.11965	811120	http://www.morphbank.net/?id=811120
SP.RMNH.ARA.THD0044	RMNH.ARA.11965	811122	http://www.morphbank.net/?id=811122
SP.RMNH.ARA.THD0044	RMNH.ARA.11965	811121	http://www.morphbank.net/?id=811121
SP.RMNH.ARA.THD0046	RMNH.ARA.11978	811132	http://www.morphbank.net/?id=811132
SP.RMNH.ARA.THD0046	RMNH.ARA.11978	811133	http://www.morphbank.net/?id=811133
SP.RMNH.ARA.THD0046	RMNH.ARA.11978	811135	http://www.morphbank.net/?id=811135
SP.RMNH.ARA.THD0046	RMNH.ARA.11978	811136	http://www.morphbank.net/?id=811136
SP.RMNH.ARA.THD0046	RMNH.ARA.11978	812386	http://www.morphbank.net/?id=812386
SP.RMNH.ARA.THD0046	RMNH.ARA.11978	811134	http://www.morphbank.net/?id=811134
SP.RMNH.ARA.THD0046	RMNH.ARA.12066	812503	http://www.morphbank.net/?id=812503
SP.RMNH.ARA.THD0046	RMNH.ARA.12066	812505	http://www.morphbank.net/?id=812505
SP.RMNH.ARA.THD0046	RMNH.ARA.12066	812504	http://www.morphbank.net/?id=812504
SP.RMNH.ARA.THD0047	RMNH.ARA.12046	812478	http://www.morphbank.net/?id=812478
SP.RMNH.ARA.THD0047	RMNH.ARA.12046	812479	http://www.morphbank.net/?id=812479
SP.RMNH.ARA.THD0047	RMNH.ARA.12046	812481	http://www.morphbank.net/?id=812481
SP.RMNH.ARA.THD0047	RMNH.ARA.12046	812482	http://www.morphbank.net/?id=812482
SP.RMNH.ARA.THD0047	RMNH.ARA.12046	812480	http://www.morphbank.net/?id=812480
SP.RMNH.ARA.THD0047	RMNH.ARA.12577	813041	http://www.morphbank.net/?id=813041
SP.RMNH.ARA.THD0047	RMNH.ARA.12577	813043	http://www.morphbank.net/?id=813043
SP.RMNH.ARA.THD0047	RMNH.ARA.12577	813042	http://www.morphbank.net/?id=813042
SP.RMNH.ARA.THD0049	RMNH.ARA.12077	812514	http://www.morphbank.net/?id=812514
SP.RMNH.ARA.THD0049	RMNH.ARA.12077	812516	http://www.morphbank.net/?id=812516
SP.RMNH.ARA.THD0049	RMNH.ARA.12077	812515	http://www.morphbank.net/?id=812515
SP.RMNH.ARA.THD0051	RMNH.ARA.12098	812561	http://www.morphbank.net/?id=812561
SP.RMNH.ARA.THD0051	RMNH.ARA.12098	812562	http://www.morphbank.net/?id=812562
SP.RMNH.ARA.THD0051	RMNH.ARA.12098	812563	http://www.morphbank.net/?id=812563
SP.RMNH.ARA.THD0051	RMNH.ARA.12098	812564	http://www.morphbank.net/?id=812564
SP.RMNH.ARA.THD0051	RMNH.ARA.12098	812565	http://www.morphbank.net/?id=812565
SP.RMNH.ARA.THD0052	RMNH.ARA.12100	812569	http://www.morphbank.net/?id=812569
SP.RMNH.ARA.THD0052	RMNH.ARA.12100	812570	http://www.morphbank.net/?id=812570
SP.RMNH.ARA.THD0052	RMNH.ARA.12100	812571	http://www.morphbank.net/?id=812571
SP.RMNH.ARA.THD0052	RMNH.ARA.12100	812572	http://www.morphbank.net/?id=812572
SP.RMNH.ARA.THD0052	RMNH.ARA.12100	812573	http://www.morphbank.net/?id=812573
SP.RMNH.ARA.THD0052	RMNH.ARA.12563	812567	http://www.morphbank.net/?id=812567
SP.RMNH.ARA.THD0052	RMNH.ARA.12563	812568	http://www.morphbank.net/?id=812568
SP.RMNH.ARA.THD0052	RMNH.ARA.12563	812566	http://www.morphbank.net/?id=812566
SP.RMNH.ARA.THD0054	RMNH.ARA.12160	812631	http://www.morphbank.net/?id=812631
SP.RMNH.ARA.THD0054	RMNH.ARA.12160	812632	http://www.morphbank.net/?id=812632
SP.RMNH.ARA.THD0054	RMNH.ARA.12160	812630	http://www.morphbank.net/?id=812630
SP.RMNH.ARA.THD0054	RMNH.ARA.12196	812690	http://www.morphbank.net/?id=812690
SP.RMNH.ARA.THD0054	RMNH.ARA.12196	812691	http://www.morphbank.net/?id=812691
SP.RMNH.ARA.THD0054	RMNH.ARA.12196	812692	http://www.morphbank.net/?id=812692
SP.RMNH.ARA.THD0054	RMNH.ARA.12196	812693	http://www.morphbank.net/?id=812693
SP.RMNH.ARA.THD0054	RMNH.ARA.12196	812694	http://www.morphbank.net/?id=812694
SP.RMNH.ARA.THD0055	RMNH.ARA.12167	812633	http://www.morphbank.net/?id=812633
SP.RMNH.ARA.THD0055	RMNH.ARA.12167	812634	http://www.morphbank.net/?id=812634
SP.RMNH.ARA.THD0055	RMNH.ARA.12167	812635	http://www.morphbank.net/?id=812635
SP.RMNH.ARA.THD0055	RMNH.ARA.12167	812636	http://www.morphbank.net/?id=812636
SP.RMNH.ARA.THD0055	RMNH.ARA.12167	812637	http://www.morphbank.net/?id=812637
SP.RMNH.ARA.THD0055	RMNH.ARA.12329	813317	http://www.morphbank.net/?id=813317
SP.RMNH.ARA.THD0055	RMNH.ARA.12329	813314	http://www.morphbank.net/?id=813314
SP.RMNH.ARA.THD0055	RMNH.ARA.12329	813315	http://www.morphbank.net/?id=813315
SP.RMNH.ARA.THD0055	RMNH.ARA.12329	813316	http://www.morphbank.net/?id=813316
SP.RMNH.ARA.THD0056	RMNH.ARA.12170	812647	http://www.morphbank.net/?id=812647
SP.RMNH.ARA.THD0056	RMNH.ARA.12170	812648	http://www.morphbank.net/?id=812648
SP.RMNH.ARA.THD0056	RMNH.ARA.12170	812649	http://www.morphbank.net/?id=812649
SP.RMNH.ARA.THD0056	RMNH.ARA.12170	812650	http://www.morphbank.net/?id=812650
SP.RMNH.ARA.THD0056	RMNH.ARA.12170	812651	http://www.morphbank.net/?id=812651
SP.RMNH.ARA.THD0057	RMNH.ARA.12187	812677	http://www.morphbank.net/?id=812677
SP.RMNH.ARA.THD0057	RMNH.ARA.12187	812678	http://www.morphbank.net/?id=812678
SP.RMNH.ARA.THD0057	RMNH.ARA.12187	812676	http://www.morphbank.net/?id=812676
SP.RMNH.ARA.THD0058	RMNH.ARA.12188	812679	http://www.morphbank.net/?id=812679
SP.RMNH.ARA.THD0058	RMNH.ARA.12188	812680	http://www.morphbank.net/?id=812680
SP.RMNH.ARA.THD0058	RMNH.ARA.12188	812681	http://www.morphbank.net/?id=812681
SP.RMNH.ARA.THD0058	RMNH.ARA.12188	812682	http://www.morphbank.net/?id=812682
SP.RMNH.ARA.THD0058	RMNH.ARA.12188	812683	http://www.morphbank.net/?id=812683
SP.RMNH.ARA.THD0058	RMNH.ARA.12225	812728	http://www.morphbank.net/?id=812728
SP.RMNH.ARA.THD0058	RMNH.ARA.12225	812729	http://www.morphbank.net/?id=812729
SP.RMNH.ARA.THD0058	RMNH.ARA.12225	812727	http://www.morphbank.net/?id=812727
SP.RMNH.ARA.THD0059	RMNH.ARA.12193	812685	http://www.morphbank.net/?id=812685
SP.RMNH.ARA.THD0059	RMNH.ARA.12193	812686	http://www.morphbank.net/?id=812686
SP.RMNH.ARA.THD0059	RMNH.ARA.12193	812684	http://www.morphbank.net/?id=812684
SP.RMNH.ARA.THD0060	RMNH.ARA.12197	812696	http://www.morphbank.net/?id=812696
SP.RMNH.ARA.THD0060	RMNH.ARA.12197	812697	http://www.morphbank.net/?id=812697
SP.RMNH.ARA.THD0060	RMNH.ARA.12197	812695	http://www.morphbank.net/?id=812695
SP.RMNH.ARA.THD0061	RMNH.ARA.12198	812699	http://www.morphbank.net/?id=812699
SP.RMNH.ARA.THD0061	RMNH.ARA.12198	812700	http://www.morphbank.net/?id=812700
SP.RMNH.ARA.THD0061	RMNH.ARA.12198	812698	http://www.morphbank.net/?id=812698
SP.RMNH.ARA.THD0061	RMNH.ARA.12200	812702	http://www.morphbank.net/?id=812702
SP.RMNH.ARA.THD0061	RMNH.ARA.12200	812703	http://www.morphbank.net/?id=812703
SP.RMNH.ARA.THD0061	RMNH.ARA.12200	812701	http://www.morphbank.net/?id=812701
SP.RMNH.ARA.THD0063	RMNH.ARA.12256	812762	http://www.morphbank.net/?id=812762
SP.RMNH.ARA.THD0063	RMNH.ARA.12256	812763	http://www.morphbank.net/?id=812763
SP.RMNH.ARA.THD0063	RMNH.ARA.12256	812764	http://www.morphbank.net/?id=812764
SP.RMNH.ARA.THD0063	RMNH.ARA.12256	812765	http://www.morphbank.net/?id=812765
SP.RMNH.ARA.THD0063	RMNH.ARA.12256	812766	http://www.morphbank.net/?id=812766
SP.RMNH.ARA.THD0064	RMNH.ARA.12274	812779	http://www.morphbank.net/?id=812779
SP.RMNH.ARA.THD0064	RMNH.ARA.12274	812780	http://www.morphbank.net/?id=812780
SP.RMNH.ARA.THD0064	RMNH.ARA.12274	812778	http://www.morphbank.net/?id=812778
SP.RMNH.ARA.THD0066	RMNH.ARA.12156	812622	http://www.morphbank.net/?id=812622
SP.RMNH.ARA.THD0066	RMNH.ARA.12156	812623	http://www.morphbank.net/?id=812623
SP.RMNH.ARA.THD0066	RMNH.ARA.12156	812624	http://www.morphbank.net/?id=812624
SP.RMNH.ARA.THD0066	RMNH.ARA.12156	812625	http://www.morphbank.net/?id=812625
SP.RMNH.ARA.THD0066	RMNH.ARA.12156	812626	http://www.morphbank.net/?id=812626
SP.RMNH.ARA.THD0066	RMNH.ARA.12326	812828	http://www.morphbank.net/?id=812828
SP.RMNH.ARA.THD0066	RMNH.ARA.12326	812829	http://www.morphbank.net/?id=812829
SP.RMNH.ARA.THD0066	RMNH.ARA.12326	812827	http://www.morphbank.net/?id=812827
SP.RMNH.ARA.THD0067	RMNH.ARA.12342	812836	http://www.morphbank.net/?id=812836
SP.RMNH.ARA.THD0067	RMNH.ARA.12342	812837	http://www.morphbank.net/?id=812837
SP.RMNH.ARA.THD0067	RMNH.ARA.12342	812838	http://www.morphbank.net/?id=812838
SP.RMNH.ARA.THD0067	RMNH.ARA.12342	812839	http://www.morphbank.net/?id=812839
SP.RMNH.ARA.THD0067	RMNH.ARA.12342	812840	http://www.morphbank.net/?id=812840
SP.RMNH.ARA.THD0068	RMNH.ARA.12351	812850	http://www.morphbank.net/?id=812850
SP.RMNH.ARA.THD0068	RMNH.ARA.12351	812851	http://www.morphbank.net/?id=812851
SP.RMNH.ARA.THD0068	RMNH.ARA.12351	812852	http://www.morphbank.net/?id=812852
SP.RMNH.ARA.THD0068	RMNH.ARA.12351	812853	http://www.morphbank.net/?id=812853
SP.RMNH.ARA.THD0068	RMNH.ARA.12351	812854	http://www.morphbank.net/?id=812854
SP.RMNH.ARA.THD0068	RMNH.ARA.12351	812855	http://www.morphbank.net/?id=812855
SP.RMNH.ARA.THD0070	RMNH.ARA.12119	813294	http://www.morphbank.net/?id=813294
SP.RMNH.ARA.THD0070	RMNH.ARA.12119	813295	http://www.morphbank.net/?id=813295
SP.RMNH.ARA.THD0070	RMNH.ARA.12119	813296	http://www.morphbank.net/?id=813296
SP.RMNH.ARA.THD0070	RMNH.ARA.12119	813297	http://www.morphbank.net/?id=813297
SP.RMNH.ARA.THD0070	RMNH.ARA.12119	813298	http://www.morphbank.net/?id=813298
SP.RMNH.ARA.THD0070	RMNH.ARA.12357	812865	http://www.morphbank.net/?id=812865
SP.RMNH.ARA.THD0070	RMNH.ARA.12357	812866	http://www.morphbank.net/?id=812866
SP.RMNH.ARA.THD0070	RMNH.ARA.12357	812864	http://www.morphbank.net/?id=812864
SP.RMNH.ARA.THD0071	RMNH.ARA.12393	812896	http://www.morphbank.net/?id=812896
SP.RMNH.ARA.THD0071	RMNH.ARA.12393	812897	http://www.morphbank.net/?id=812897
SP.RMNH.ARA.THD0071	RMNH.ARA.12393	812895	http://www.morphbank.net/?id=812895
SP.RMNH.ARA.THD0072	RMNH.ARA.12394	812898	http://www.morphbank.net/?id=812898
SP.RMNH.ARA.THD0072	RMNH.ARA.12394	812899	http://www.morphbank.net/?id=812899
SP.RMNH.ARA.THD0072	RMNH.ARA.12394	812900	http://www.morphbank.net/?id=812900
SP.RMNH.ARA.THD0072	RMNH.ARA.12394	812901	http://www.morphbank.net/?id=812901
SP.RMNH.ARA.THD0072	RMNH.ARA.12394	812902	http://www.morphbank.net/?id=812902
SP.RMNH.ARA.THD0073	RMNH.ARA.12406	812914	http://www.morphbank.net/?id=812914
SP.RMNH.ARA.THD0073	RMNH.ARA.12406	812915	http://www.morphbank.net/?id=812915
SP.RMNH.ARA.THD0073	RMNH.ARA.12406	812913	http://www.morphbank.net/?id=812913
SP.RMNH.ARA.THD0074	RMNH.ARA.12409	812925	http://www.morphbank.net/?id=812925
SP.RMNH.ARA.THD0074	RMNH.ARA.12409	812926	http://www.morphbank.net/?id=812926
SP.RMNH.ARA.THD0074	RMNH.ARA.12409	812924	http://www.morphbank.net/?id=812924
SP.RMNH.ARA.THD0075	RMNH.ARA.12454	813000	http://www.morphbank.net/?id=813000
SP.RMNH.ARA.THD0075	RMNH.ARA.12454	813001	http://www.morphbank.net/?id=813001
SP.RMNH.ARA.THD0075	RMNH.ARA.12454	813002	http://www.morphbank.net/?id=813002
SP.RMNH.ARA.THD0075	RMNH.ARA.12454	813003	http://www.morphbank.net/?id=813003
SP.RMNH.ARA.THD0075	RMNH.ARA.12454	813004	http://www.morphbank.net/?id=813004
SP.RMNH.ARA.THD0075	RMNH.ARA.12355	812857	http://www.morphbank.net/?id=812857
SP.RMNH.ARA.THD0075	RMNH.ARA.12355	812858	http://www.morphbank.net/?id=812858
SP.RMNH.ARA.THD0075	RMNH.ARA.12355	812856	http://www.morphbank.net/?id=812856
SP.RMNH.ARA.THD0076	RMNH.ARA.12455	813005	http://www.morphbank.net/?id=813005
SP.RMNH.ARA.THD0076	RMNH.ARA.12455	813006	http://www.morphbank.net/?id=813006
SP.RMNH.ARA.THD0076	RMNH.ARA.12455	813007	http://www.morphbank.net/?id=813007
SP.RMNH.ARA.THD0076	RMNH.ARA.12455	813008	http://www.morphbank.net/?id=813008
SP.RMNH.ARA.THD0076	RMNH.ARA.12455	813009	http://www.morphbank.net/?id=813009
SP.RMNH.ARA.THD0077	RMNH.ARA.12456	813299	http://www.morphbank.net/?id=813299
SP.RMNH.ARA.THD0077	RMNH.ARA.12456	813010	http://www.morphbank.net/?id=813010
SP.RMNH.ARA.THD0077	RMNH.ARA.12456	813300	http://www.morphbank.net/?id=813300
SP.RMNH.ARA.THD0077	RMNH.ARA.12456	813011	http://www.morphbank.net/?id=813011
SP.RMNH.ARA.THD0077	RMNH.ARA.12456	813301	http://www.morphbank.net/?id=813301
SP.RMNH.ARA.THD0077	RMNH.ARA.12456	813302	http://www.morphbank.net/?id=813302
SP.RMNH.ARA.THD0077	RMNH.ARA.12456	813012	http://www.morphbank.net/?id=813012
SP.RMNH.ARA.THD0077	RMNH.ARA.12456	813303	http://www.morphbank.net/?id=813303
SP.RMNH.ARA.THD0077	RMNH.ARA.12551	813304	http://www.morphbank.net/?id=813304
SP.RMNH.ARA.THD0077	RMNH.ARA.12551	813305	http://www.morphbank.net/?id=813305
SP.RMNH.ARA.THD0077	RMNH.ARA.12551	813306	http://www.morphbank.net/?id=813306
SP.RMNH.ARA.THD0077	RMNH.ARA.12551	813307	http://www.morphbank.net/?id=813307
SP.RMNH.ARA.THD0077	RMNH.ARA.12551	813308	http://www.morphbank.net/?id=813308
SP.RMNH.ARA.THS0001	RMNH.ARA.11520	810478	http://www.morphbank.net/?id=810478
SP.RMNH.ARA.THS0001	RMNH.ARA.11520	810480	http://www.morphbank.net/?id=810480
SP.RMNH.ARA.THS0001	RMNH.ARA.11520	810479	http://www.morphbank.net/?id=810479
SP.RMNH.ARA.THS0001	RMNH.ARA.11612	810719	http://www.morphbank.net/?id=810719
SP.RMNH.ARA.THS0001	RMNH.ARA.11612	810720	http://www.morphbank.net/?id=810720
SP.RMNH.ARA.THS0001	RMNH.ARA.11612	810722	http://www.morphbank.net/?id=810722
SP.RMNH.ARA.THS0001	RMNH.ARA.11612	810723	http://www.morphbank.net/?id=810723
SP.RMNH.ARA.THS0001	RMNH.ARA.11612	810724	http://www.morphbank.net/?id=810724
SP.RMNH.ARA.THS0001	RMNH.ARA.11612	810721	http://www.morphbank.net/?id=810721
SP.RMNH.ARA.THS0001	RMNH.ARA.12276	812786	http://www.morphbank.net/?id=812786
SP.RMNH.ARA.THS0002	RMNH.ARA.11531	810510	http://www.morphbank.net/?id=810510
SP.RMNH.ARA.THS0002	RMNH.ARA.11531	810512	http://www.morphbank.net/?id=810512
SP.RMNH.ARA.THS0002	RMNH.ARA.11531	810511	http://www.morphbank.net/?id=810511
SP.RMNH.ARA.THS0002	RMNH.ARA.11556	810595	http://www.morphbank.net/?id=810595
SP.RMNH.ARA.THS0002	RMNH.ARA.11556	810596	http://www.morphbank.net/?id=810596
SP.RMNH.ARA.THS0002	RMNH.ARA.11556	810598	http://www.morphbank.net/?id=810598
SP.RMNH.ARA.THS0002	RMNH.ARA.11556	810597	http://www.morphbank.net/?id=810597
SP.RMNH.ARA.THS0002	RMNH.ARA.11711	810812	http://www.morphbank.net/?id=810812
SP.RMNH.ARA.THS0002	RMNH.ARA.11711	810813	http://www.morphbank.net/?id=810813
SP.RMNH.ARA.THS0002	RMNH.ARA.11711	810815	http://www.morphbank.net/?id=810815
SP.RMNH.ARA.THS0002	RMNH.ARA.11711	810816	http://www.morphbank.net/?id=810816
SP.RMNH.ARA.THS0002	RMNH.ARA.11711	810814	http://www.morphbank.net/?id=810814
SP.RMNH.ARA.THS0002	RMNH.ARA.12396	813311	http://www.morphbank.net/?id=813311
SP.RMNH.ARA.THS0003	RMNH.ARA.12060	812489	http://www.morphbank.net/?id=812489
SP.RMNH.ARA.THS0003	RMNH.ARA.12060	812491	http://www.morphbank.net/?id=812491
SP.RMNH.ARA.THS0003	RMNH.ARA.12060	812490	http://www.morphbank.net/?id=812490
SP.RMNH.ARA.THS0003	RMNH.ARA.12128	813312	http://www.morphbank.net/?id=813312
SP.RMNH.ARA.THS0004	RMNH.ARA.12097	812559	http://www.morphbank.net/?id=812559
SP.RMNH.ARA.THS0004	RMNH.ARA.12097	812560	http://www.morphbank.net/?id=812560
SP.RMNH.ARA.THS0004	RMNH.ARA.12564	812556	http://www.morphbank.net/?id=812556
SP.RMNH.ARA.THS0004	RMNH.ARA.12564	812557	http://www.morphbank.net/?id=812557
SP.RMNH.ARA.THS0004	RMNH.ARA.12564	812558	http://www.morphbank.net/?id=812558
SP.RMNH.ARA.THS0005	RMNH.ARA.12227	812731	http://www.morphbank.net/?id=812731
SP.RMNH.ARA.THS0005	RMNH.ARA.12227	812732	http://www.morphbank.net/?id=812732
SP.RMNH.ARA.THS0005	RMNH.ARA.12227	812730	http://www.morphbank.net/?id=812730
SP.RMNH.ARA.THS0006	RMNH.ARA.12263	812770	http://www.morphbank.net/?id=812770
SP.RMNH.ARA.THS0006	RMNH.ARA.12263	812771	http://www.morphbank.net/?id=812771
SP.RMNH.ARA.THS0006	RMNH.ARA.12263	812772	http://www.morphbank.net/?id=812772
SP.RMNH.ARA.THS0006	RMNH.ARA.12263	812773	http://www.morphbank.net/?id=812773
SP.RMNH.ARA.THS0006	RMNH.ARA.12263	812774	http://www.morphbank.net/?id=812774
SP.RMNH.ARA.THS0006	RMNH.ARA.12278	812788	http://www.morphbank.net/?id=812788
SP.RMNH.ARA.THS0006	RMNH.ARA.12278	812789	http://www.morphbank.net/?id=812789
SP.RMNH.ARA.THS0006	RMNH.ARA.12278	812787	http://www.morphbank.net/?id=812787
SP.RMNH.ARA.THO0001	RMNH.ARA.11616	810728	http://www.morphbank.net/?id=810728
SP.RMNH.ARA.THO0001	RMNH.ARA.11616	810730	http://www.morphbank.net/?id=810730
SP.RMNH.ARA.THO0001	RMNH.ARA.11616	810729	http://www.morphbank.net/?id=810729
SP.RMNH.ARA.THO0001	RMNH.ARA.11853	813309	http://www.morphbank.net/?id=813309
SP.RMNH.ARA.THO0002	RMNH.ARA.11783	810909	http://www.morphbank.net/?id=810909
SP.RMNH.ARA.THO0002	RMNH.ARA.11783	810910	http://www.morphbank.net/?id=810910
SP.RMNH.ARA.THO0002	RMNH.ARA.11783	810912	http://www.morphbank.net/?id=810912
SP.RMNH.ARA.THO0002	RMNH.ARA.11783	810913	http://www.morphbank.net/?id=810913
SP.RMNH.ARA.THO0002	RMNH.ARA.11783	810911	http://www.morphbank.net/?id=810911
SP.RMNH.ARA.THO0002	RMNH.ARA.11882	811033	http://www.morphbank.net/?id=811033
SP.RMNH.ARA.THO0002	RMNH.ARA.11882	811035	http://www.morphbank.net/?id=811035
SP.RMNH.ARA.THO0002	RMNH.ARA.11882	811034	http://www.morphbank.net/?id=811034
SP.RMNH.ARA.THO0003	RMNH.ARA.11869	811013	http://www.morphbank.net/?id=811013
SP.RMNH.ARA.THO0003	RMNH.ARA.11869	811015	http://www.morphbank.net/?id=811015
SP.RMNH.ARA.THO0003	RMNH.ARA.11869	811014	http://www.morphbank.net/?id=811014
SP.RMNH.ARA.THO0003	RMNH.ARA.11922	811082	http://www.morphbank.net/?id=811082
SP.RMNH.ARA.THO0003	RMNH.ARA.11922	811083	http://www.morphbank.net/?id=811083
SP.RMNH.ARA.THO0003	RMNH.ARA.11922	811085	http://www.morphbank.net/?id=811085
SP.RMNH.ARA.THO0003	RMNH.ARA.11922	811086	http://www.morphbank.net/?id=811086
SP.RMNH.ARA.THO0003	RMNH.ARA.11922	811084	http://www.morphbank.net/?id=811084
SP.RMNH.ARA.THO0003	RMNH.ARA.12370	813310	http://www.morphbank.net/?id=813310
SP.RMNH.ARA.THO0005	RMNH.ARA.12211	812719	http://www.morphbank.net/?id=812719
SP.RMNH.ARA.THO0005	RMNH.ARA.12211	812718	http://www.morphbank.net/?id=812718
SP.RMNH.ARA.THO0005	RMNH.ARA.12211	812720	http://www.morphbank.net/?id=812720
SP.RMNH.ARA.THO0005	RMNH.ARA.12211	812717	http://www.morphbank.net/?id=812717
SP.RMNH.ARA.THO0006	RMNH.ARA.12314	812825	http://www.morphbank.net/?id=812825
SP.RMNH.ARA.THO0006	RMNH.ARA.12314	812826	http://www.morphbank.net/?id=812826
SP.RMNH.ARA.THO0006	RMNH.ARA.12314	812824	http://www.morphbank.net/?id=812824
SP.RMNH.ARA.THO0007	RMNH.ARA.12451	812988	http://www.morphbank.net/?id=812988
SP.RMNH.ARA.THO0007	RMNH.ARA.12451	812989	http://www.morphbank.net/?id=812989
SP.RMNH.ARA.THO0007	RMNH.ARA.12451	812990	http://www.morphbank.net/?id=812990
SP.RMNH.ARA.THO0007	RMNH.ARA.12451	812991	http://www.morphbank.net/?id=812991
SP.RMNH.ARA.THO0007	RMNH.ARA.12451	812992	http://www.morphbank.net/?id=812992
SP.RMNH.ARA.ULO0001	RMNH.ARA.11552	810582	http://www.morphbank.net/?id=810582
SP.RMNH.ARA.ULO0001	RMNH.ARA.11552	810583	http://www.morphbank.net/?id=810583
SP.RMNH.ARA.ULO0001	RMNH.ARA.11552	810585	http://www.morphbank.net/?id=810585
SP.RMNH.ARA.ULO0001	RMNH.ARA.11552	810586	http://www.morphbank.net/?id=810586
SP.RMNH.ARA.ULO0001	RMNH.ARA.11552	810584	http://www.morphbank.net/?id=810584
SP.RMNH.ARA.ULO0002	RMNH.ARA.11574	810650	http://www.morphbank.net/?id=810650
SP.RMNH.ARA.ULO0002	RMNH.ARA.11574	810651	http://www.morphbank.net/?id=810651
SP.RMNH.ARA.ULO0002	RMNH.ARA.11574	810653	http://www.morphbank.net/?id=810653
SP.RMNH.ARA.ULO0002	RMNH.ARA.11574	810652	http://www.morphbank.net/?id=810652
SP.RMNH.ARA.ULO0003	RMNH.ARA.12175	812665	http://www.morphbank.net/?id=812665
SP.RMNH.ARA.ULO0003	RMNH.ARA.12175	812666	http://www.morphbank.net/?id=812666
SP.RMNH.ARA.ULO0003	RMNH.ARA.12175	812667	http://www.morphbank.net/?id=812667
SP.RMNH.ARA.ULO0003	RMNH.ARA.12175	812668	http://www.morphbank.net/?id=812668
SP.RMNH.ARA.ULO0003	RMNH.ARA.12175	812669	http://www.morphbank.net/?id=812669
SP.RMNH.ARA.ULO0004	RMNH.ARA.12201	812704	http://www.morphbank.net/?id=812704
SP.RMNH.ARA.ULO0004	RMNH.ARA.12201	812705	http://www.morphbank.net/?id=812705
SP.RMNH.ARA.ULO0004	RMNH.ARA.12201	812706	http://www.morphbank.net/?id=812706
SP.RMNH.ARA.ULO0004	RMNH.ARA.12201	812707	http://www.morphbank.net/?id=812707
SP.RMNH.ARA.ULO0004	RMNH.ARA.12201	812708	http://www.morphbank.net/?id=812708
SP.RMNH.ARA.ULO0005	RMNH.ARA.12301	812810	http://www.morphbank.net/?id=812810
SP.RMNH.ARA.ULO0005	RMNH.ARA.12301	812811	http://www.morphbank.net/?id=812811
SP.RMNH.ARA.ULO0005	RMNH.ARA.12301	812812	http://www.morphbank.net/?id=812812
SP.RMNH.ARA.ULO0005	RMNH.ARA.12301	812813	http://www.morphbank.net/?id=812813
SP.RMNH.ARA.ULO0005	RMNH.ARA.12301	812814	http://www.morphbank.net/?id=812814
SP.RMNH.ARA.ZOD0001	RMNH.ARA.11548	810568	http://www.morphbank.net/?id=810568
SP.RMNH.ARA.ZOD0001	RMNH.ARA.11548	810569	http://www.morphbank.net/?id=810569
SP.RMNH.ARA.ZOD0001	RMNH.ARA.11548	810571	http://www.morphbank.net/?id=810571
SP.RMNH.ARA.ZOD0001	RMNH.ARA.11548	810572	http://www.morphbank.net/?id=810572
SP.RMNH.ARA.ZOD0001	RMNH.ARA.11548	810570	http://www.morphbank.net/?id=810570
SP.RMNH.ARA.ZOD0002	RMNH.ARA.11888	811042	http://www.morphbank.net/?id=811042
SP.RMNH.ARA.ZOD0002	RMNH.ARA.11888	811044	http://www.morphbank.net/?id=811044
SP.RMNH.ARA.ZOD0002	RMNH.ARA.11888	811043	http://www.morphbank.net/?id=811043
SP.RMNH.ARA.ZOD0003	RMNH.ARA.12130	813064	http://www.morphbank.net/?id=813064
SP.RMNH.ARA.ZOD0003	RMNH.ARA.12130	813065	http://www.morphbank.net/?id=813065
SP.RMNH.ARA.ZOD0003	RMNH.ARA.12130	813063	http://www.morphbank.net/?id=813063
SP.RMNH.ARA.ZOD0004	RMNH.ARA.11660	810776	http://www.morphbank.net/?id=810776
SP.RMNH.ARA.ZOD0004	RMNH.ARA.11660	810778	http://www.morphbank.net/?id=810778
SP.RMNH.ARA.ZOD0004	RMNH.ARA.11660	810777	http://www.morphbank.net/?id=810777
SP.RMNH.ARA.ZOD0004	RMNH.ARA.12026	813313	http://www.morphbank.net/?id=813313
SP.RMNH.ARA.ZOD0004	RMNH.ARA.12121	813058	http://www.morphbank.net/?id=813058
SP.RMNH.ARA.ZOD0004	RMNH.ARA.12121	813059	http://www.morphbank.net/?id=813059
SP.RMNH.ARA.ZOD0004	RMNH.ARA.12121	813060	http://www.morphbank.net/?id=813060
SP.RMNH.ARA.ZOD0004	RMNH.ARA.12121	813061	http://www.morphbank.net/?id=813061
SP.RMNH.ARA.ZOD0004	RMNH.ARA.12121	813062	http://www.morphbank.net/?id=813062
SP.RMNH.ARA.THD0024	RMNH.ARA.11808	810955	http://www.morphbank.net/?id=810955
SP.RMNH.ARA.THD0024	RMNH.ARA.11808	810954	http://www.morphbank.net/?id=810954
SP.RMNH.ARA.THD0024	RMNH.ARA.12212	813255	http://www.morphbank.net/?id=813255
SP.RMNH.ARA.THD0024	RMNH.ARA.12212	813256	http://www.morphbank.net/?id=813256
SP.RMNH.ARA.THD0024	RMNH.ARA.12212	813257	http://www.morphbank.net/?id=813257
SP.RMNH.ARA.THD0024	RMNH.ARA.12212	813258	http://www.morphbank.net/?id=813258
SP.RMNH.ARA.THD0024	RMNH.ARA.12212	813259	http://www.morphbank.net/?id=813259
