# Supplementary material for: Cyberdiversity: Improving the Informatic Value of Diverse Tropical Arthropod Inventories
Source: PLoS One. 2014 Dec 26;9(12):e115750. doi: 10.1371/journal.pone.0115750 (PMC4277369; doi:10.1371/journal.pone.0115750)
Supplement: S3 Appendix — DNA barcode sequences available on BOLD ( www.boldsystems.org/ ). (XLSX) [file pone.0115750.s004.xlsx]

## Sheet: BOLD
TaxonID	catalogNumber	BOLD PROCESS ID	BOLD RecordID	BOLD Link
SP.RMNH.ARA.ANA0001	RMNH.ARA.14133	SVN001-12	2737561	http://www.boldsystems.org/index.php/Public_RecordView?processid=SVN001-12
SP.RMNH.ARA.ANA0001	RMNH.ARA.14134	SVN002-12	2737562	http://www.boldsystems.org/index.php/Public_RecordView?processid=SVN002-12
SP.RMNH.ARA.ANA0002	RMNH.ARA.12036	SVN003-12	2737563	http://www.boldsystems.org/index.php/Public_RecordView?processid=SVN003-12
SP.RMNH.ARA.ARA0001	RMNH.ARA.11539	SVN004-12	2737564	http://www.boldsystems.org/index.php/Public_RecordView?processid=SVN004-12
SP.RMNH.ARA.ARA0001	RMNH.ARA.11820	SVN005-12	2737565	http://www.boldsystems.org/index.php/Public_RecordView?processid=SVN005-12
SP.RMNH.ARA.ARA0001	RMNH.ARA.12109	SVN006-12	2737566	http://www.boldsystems.org/index.php/Public_RecordView?processid=SVN006-12
SP.RMNH.ARA.ARA0001	RMNH.ARA.12110	SVN007-12	2737567	http://www.boldsystems.org/index.php/Public_RecordView?processid=SVN007-12
SP.RMNH.ARA.ARA0004	RMNH.ARA.11544	SVN008-12	2737568	http://www.boldsystems.org/index.php/Public_RecordView?processid=SVN008-12
SP.RMNH.ARA.ARA0006	RMNH.ARA.11603	SVN009-12	2737569	http://www.boldsystems.org/index.php/Public_RecordView?processid=SVN009-12
SP.RMNH.ARA.ARA0006	RMNH.ARA.11615	SVN010-12	2737570	http://www.boldsystems.org/index.php/Public_RecordView?processid=SVN010-12
SP.RMNH.ARA.ARA0006	RMNH.ARA.11680	SVN011-12	2737571	http://www.boldsystems.org/index.php/Public_RecordView?processid=SVN011-12
SP.RMNH.ARA.ARA0006	RMNH.ARA.11929	SVN012-12	2737572	http://www.boldsystems.org/index.php/Public_RecordView?processid=SVN012-12
SP.RMNH.ARA.ARA0006	RMNH.ARA.12369	SVN013-12	2737573	http://www.boldsystems.org/index.php/Public_RecordView?processid=SVN013-12
SP.RMNH.ARA.ARA0007	RMNH.ARA.12386	SVN014-12	2737574	http://www.boldsystems.org/index.php/Public_RecordView?processid=SVN014-12
SP.RMNH.ARA.ARA0009	RMNH.ARA.11772	SVN015-12	2737575	http://www.boldsystems.org/index.php/Public_RecordView?processid=SVN015-12
SP.RMNH.ARA.ARA0011	RMNH.ARA.11807	SVN016-12	2737576	http://www.boldsystems.org/index.php/Public_RecordView?processid=SVN016-12
SP.RMNH.ARA.ARA0012	RMNH.ARA.11540	SVN017-12	2737577	http://www.boldsystems.org/index.php/Public_RecordView?processid=SVN017-12
SP.RMNH.ARA.ARA0012	RMNH.ARA.11683	SVN018-12	2737578	http://www.boldsystems.org/index.php/Public_RecordView?processid=SVN018-12
SP.RMNH.ARA.ARA0012	RMNH.ARA.11818	SVN019-12	2737579	http://www.boldsystems.org/index.php/Public_RecordView?processid=SVN019-12
SP.RMNH.ARA.ARA0012	RMNH.ARA.12179	SVN020-12	2737580	http://www.boldsystems.org/index.php/Public_RecordView?processid=SVN020-12
SP.RMNH.ARA.ARA0012	RMNH.ARA.12254	SVN021-12	2737581	http://www.boldsystems.org/index.php/Public_RecordView?processid=SVN021-12
SP.RMNH.ARA.ARA0012	RMNH.ARA.12354	SVN022-12	2737582	http://www.boldsystems.org/index.php/Public_RecordView?processid=SVN022-12
SP.RMNH.ARA.ARA0014	RMNH.ARA.11916	SVN023-12	2737583	http://www.boldsystems.org/index.php/Public_RecordView?processid=SVN023-12
SP.RMNH.ARA.ARA0014	RMNH.ARA.12387	SVN024-12	2737584	http://www.boldsystems.org/index.php/Public_RecordView?processid=SVN024-12
SP.RMNH.ARA.ARA0015	RMNH.ARA.11517	SVN025-12	2737585	http://www.boldsystems.org/index.php/Public_RecordView?processid=SVN025-12
SP.RMNH.ARA.ARA0015	RMNH.ARA.11799	SVN026-12	2737586	http://www.boldsystems.org/index.php/Public_RecordView?processid=SVN026-12
SP.RMNH.ARA.ARA0015	RMNH.ARA.11928	SVN027-12	2737587	http://www.boldsystems.org/index.php/Public_RecordView?processid=SVN027-12
SP.RMNH.ARA.ARA0015	RMNH.ARA.12141	SVN028-12	2737588	http://www.boldsystems.org/index.php/Public_RecordView?processid=SVN028-12
SP.RMNH.ARA.ARA0015	RMNH.ARA.12185	SVN029-12	2737589	http://www.boldsystems.org/index.php/Public_RecordView?processid=SVN029-12
SP.RMNH.ARA.ARA0016	RMNH.ARA.12067	SVN030-12	2737590	http://www.boldsystems.org/index.php/Public_RecordView?processid=SVN030-12
SP.RMNH.ARA.ARA0017	RMNH.ARA.11803	SVN031-12	2737591	http://www.boldsystems.org/index.php/Public_RecordView?processid=SVN031-12
SP.RMNH.ARA.ARA0017	RMNH.ARA.12070	SVN032-12	2737592	http://www.boldsystems.org/index.php/Public_RecordView?processid=SVN032-12
SP.RMNH.ARA.ARA0018	RMNH.ARA.12114	SVN033-12	2737593	http://www.boldsystems.org/index.php/Public_RecordView?processid=SVN033-12
SP.RMNH.ARA.ARA0019	RMNH.ARA.12135	SVN034-12	2737594	http://www.boldsystems.org/index.php/Public_RecordView?processid=SVN034-12
SP.RMNH.ARA.ARA0020	RMNH.ARA.12138	SVN035-12	2737595	http://www.boldsystems.org/index.php/Public_RecordView?processid=SVN035-12
SP.RMNH.ARA.ARA0021	RMNH.ARA.12168	SVN036-12	2737596	http://www.boldsystems.org/index.php/Public_RecordView?processid=SVN036-12
SP.RMNH.ARA.ARA0022	RMNH.ARA.12195	SVN037-12	2737597	http://www.boldsystems.org/index.php/Public_RecordView?processid=SVN037-12
SP.RMNH.ARA.ARA0025	RMNH.ARA.12183	SVN038-12	2737598	http://www.boldsystems.org/index.php/Public_RecordView?processid=SVN038-12
SP.RMNH.ARA.ARA0027	RMNH.ARA.11844	SVN039-12	2737599	http://www.boldsystems.org/index.php/Public_RecordView?processid=SVN039-12
SP.RMNH.ARA.ARA0027	RMNH.ARA.12186	SVN040-12	2737600	http://www.boldsystems.org/index.php/Public_RecordView?processid=SVN040-12
SP.RMNH.ARA.ARA0027	RMNH.ARA.12284	SVN041-12	2737601	http://www.boldsystems.org/index.php/Public_RecordView?processid=SVN041-12
SP.RMNH.ARA.ARA0028	RMNH.ARA.12341	SVN042-12	2737602	http://www.boldsystems.org/index.php/Public_RecordView?processid=SVN042-12
SP.RMNH.ARA.ARA0030	RMNH.ARA.12356	SVN043-12	2737603	http://www.boldsystems.org/index.php/Public_RecordView?processid=SVN043-12
SP.RMNH.ARA.ARA0031	RMNH.ARA.12090	SVN044-12	2737604	http://www.boldsystems.org/index.php/Public_RecordView?processid=SVN044-12
SP.RMNH.ARA.ARA0031	RMNH.ARA.12104	SVN045-12	2737605	http://www.boldsystems.org/index.php/Public_RecordView?processid=SVN045-12
SP.RMNH.ARA.ARA0033	RMNH.ARA.12237	SVN046-12	2737606	http://www.boldsystems.org/index.php/Public_RecordView?processid=SVN046-12
SP.RMNH.ARA.ARA0034	RMNH.ARA.11543	SVN047-12	2737607	http://www.boldsystems.org/index.php/Public_RecordView?processid=SVN047-12
SP.RMNH.ARA.ARA0034	RMNH.ARA.11765	SVN048-12	2737608	http://www.boldsystems.org/index.php/Public_RecordView?processid=SVN048-12
SP.RMNH.ARA.ARA0034	RMNH.ARA.11795	SVN049-12	2737609	http://www.boldsystems.org/index.php/Public_RecordView?processid=SVN049-12
SP.RMNH.ARA.ARA0034	RMNH.ARA.11828	SVN050-12	2737610	http://www.boldsystems.org/index.php/Public_RecordView?processid=SVN050-12
SP.RMNH.ARA.CLU0001	RMNH.ARA.11855	SVN051-12	2737611	http://www.boldsystems.org/index.php/Public_RecordView?processid=SVN051-12
SP.RMNH.ARA.CLU0002	RMNH.ARA.11939	SVN052-12	2737612	http://www.boldsystems.org/index.php/Public_RecordView?processid=SVN052-12
SP.RMNH.ARA.CLU0002	RMNH.ARA.12253	SVN053-12	2737613	http://www.boldsystems.org/index.php/Public_RecordView?processid=SVN053-12
SP.RMNH.ARA.COR0001	RMNH.ARA.11587	SVN054-12	2737614	http://www.boldsystems.org/index.php/Public_RecordView?processid=SVN054-12
SP.RMNH.ARA.COR0001	RMNH.ARA.11911	SVN055-12	2737615	http://www.boldsystems.org/index.php/Public_RecordView?processid=SVN055-12
SP.RMNH.ARA.COR0001	RMNH.ARA.12027	SVN056-12	2737616	http://www.boldsystems.org/index.php/Public_RecordView?processid=SVN056-12
SP.RMNH.ARA.COR0001	RMNH.ARA.12123	SVN057-12	2737617	http://www.boldsystems.org/index.php/Public_RecordView?processid=SVN057-12
SP.RMNH.ARA.COR0002	RMNH.ARA.11900	SVN058-12	2737618	http://www.boldsystems.org/index.php/Public_RecordView?processid=SVN058-12
SP.RMNH.ARA.CTE0001	RMNH.ARA.11719	SVN059-12	2737619	http://www.boldsystems.org/index.php/Public_RecordView?processid=SVN059-12
SP.RMNH.ARA.CTE0001	RMNH.ARA.11798	SVN060-12	2737620	http://www.boldsystems.org/index.php/Public_RecordView?processid=SVN060-12
SP.RMNH.ARA.CTE0001	RMNH.ARA.12076	SVN061-12	2737621	http://www.boldsystems.org/index.php/Public_RecordView?processid=SVN061-12
SP.RMNH.ARA.HER0001	RMNH.ARA.11802	SVN062-12	2737622	http://www.boldsystems.org/index.php/Public_RecordView?processid=SVN062-12
SP.RMNH.ARA.HER0001	RMNH.ARA.11859	SVN063-12	2737623	http://www.boldsystems.org/index.php/Public_RecordView?processid=SVN063-12
SP.RMNH.ARA.LIN0001	RMNH.ARA.11420	SVN064-12	2737624	http://www.boldsystems.org/index.php/Public_RecordView?processid=SVN064-12
SP.RMNH.ARA.LIN0001	RMNH.ARA.14119	SVN065-12	2737625	http://www.boldsystems.org/index.php/Public_RecordView?processid=SVN065-12
SP.RMNH.ARA.LIN0002	RMNH.ARA.11969	SVN066-12	2737626	http://www.boldsystems.org/index.php/Public_RecordView?processid=SVN066-12
SP.RMNH.ARA.LIN0003	RMNH.ARA.11551	SVN067-12	2737627	http://www.boldsystems.org/index.php/Public_RecordView?processid=SVN067-12
SP.RMNH.ARA.LIN0006	RMNH.ARA.11422	SVN068-12	2737628	http://www.boldsystems.org/index.php/Public_RecordView?processid=SVN068-12
SP.RMNH.ARA.LIN0006	RMNH.ARA.11432	SVN069-12	2737629	http://www.boldsystems.org/index.php/Public_RecordView?processid=SVN069-12
SP.RMNH.ARA.LIN0006	RMNH.ARA.11457	SVN070-12	2737630	http://www.boldsystems.org/index.php/Public_RecordView?processid=SVN070-12
SP.RMNH.ARA.LIN0006	RMNH.ARA.11499	SVN071-12	2737631	http://www.boldsystems.org/index.php/Public_RecordView?processid=SVN071-12
SP.RMNH.ARA.LIN0006	RMNH.ARA.11500	SVN072-12	2737632	http://www.boldsystems.org/index.php/Public_RecordView?processid=SVN072-12
SP.RMNH.ARA.LIN0006	RMNH.ARA.11559	SVN073-12	2737633	http://www.boldsystems.org/index.php/Public_RecordView?processid=SVN073-12
SP.RMNH.ARA.LIN0006	RMNH.ARA.11749	SVN074-12	2737634	http://www.boldsystems.org/index.php/Public_RecordView?processid=SVN074-12
SP.RMNH.ARA.LIN0006	RMNH.ARA.11751	SVN075-12	2737635	http://www.boldsystems.org/index.php/Public_RecordView?processid=SVN075-12
SP.RMNH.ARA.LIN0006	RMNH.ARA.12450	SVN076-12	2737636	http://www.boldsystems.org/index.php/Public_RecordView?processid=SVN076-12
SP.RMNH.ARA.LIN0006	RMNH.ARA.12552	SVN077-12	2737637	http://www.boldsystems.org/index.php/Public_RecordView?processid=SVN077-12
SP.RMNH.ARA.LIN0006	RMNH.ARA.12694	SVN078-12	2737638	http://www.boldsystems.org/index.php/Public_RecordView?processid=SVN078-12
SP.RMNH.ARA.LIN0007	RMNH.ARA.11423	SVN079-12	2737639	http://www.boldsystems.org/index.php/Public_RecordView?processid=SVN079-12
SP.RMNH.ARA.LIN0007	RMNH.ARA.11433	SVN080-12	2737640	http://www.boldsystems.org/index.php/Public_RecordView?processid=SVN080-12
SP.RMNH.ARA.LIN0007	RMNH.ARA.11445	SVN081-12	2737641	http://www.boldsystems.org/index.php/Public_RecordView?processid=SVN081-12
SP.RMNH.ARA.LIN0007	RMNH.ARA.11446	SVN082-12	2737642	http://www.boldsystems.org/index.php/Public_RecordView?processid=SVN082-12
SP.RMNH.ARA.LIN0007	RMNH.ARA.11455	SVN083-12	2737643	http://www.boldsystems.org/index.php/Public_RecordView?processid=SVN083-12
SP.RMNH.ARA.LIN0007	RMNH.ARA.11456	SVN084-12	2737644	http://www.boldsystems.org/index.php/Public_RecordView?processid=SVN084-12
SP.RMNH.ARA.LIN0007	RMNH.ARA.11497	SVN085-12	2737645	http://www.boldsystems.org/index.php/Public_RecordView?processid=SVN085-12
SP.RMNH.ARA.LIN0007	RMNH.ARA.11498	SVN086-12	2737646	http://www.boldsystems.org/index.php/Public_RecordView?processid=SVN086-12
SP.RMNH.ARA.LIN0007	RMNH.ARA.11874	SVN087-12	2737647	http://www.boldsystems.org/index.php/Public_RecordView?processid=SVN087-12
SP.RMNH.ARA.LIN0007	RMNH.ARA.12571	SVN088-12	2737648	http://www.boldsystems.org/index.php/Public_RecordView?processid=SVN088-12
SP.RMNH.ARA.LIN0008	RMNH.ARA.11883	SVN089-12	2737649	http://www.boldsystems.org/index.php/Public_RecordView?processid=SVN089-12
SP.RMNH.ARA.LIN0011	RMNH.ARA.12219	SVN090-12	2737650	http://www.boldsystems.org/index.php/Public_RecordView?processid=SVN090-12
SP.RMNH.ARA.LIN0012	RMNH.ARA.12231	SVN091-12	2737651	http://www.boldsystems.org/index.php/Public_RecordView?processid=SVN091-12
SP.RMNH.ARA.LIN0012	RMNH.ARA.12281	SVN092-12	2737652	http://www.boldsystems.org/index.php/Public_RecordView?processid=SVN092-12
SP.RMNH.ARA.LIO0001	RMNH.ARA.11654	SVN093-12	2737653	http://www.boldsystems.org/index.php/Public_RecordView?processid=SVN093-12
SP.RMNH.ARA.LIO0004	RMNH.ARA.11785	SVN094-12	2737654	http://www.boldsystems.org/index.php/Public_RecordView?processid=SVN094-12
SP.RMNH.ARA.LIO0005	RMNH.ARA.11822	SVN095-12	2737655	http://www.boldsystems.org/index.php/Public_RecordView?processid=SVN095-12
SP.RMNH.ARA.LYC0001	RMNH.ARA.12154	SVN096-12	2737656	http://www.boldsystems.org/index.php/Public_RecordView?processid=SVN096-12
SP.RMNH.ARA.MIM0004	RMNH.ARA.11826	SVN097-12	2737657	http://www.boldsystems.org/index.php/Public_RecordView?processid=SVN097-12
SP.RMNH.ARA.MIM0005	RMNH.ARA.12375	SVN098-12	2737658	http://www.boldsystems.org/index.php/Public_RecordView?processid=SVN098-12
SP.RMNH.ARA.MIM0006	RMNH.ARA.11541	SVN099-12	2737659	http://www.boldsystems.org/index.php/Public_RecordView?processid=SVN099-12
SP.RMNH.ARA.MIM0006	RMNH.ARA.11564	SVN100-12	2737660	http://www.boldsystems.org/index.php/Public_RecordView?processid=SVN100-12
SP.RMNH.ARA.MIM0007	RMNH.ARA.11542	SVN101-12	2737661	http://www.boldsystems.org/index.php/Public_RecordView?processid=SVN101-12
SP.RMNH.ARA.MIM0007	RMNH.ARA.11573	SVN102-12	2737662	http://www.boldsystems.org/index.php/Public_RecordView?processid=SVN102-12
SP.RMNH.ARA.MIT0001	RMNH.ARA.11833	SVN103-12	2737663	http://www.boldsystems.org/index.php/Public_RecordView?processid=SVN103-12
SP.RMNH.ARA.MYS0001	RMNH.ARA.11458	SVN104-12	2737664	http://www.boldsystems.org/index.php/Public_RecordView?processid=SVN104-12
SP.RMNH.ARA.MYS0001	RMNH.ARA.11553	SVN105-12	2737665	http://www.boldsystems.org/index.php/Public_RecordView?processid=SVN105-12
SP.RMNH.ARA.MYS0001	RMNH.ARA.11557	SVN106-12	2737666	http://www.boldsystems.org/index.php/Public_RecordView?processid=SVN106-12
SP.RMNH.ARA.MYS0001	RMNH.ARA.11877	SVN107-12	2737667	http://www.boldsystems.org/index.php/Public_RecordView?processid=SVN107-12
SP.RMNH.ARA.MYS0001	RMNH.ARA.12691	SVN108-12	2737668	http://www.boldsystems.org/index.php/Public_RecordView?processid=SVN108-12
SP.RMNH.ARA.MYS0002	RMNH.ARA.11715	SVN109-12	2737669	http://www.boldsystems.org/index.php/Public_RecordView?processid=SVN109-12
SP.RMNH.ARA.MYS0003	RMNH.ARA.11979	SVN110-12	2737670	http://www.boldsystems.org/index.php/Public_RecordView?processid=SVN110-12
SP.RMNH.ARA.OON0005	RMNH.ARA.12058	SVN111-12	2737671	http://www.boldsystems.org/index.php/Public_RecordView?processid=SVN111-12
SP.RMNH.ARA.OXY0001	RMNH.ARA.11583	SVN112-12	2737672	http://www.boldsystems.org/index.php/Public_RecordView?processid=SVN112-12
SP.RMNH.ARA.OXY0002	RMNH.ARA.11647	SVN113-12	2737673	http://www.boldsystems.org/index.php/Public_RecordView?processid=SVN113-12
SP.RMNH.ARA.OXY0002	RMNH.ARA.11941	SVN114-12	2737674	http://www.boldsystems.org/index.php/Public_RecordView?processid=SVN114-12
SP.RMNH.ARA.OXY0002	RMNH.ARA.12384	SVN115-12	2737675	http://www.boldsystems.org/index.php/Public_RecordView?processid=SVN115-12
SP.RMNH.ARA.OXY0003	RMNH.ARA.12392	SVN116-12	2737676	http://www.boldsystems.org/index.php/Public_RecordView?processid=SVN116-12
SP.RMNH.ARA.PHO0003	RMNH.ARA.11760	SVN117-12	2737677	http://www.boldsystems.org/index.php/Public_RecordView?processid=SVN117-12
SP.RMNH.ARA.PHO0003	RMNH.ARA.11761	SVN118-12	2737678	http://www.boldsystems.org/index.php/Public_RecordView?processid=SVN118-12
SP.RMNH.ARA.PHO0005	RMNH.ARA.12137	SVN119-12	2737679	http://www.boldsystems.org/index.php/Public_RecordView?processid=SVN119-12
SP.RMNH.ARA.PHO0008	RMNH.ARA.12296	SVN120-12	2737680	http://www.boldsystems.org/index.php/Public_RecordView?processid=SVN120-12
SP.RMNH.ARA.PIS0001	RMNH.ARA.11776	SVN121-12	2737681	http://www.boldsystems.org/index.php/Public_RecordView?processid=SVN121-12
SP.RMNH.ARA.PSE0001	RMNH.ARA.12171	SVN122-12	2737682	http://www.boldsystems.org/index.php/Public_RecordView?processid=SVN122-12
SP.RMNH.ARA.PSE0001	RMNH.ARA.12177	SVN123-12	2737683	http://www.boldsystems.org/index.php/Public_RecordView?processid=SVN123-12
SP.RMNH.ARA.SAL0001	RMNH.ARA.11504	SVN124-12	2737684	http://www.boldsystems.org/index.php/Public_RecordView?processid=SVN124-12
SP.RMNH.ARA.SAL0002	RMNH.ARA.11505	SVN125-12	2737685	http://www.boldsystems.org/index.php/Public_RecordView?processid=SVN125-12
SP.RMNH.ARA.SAL0002	RMNH.ARA.11516	SVN126-12	2737686	http://www.boldsystems.org/index.php/Public_RecordView?processid=SVN126-12
SP.RMNH.ARA.SAL0004	RMNH.ARA.11514	SVN127-12	2737687	http://www.boldsystems.org/index.php/Public_RecordView?processid=SVN127-12
SP.RMNH.ARA.SAL0005	RMNH.ARA.11510	SVN128-12	2737688	http://www.boldsystems.org/index.php/Public_RecordView?processid=SVN128-12
SP.RMNH.ARA.SAL0008	RMNH.ARA.11754	SVN129-12	2737689	http://www.boldsystems.org/index.php/Public_RecordView?processid=SVN129-12
SP.RMNH.ARA.SAL0009	RMNH.ARA.11418	SVN130-12	2737690	http://www.boldsystems.org/index.php/Public_RecordView?processid=SVN130-12
SP.RMNH.ARA.SAL0009	RMNH.ARA.11428	SVN131-12	2737691	http://www.boldsystems.org/index.php/Public_RecordView?processid=SVN131-12
SP.RMNH.ARA.SAL0009	RMNH.ARA.11447	SVN132-12	2737692	http://www.boldsystems.org/index.php/Public_RecordView?processid=SVN132-12
SP.RMNH.ARA.SAL0009	RMNH.ARA.11448	SVN133-12	2737693	http://www.boldsystems.org/index.php/Public_RecordView?processid=SVN133-12
SP.RMNH.ARA.SAL0009	RMNH.ARA.11464	SVN134-12	2737694	http://www.boldsystems.org/index.php/Public_RecordView?processid=SVN134-12
SP.RMNH.ARA.SAL0009	RMNH.ARA.11983	SVN135-12	2737695	http://www.boldsystems.org/index.php/Public_RecordView?processid=SVN135-12
SP.RMNH.ARA.SAL0010	RMNH.ARA.11467	SVN136-12	2737696	http://www.boldsystems.org/index.php/Public_RecordView?processid=SVN136-12
SP.RMNH.ARA.SAL0010	RMNH.ARA.11471	SVN137-12	2737697	http://www.boldsystems.org/index.php/Public_RecordView?processid=SVN137-12
SP.RMNH.ARA.SAL0010	RMNH.ARA.11472	SVN138-12	2737698	http://www.boldsystems.org/index.php/Public_RecordView?processid=SVN138-12
SP.RMNH.ARA.SAL0010	RMNH.ARA.11984	SVN139-12	2737699	http://www.boldsystems.org/index.php/Public_RecordView?processid=SVN139-12
SP.RMNH.ARA.SAL0010	RMNH.ARA.12033	SVN140-12	2737700	http://www.boldsystems.org/index.php/Public_RecordView?processid=SVN140-12
SP.RMNH.ARA.SAL0012	RMNH.ARA.11993	SVN141-12	2737701	http://www.boldsystems.org/index.php/Public_RecordView?processid=SVN141-12
SP.RMNH.ARA.SAL0012	RMNH.ARA.12578	SVN142-12	2737702	http://www.boldsystems.org/index.php/Public_RecordView?processid=SVN142-12
SP.RMNH.ARA.SAL0013	RMNH.ARA.11994	SVN143-12	2737703	http://www.boldsystems.org/index.php/Public_RecordView?processid=SVN143-12
SP.RMNH.ARA.SAL0014	RMNH.ARA.11995	SVN144-12	2737704	http://www.boldsystems.org/index.php/Public_RecordView?processid=SVN144-12
SP.RMNH.ARA.SAL0016	RMNH.ARA.12000	SVN145-12	2737705	http://www.boldsystems.org/index.php/Public_RecordView?processid=SVN145-12
SP.RMNH.ARA.SAL0016	RMNH.ARA.12579	SVN146-12	2737706	http://www.boldsystems.org/index.php/Public_RecordView?processid=SVN146-12
SP.RMNH.ARA.SAL0017	RMNH.ARA.12002	SVN147-12	2737707	http://www.boldsystems.org/index.php/Public_RecordView?processid=SVN147-12
SP.RMNH.ARA.SAL0017	RMNH.ARA.12018	SVN148-12	2737708	http://www.boldsystems.org/index.php/Public_RecordView?processid=SVN148-12
SP.RMNH.ARA.SAL0018	RMNH.ARA.12005	SVN149-12	2737709	http://www.boldsystems.org/index.php/Public_RecordView?processid=SVN149-12
SP.RMNH.ARA.SAL0019	RMNH.ARA.12006	SVN150-12	2737710	http://www.boldsystems.org/index.php/Public_RecordView?processid=SVN150-12
SP.RMNH.ARA.SAL0020	RMNH.ARA.12007	SVN151-12	2737711	http://www.boldsystems.org/index.php/Public_RecordView?processid=SVN151-12
SP.RMNH.ARA.SAL0021	RMNH.ARA.11997	SVN152-12	2737712	http://www.boldsystems.org/index.php/Public_RecordView?processid=SVN152-12
SP.RMNH.ARA.SAL0021	RMNH.ARA.12008	SVN153-12	2737713	http://www.boldsystems.org/index.php/Public_RecordView?processid=SVN153-12
SP.RMNH.ARA.SAL0022	RMNH.ARA.11419	SVN154-12	2737714	http://www.boldsystems.org/index.php/Public_RecordView?processid=SVN154-12
SP.RMNH.ARA.SAL0022	RMNH.ARA.11421	SVN155-12	2737715	http://www.boldsystems.org/index.php/Public_RecordView?processid=SVN155-12
SP.RMNH.ARA.SAL0022	RMNH.ARA.11424	SVN156-12	2737716	http://www.boldsystems.org/index.php/Public_RecordView?processid=SVN156-12
SP.RMNH.ARA.SAL0022	RMNH.ARA.11426	SVN157-12	2737717	http://www.boldsystems.org/index.php/Public_RecordView?processid=SVN157-12
SP.RMNH.ARA.SAL0022	RMNH.ARA.11427	SVN158-12	2737718	http://www.boldsystems.org/index.php/Public_RecordView?processid=SVN158-12
SP.RMNH.ARA.SAL0022	RMNH.ARA.11431	SVN159-12	2737719	http://www.boldsystems.org/index.php/Public_RecordView?processid=SVN159-12
SP.RMNH.ARA.SAL0022	RMNH.ARA.11439	SVN160-12	2737720	http://www.boldsystems.org/index.php/Public_RecordView?processid=SVN160-12
SP.RMNH.ARA.SAL0022	RMNH.ARA.11440	SVN161-12	2737721	http://www.boldsystems.org/index.php/Public_RecordView?processid=SVN161-12
SP.RMNH.ARA.SAL0022	RMNH.ARA.11441	SVN162-12	2737722	http://www.boldsystems.org/index.php/Public_RecordView?processid=SVN162-12
SP.RMNH.ARA.SAL0022	RMNH.ARA.11442	SVN163-12	2737723	http://www.boldsystems.org/index.php/Public_RecordView?processid=SVN163-12
SP.RMNH.ARA.SAL0022	RMNH.ARA.11443	SVN164-12	2737724	http://www.boldsystems.org/index.php/Public_RecordView?processid=SVN164-12
SP.RMNH.ARA.SAL0022	RMNH.ARA.11444	SVN165-12	2737725	http://www.boldsystems.org/index.php/Public_RecordView?processid=SVN165-12
SP.RMNH.ARA.SAL0022	RMNH.ARA.11449	SVN166-12	2737726	http://www.boldsystems.org/index.php/Public_RecordView?processid=SVN166-12
SP.RMNH.ARA.SAL0022	RMNH.ARA.11450	SVN167-12	2737727	http://www.boldsystems.org/index.php/Public_RecordView?processid=SVN167-12
SP.RMNH.ARA.SAL0022	RMNH.ARA.11451	SVN168-12	2737728	http://www.boldsystems.org/index.php/Public_RecordView?processid=SVN168-12
SP.RMNH.ARA.SAL0022	RMNH.ARA.11452	SVN169-12	2737729	http://www.boldsystems.org/index.php/Public_RecordView?processid=SVN169-12
SP.RMNH.ARA.SAL0022	RMNH.ARA.11453	SVN170-12	2737730	http://www.boldsystems.org/index.php/Public_RecordView?processid=SVN170-12
SP.RMNH.ARA.SAL0022	RMNH.ARA.11454	SVN171-12	2737731	http://www.boldsystems.org/index.php/Public_RecordView?processid=SVN171-12
SP.RMNH.ARA.SAL0022	RMNH.ARA.11478	SVN174-12	2737734	http://www.boldsystems.org/index.php/Public_RecordView?processid=SVN174-12
SP.RMNH.ARA.SAL0022	RMNH.ARA.11479	SVN175-12	2737735	http://www.boldsystems.org/index.php/Public_RecordView?processid=SVN175-12
SP.RMNH.ARA.SAL0022	RMNH.ARA.11483	SVN176-12	2737736	http://www.boldsystems.org/index.php/Public_RecordView?processid=SVN176-12
SP.RMNH.ARA.SAL0022	RMNH.ARA.11484	SVN177-12	2737737	http://www.boldsystems.org/index.php/Public_RecordView?processid=SVN177-12
SP.RMNH.ARA.SAL0022	RMNH.ARA.11485	SVN178-12	2737738	http://www.boldsystems.org/index.php/Public_RecordView?processid=SVN178-12
SP.RMNH.ARA.SAL0022	RMNH.ARA.11502	SVN179-12	2737739	http://www.boldsystems.org/index.php/Public_RecordView?processid=SVN179-12
SP.RMNH.ARA.SAL0022	RMNH.ARA.11503	SVN180-12	2737740	http://www.boldsystems.org/index.php/Public_RecordView?processid=SVN180-12
SP.RMNH.ARA.SAL0022	RMNH.ARA.11985	SVN181-12	2737741	http://www.boldsystems.org/index.php/Public_RecordView?processid=SVN181-12
SP.RMNH.ARA.SAL0022	RMNH.ARA.12013	SVN182-12	2737742	http://www.boldsystems.org/index.php/Public_RecordView?processid=SVN182-12
SP.RMNH.ARA.SAL0024	RMNH.ARA.12025	SVN183-12	2737743	http://www.boldsystems.org/index.php/Public_RecordView?processid=SVN183-12
SP.RMNH.ARA.SAL0025	RMNH.ARA.11486	SVN184-12	2737744	http://www.boldsystems.org/index.php/Public_RecordView?processid=SVN184-12
SP.RMNH.ARA.SAL0027	RMNH.ARA.12358	SVN185-12	2737745	http://www.boldsystems.org/index.php/Public_RecordView?processid=SVN185-12
SP.RMNH.ARA.SAL0027	RMNH.ARA.12359	SVN186-12	2737746	http://www.boldsystems.org/index.php/Public_RecordView?processid=SVN186-12
SP.RMNH.ARA.SAL0027	RMNH.ARA.12361	SVN187-12	2737747	http://www.boldsystems.org/index.php/Public_RecordView?processid=SVN187-12
SP.RMNH.ARA.SAL0029	RMNH.ARA.12407	SVN188-12	2737748	http://www.boldsystems.org/index.php/Public_RecordView?processid=SVN188-12
SP.RMNH.ARA.SAL0029	RMNH.ARA.12408	SVN189-12	2737749	http://www.boldsystems.org/index.php/Public_RecordView?processid=SVN189-12
SP.RMNH.ARA.SAL0030	RMNH.ARA.12432	SVN190-12	2737750	http://www.boldsystems.org/index.php/Public_RecordView?processid=SVN190-12
SP.RMNH.ARA.SAL0030	RMNH.ARA.12433	SVN191-12	2737751	http://www.boldsystems.org/index.php/Public_RecordView?processid=SVN191-12
SP.RMNH.ARA.SAL0030	RMNH.ARA.12554	SVN192-12	2737752	http://www.boldsystems.org/index.php/Public_RecordView?processid=SVN192-12
SP.RMNH.ARA.SAL0031	RMNH.ARA.12437	SVN193-12	2737753	http://www.boldsystems.org/index.php/Public_RecordView?processid=SVN193-12
SP.RMNH.ARA.SAL0034	RMNH.ARA.12440	SVN194-12	2737754	http://www.boldsystems.org/index.php/Public_RecordView?processid=SVN194-12
SP.RMNH.ARA.SAL0035	RMNH.ARA.12441	SVN195-12	2737755	http://www.boldsystems.org/index.php/Public_RecordView?processid=SVN195-12
SP.RMNH.ARA.SAL0036	RMNH.ARA.12442	SVN196-12	2737756	http://www.boldsystems.org/index.php/Public_RecordView?processid=SVN196-12
SP.RMNH.ARA.SAL0036	RMNH.ARA.12449	SVN197-12	2737757	http://www.boldsystems.org/index.php/Public_RecordView?processid=SVN197-12
SP.RMNH.ARA.SAL0037	RMNH.ARA.12443	SVN198-12	2737758	http://www.boldsystems.org/index.php/Public_RecordView?processid=SVN198-12
SP.RMNH.ARA.SAL0038	RMNH.ARA.12444	SVN199-12	2737759	http://www.boldsystems.org/index.php/Public_RecordView?processid=SVN199-12
SP.RMNH.ARA.SAL0039	RMNH.ARA.12445	SVN200-12	2737760	http://www.boldsystems.org/index.php/Public_RecordView?processid=SVN200-12
SP.RMNH.ARA.SAL0040	RMNH.ARA.12446	SVN201-12	2737761	http://www.boldsystems.org/index.php/Public_RecordView?processid=SVN201-12
SP.RMNH.ARA.SAL0041	RMNH.ARA.12556	SVN202-12	2737762	http://www.boldsystems.org/index.php/Public_RecordView?processid=SVN202-12
SP.RMNH.ARA.SAL0044	RMNH.ARA.12035	SVN203-12	2737763	http://www.boldsystems.org/index.php/Public_RecordView?processid=SVN203-12
SP.RMNH.ARA.SCY0001	RMNH.ARA.11462	SVN204-12	2737764	http://www.boldsystems.org/index.php/Public_RecordView?processid=SVN204-12
SP.RMNH.ARA.SEL0001	RMNH.ARA.11956	SVN205-12	2737765	http://www.boldsystems.org/index.php/Public_RecordView?processid=SVN205-12
SP.RMNH.ARA.SPA0001	RMNH.ARA.12061	SVN206-12	2737766	http://www.boldsystems.org/index.php/Public_RecordView?processid=SVN206-12
SP.RMNH.ARA.SPA0002	RMNH.ARA.12062	SVN207-12	2737767	http://www.boldsystems.org/index.php/Public_RecordView?processid=SVN207-12
SP.RMNH.ARA.SPA0002	RMNH.ARA.12079	SVN208-12	2737768	http://www.boldsystems.org/index.php/Public_RecordView?processid=SVN208-12
SP.RMNH.ARA.SPA0003	RMNH.ARA.12063	SVN209-12	2737769	http://www.boldsystems.org/index.php/Public_RecordView?processid=SVN209-12
SP.RMNH.ARA.SPA0005	RMNH.ARA.12069	SVN210-12	2737770	http://www.boldsystems.org/index.php/Public_RecordView?processid=SVN210-12
SP.RMNH.ARA.SPA0006	RMNH.ARA.12081	SVN211-12	2737771	http://www.boldsystems.org/index.php/Public_RecordView?processid=SVN211-12
SP.RMNH.ARA.SPA0008	RMNH.ARA.11952	SVN212-12	2737772	http://www.boldsystems.org/index.php/Public_RecordView?processid=SVN212-12
SP.RMNH.ARA.SYM0001	RMNH.ARA.12303	SVN213-12	2737773	http://www.boldsystems.org/index.php/Public_RecordView?processid=SVN213-12
SP.RMNH.ARA.SYM0002	RMNH.ARA.11866	SVN214-12	2737774	http://www.boldsystems.org/index.php/Public_RecordView?processid=SVN214-12
SP.RMNH.ARA.SYM0003	RMNH.ARA.11430	SVN215-12	2737775	http://www.boldsystems.org/index.php/Public_RecordView?processid=SVN215-12
SP.RMNH.ARA.SYM0003	RMNH.ARA.11434	SVN216-12	2737776	http://www.boldsystems.org/index.php/Public_RecordView?processid=SVN216-12
SP.RMNH.ARA.SYM0003	RMNH.ARA.11435	SVN217-12	2737777	http://www.boldsystems.org/index.php/Public_RecordView?processid=SVN217-12
SP.RMNH.ARA.SYM0003	RMNH.ARA.11436	SVN218-12	2737778	http://www.boldsystems.org/index.php/Public_RecordView?processid=SVN218-12
SP.RMNH.ARA.SYM0003	RMNH.ARA.11437	SVN219-12	2737779	http://www.boldsystems.org/index.php/Public_RecordView?processid=SVN219-12
SP.RMNH.ARA.SYM0003	RMNH.ARA.11438	SVN220-12	2737780	http://www.boldsystems.org/index.php/Public_RecordView?processid=SVN220-12
SP.RMNH.ARA.SYM0003	RMNH.ARA.11459	SVN221-12	2737781	http://www.boldsystems.org/index.php/Public_RecordView?processid=SVN221-12
SP.RMNH.ARA.SYM0003	RMNH.ARA.11460	SVN222-12	2737782	http://www.boldsystems.org/index.php/Public_RecordView?processid=SVN222-12
SP.RMNH.ARA.SYM0003	RMNH.ARA.11461	SVN223-12	2737783	http://www.boldsystems.org/index.php/Public_RecordView?processid=SVN223-12
SP.RMNH.ARA.SYM0003	RMNH.ARA.11469	SVN224-12	2737784	http://www.boldsystems.org/index.php/Public_RecordView?processid=SVN224-12
SP.RMNH.ARA.SYM0003	RMNH.ARA.11470	SVN225-12	2737785	http://www.boldsystems.org/index.php/Public_RecordView?processid=SVN225-12
SP.RMNH.ARA.SYM0003	RMNH.ARA.11475	SVN226-12	2737786	http://www.boldsystems.org/index.php/Public_RecordView?processid=SVN226-12
SP.RMNH.ARA.SYM0003	RMNH.ARA.11476	SVN227-12	2737787	http://www.boldsystems.org/index.php/Public_RecordView?processid=SVN227-12
SP.RMNH.ARA.SYM0003	RMNH.ARA.11480	SVN228-12	2737788	http://www.boldsystems.org/index.php/Public_RecordView?processid=SVN228-12
SP.RMNH.ARA.SYM0003	RMNH.ARA.11481	SVN229-12	2737789	http://www.boldsystems.org/index.php/Public_RecordView?processid=SVN229-12
SP.RMNH.ARA.SYM0003	RMNH.ARA.11487	SVN230-12	2737790	http://www.boldsystems.org/index.php/Public_RecordView?processid=SVN230-12
SP.RMNH.ARA.SYM0003	RMNH.ARA.11488	SVN231-12	2737791	http://www.boldsystems.org/index.php/Public_RecordView?processid=SVN231-12
SP.RMNH.ARA.SYM0003	RMNH.ARA.11489	SVN232-12	2737792	http://www.boldsystems.org/index.php/Public_RecordView?processid=SVN232-12
SP.RMNH.ARA.SYM0003	RMNH.ARA.11490	SVN233-12	2737793	http://www.boldsystems.org/index.php/Public_RecordView?processid=SVN233-12
SP.RMNH.ARA.SYM0003	RMNH.ARA.11491	SVN234-12	2737794	http://www.boldsystems.org/index.php/Public_RecordView?processid=SVN234-12
SP.RMNH.ARA.SYM0003	RMNH.ARA.11492	SVN235-12	2737795	http://www.boldsystems.org/index.php/Public_RecordView?processid=SVN235-12
SP.RMNH.ARA.SYM0003	RMNH.ARA.11493	SVN236-12	2737796	http://www.boldsystems.org/index.php/Public_RecordView?processid=SVN236-12
SP.RMNH.ARA.SYM0003	RMNH.ARA.11494	SVN237-12	2737797	http://www.boldsystems.org/index.php/Public_RecordView?processid=SVN237-12
SP.RMNH.ARA.SYM0003	RMNH.ARA.11495	SVN238-12	2737798	http://www.boldsystems.org/index.php/Public_RecordView?processid=SVN238-12
SP.RMNH.ARA.SYM0003	RMNH.ARA.11496	SVN239-12	2737799	http://www.boldsystems.org/index.php/Public_RecordView?processid=SVN239-12
SP.RMNH.ARA.SYM0003	RMNH.ARA.11501	SVN240-12	2737800	http://www.boldsystems.org/index.php/Public_RecordView?processid=SVN240-12
SP.RMNH.ARA.SYM0003	RMNH.ARA.12038	SVN241-12	2737801	http://www.boldsystems.org/index.php/Public_RecordView?processid=SVN241-12
SP.RMNH.ARA.SYM0003	RMNH.ARA.12238	SVN242-12	2737802	http://www.boldsystems.org/index.php/Public_RecordView?processid=SVN242-12
SP.RMNH.ARA.SYM0003	RMNH.ARA.12575	SVN243-12	2737803	http://www.boldsystems.org/index.php/Public_RecordView?processid=SVN243-12
SP.RMNH.ARA.TET0002	RMNH.ARA.11771	SVN244-12	2737804	http://www.boldsystems.org/index.php/Public_RecordView?processid=SVN244-12
SP.RMNH.ARA.TET0002	RMNH.ARA.11831	SVN245-12	2737805	http://www.boldsystems.org/index.php/Public_RecordView?processid=SVN245-12
SP.RMNH.ARA.TET0002	RMNH.ARA.12192	SVN246-12	2737806	http://www.boldsystems.org/index.php/Public_RecordView?processid=SVN246-12
SP.RMNH.ARA.TET0003	RMNH.ARA.11537	SVN247-12	2737807	http://www.boldsystems.org/index.php/Public_RecordView?processid=SVN247-12
SP.RMNH.ARA.TET0003	RMNH.ARA.11842	SVN248-12	2737808	http://www.boldsystems.org/index.php/Public_RecordView?processid=SVN248-12
SP.RMNH.ARA.TET0003	RMNH.ARA.12686	SVN249-12	2737809	http://www.boldsystems.org/index.php/Public_RecordView?processid=SVN249-12
SP.RMNH.ARA.TET0004	RMNH.ARA.11598	SVN250-12	2737810	http://www.boldsystems.org/index.php/Public_RecordView?processid=SVN250-12
SP.RMNH.ARA.TET0004	RMNH.ARA.12388	SVN251-12	2737811	http://www.boldsystems.org/index.php/Public_RecordView?processid=SVN251-12
SP.RMNH.ARA.TET0005	RMNH.ARA.11526	SVN252-12	2737812	http://www.boldsystems.org/index.php/Public_RecordView?processid=SVN252-12
SP.RMNH.ARA.TET0005	RMNH.ARA.11811	SVN253-12	2737813	http://www.boldsystems.org/index.php/Public_RecordView?processid=SVN253-12
SP.RMNH.ARA.TET0005	RMNH.ARA.11841	SVN254-12	2737814	http://www.boldsystems.org/index.php/Public_RecordView?processid=SVN254-12
SP.RMNH.ARA.TET0005	RMNH.ARA.11986	SVN255-12	2737815	http://www.boldsystems.org/index.php/Public_RecordView?processid=SVN255-12
SP.RMNH.ARA.TET0007	RMNH.ARA.11601	SVN256-12	2737816	http://www.boldsystems.org/index.php/Public_RecordView?processid=SVN256-12
SP.RMNH.ARA.TET0007	RMNH.ARA.11638	SVN257-12	2737817	http://www.boldsystems.org/index.php/Public_RecordView?processid=SVN257-12
SP.RMNH.ARA.TET0013	RMNH.ARA.11893	SVN258-12	2737818	http://www.boldsystems.org/index.php/Public_RecordView?processid=SVN258-12
SP.RMNH.ARA.TET0020	RMNH.ARA.12403	SVN259-12	2737819	http://www.boldsystems.org/index.php/Public_RecordView?processid=SVN259-12
SP.RMNH.ARA.TET0024	RMNH.ARA.12343	SVN260-12	2737820	http://www.boldsystems.org/index.php/Public_RecordView?processid=SVN260-12
SP.RMNH.ARA.THD0001	RMNH.ARA.11518	SVN261-12	2737821	http://www.boldsystems.org/index.php/Public_RecordView?processid=SVN261-12
SP.RMNH.ARA.THD0002	RMNH.ARA.11524	SVN262-12	2737822	http://www.boldsystems.org/index.php/Public_RecordView?processid=SVN262-12
SP.RMNH.ARA.THD0002	RMNH.ARA.11693	SVN263-12	2737823	http://www.boldsystems.org/index.php/Public_RecordView?processid=SVN263-12
SP.RMNH.ARA.THD0003	RMNH.ARA.11527	SVN264-12	2737824	http://www.boldsystems.org/index.php/Public_RecordView?processid=SVN264-12
SP.RMNH.ARA.THD0003	RMNH.ARA.11768	SVN265-12	2737825	http://www.boldsystems.org/index.php/Public_RecordView?processid=SVN265-12
SP.RMNH.ARA.THD0003	RMNH.ARA.12330	SVN266-12	2737826	http://www.boldsystems.org/index.php/Public_RecordView?processid=SVN266-12
SP.RMNH.ARA.THD0005	RMNH.ARA.11604	SVN267-12	2737827	http://www.boldsystems.org/index.php/Public_RecordView?processid=SVN267-12
SP.RMNH.ARA.THD0005	RMNH.ARA.11701	SVN268-12	2737828	http://www.boldsystems.org/index.php/Public_RecordView?processid=SVN268-12
SP.RMNH.ARA.THD0007	RMNH.ARA.11554	SVN269-12	2737829	http://www.boldsystems.org/index.php/Public_RecordView?processid=SVN269-12
SP.RMNH.ARA.THD0007	RMNH.ARA.11624	SVN270-12	2737830	http://www.boldsystems.org/index.php/Public_RecordView?processid=SVN270-12
SP.RMNH.ARA.THD0007	RMNH.ARA.11766	SVN271-12	2737831	http://www.boldsystems.org/index.php/Public_RecordView?processid=SVN271-12
SP.RMNH.ARA.THD0007	RMNH.ARA.11845	SVN272-12	2737832	http://www.boldsystems.org/index.php/Public_RecordView?processid=SVN272-12
SP.RMNH.ARA.THD0007	RMNH.ARA.11934	SVN273-12	2737833	http://www.boldsystems.org/index.php/Public_RecordView?processid=SVN273-12
SP.RMNH.ARA.THD0007	RMNH.ARA.12194	SVN274-12	2737834	http://www.boldsystems.org/index.php/Public_RecordView?processid=SVN274-12
SP.RMNH.ARA.THD0007	RMNH.ARA.12264	SVN275-12	2737835	http://www.boldsystems.org/index.php/Public_RecordView?processid=SVN275-12
SP.RMNH.ARA.THD0008	RMNH.ARA.11562	SVN276-12	2737836	http://www.boldsystems.org/index.php/Public_RecordView?processid=SVN276-12
SP.RMNH.ARA.THD0008	RMNH.ARA.11791	SVN277-12	2737837	http://www.boldsystems.org/index.php/Public_RecordView?processid=SVN277-12
SP.RMNH.ARA.THD0008	RMNH.ARA.11975	SVN278-12	2737838	http://www.boldsystems.org/index.php/Public_RecordView?processid=SVN278-12
SP.RMNH.ARA.THD0010	RMNH.ARA.11566	SVN279-12	2737839	http://www.boldsystems.org/index.php/Public_RecordView?processid=SVN279-12
SP.RMNH.ARA.THD0010	RMNH.ARA.11704	SVN280-12	2737840	http://www.boldsystems.org/index.php/Public_RecordView?processid=SVN280-12
SP.RMNH.ARA.THD0010	RMNH.ARA.12202	SVN281-12	2737841	http://www.boldsystems.org/index.php/Public_RecordView?processid=SVN281-12
SP.RMNH.ARA.THD0011	RMNH.ARA.12390	SVN282-12	2737842	http://www.boldsystems.org/index.php/Public_RecordView?processid=SVN282-12
SP.RMNH.ARA.THD0012	RMNH.ARA.11611	SVN283-12	2737843	http://www.boldsystems.org/index.php/Public_RecordView?processid=SVN283-12
SP.RMNH.ARA.THD0012	RMNH.ARA.11646	SVN284-12	2737844	http://www.boldsystems.org/index.php/Public_RecordView?processid=SVN284-12
SP.RMNH.ARA.THD0012	RMNH.ARA.11695	SVN285-12	2737845	http://www.boldsystems.org/index.php/Public_RecordView?processid=SVN285-12
SP.RMNH.ARA.THD0013	RMNH.ARA.11584	SVN286-12	2737846	http://www.boldsystems.org/index.php/Public_RecordView?processid=SVN286-12
SP.RMNH.ARA.THD0013	RMNH.ARA.11814	SVN287-12	2737847	http://www.boldsystems.org/index.php/Public_RecordView?processid=SVN287-12
SP.RMNH.ARA.THD0014	RMNH.ARA.11594	SVN288-12	2737848	http://www.boldsystems.org/index.php/Public_RecordView?processid=SVN288-12
SP.RMNH.ARA.THD0014	RMNH.ARA.11610	SVN289-12	2737849	http://www.boldsystems.org/index.php/Public_RecordView?processid=SVN289-12
SP.RMNH.ARA.THD0014	RMNH.ARA.11767	SVN290-12	2737850	http://www.boldsystems.org/index.php/Public_RecordView?processid=SVN290-12
SP.RMNH.ARA.THD0017	RMNH.ARA.11657	SVN291-12	2737851	http://www.boldsystems.org/index.php/Public_RecordView?processid=SVN291-12
SP.RMNH.ARA.THD0018	RMNH.ARA.11639	SVN292-12	2737852	http://www.boldsystems.org/index.php/Public_RecordView?processid=SVN292-12
SP.RMNH.ARA.THD0020	RMNH.ARA.11668	SVN293-12	2737853	http://www.boldsystems.org/index.php/Public_RecordView?processid=SVN293-12
SP.RMNH.ARA.THD0021	RMNH.ARA.11696	SVN294-12	2737854	http://www.boldsystems.org/index.php/Public_RecordView?processid=SVN294-12
SP.RMNH.ARA.THD0021	RMNH.ARA.11726	SVN295-12	2737855	http://www.boldsystems.org/index.php/Public_RecordView?processid=SVN295-12
SP.RMNH.ARA.THD0022	RMNH.ARA.11992	SVN296-12	2737856	http://www.boldsystems.org/index.php/Public_RecordView?processid=SVN296-12
SP.RMNH.ARA.THD0024	RMNH.ARA.11774	SVN297-12	2737857	http://www.boldsystems.org/index.php/Public_RecordView?processid=SVN297-12
SP.RMNH.ARA.THD0024	RMNH.ARA.11808	SVN298-12	2737858	http://www.boldsystems.org/index.php/Public_RecordView?processid=SVN298-12
SP.RMNH.ARA.THD0024	RMNH.ARA.12212	SVN299-12	2737859	http://www.boldsystems.org/index.php/Public_RecordView?processid=SVN299-12
SP.RMNH.ARA.THD0025	RMNH.ARA.11777	SVN300-12	2737860	http://www.boldsystems.org/index.php/Public_RecordView?processid=SVN300-12
SP.RMNH.ARA.THD0026	RMNH.ARA.11778	SVN301-12	2737861	http://www.boldsystems.org/index.php/Public_RecordView?processid=SVN301-12
SP.RMNH.ARA.THD0027	RMNH.ARA.11779	SVN302-12	2737862	http://www.boldsystems.org/index.php/Public_RecordView?processid=SVN302-12
SP.RMNH.ARA.THD0028	RMNH.ARA.11780	SVN303-12	2737863	http://www.boldsystems.org/index.php/Public_RecordView?processid=SVN303-12
SP.RMNH.ARA.THD0028	RMNH.ARA.11786	SVN304-12	2737864	http://www.boldsystems.org/index.php/Public_RecordView?processid=SVN304-12
SP.RMNH.ARA.THD0029	RMNH.ARA.11781	SVN305-12	2737865	http://www.boldsystems.org/index.php/Public_RecordView?processid=SVN305-12
SP.RMNH.ARA.THD0029	RMNH.ARA.11819	SVN306-12	2737866	http://www.boldsystems.org/index.php/Public_RecordView?processid=SVN306-12
SP.RMNH.ARA.THD0029	RMNH.ARA.12221	SVN307-12	2737867	http://www.boldsystems.org/index.php/Public_RecordView?processid=SVN307-12
SP.RMNH.ARA.THD0029	RMNH.ARA.12572	SVN308-12	2737868	http://www.boldsystems.org/index.php/Public_RecordView?processid=SVN308-12
SP.RMNH.ARA.THD0030	RMNH.ARA.11788	SVN309-12	2737869	http://www.boldsystems.org/index.php/Public_RecordView?processid=SVN309-12
SP.RMNH.ARA.THD0030	RMNH.ARA.12574	SVN310-12	2737870	http://www.boldsystems.org/index.php/Public_RecordView?processid=SVN310-12
SP.RMNH.ARA.THD0031	RMNH.ARA.11790	SVN311-12	2737871	http://www.boldsystems.org/index.php/Public_RecordView?processid=SVN311-12
SP.RMNH.ARA.THD0031	RMNH.ARA.12223	SVN312-12	2737872	http://www.boldsystems.org/index.php/Public_RecordView?processid=SVN312-12
SP.RMNH.ARA.THD0032	RMNH.ARA.11568	SVN313-12	2737873	http://www.boldsystems.org/index.php/Public_RecordView?processid=SVN313-12
SP.RMNH.ARA.THD0032	RMNH.ARA.11669	SVN314-12	2737874	http://www.boldsystems.org/index.php/Public_RecordView?processid=SVN314-12
SP.RMNH.ARA.THD0032	RMNH.ARA.11800	SVN315-12	2737875	http://www.boldsystems.org/index.php/Public_RecordView?processid=SVN315-12
SP.RMNH.ARA.THD0032	RMNH.ARA.12576	SVN316-12	2737876	http://www.boldsystems.org/index.php/Public_RecordView?processid=SVN316-12
SP.RMNH.ARA.THD0033	RMNH.ARA.11813	SVN317-12	2737877	http://www.boldsystems.org/index.php/Public_RecordView?processid=SVN317-12
SP.RMNH.ARA.THD0033	RMNH.ARA.12350	SVN318-12	2737878	http://www.boldsystems.org/index.php/Public_RecordView?processid=SVN318-12
SP.RMNH.ARA.THD0034	RMNH.ARA.11829	SVN319-12	2737879	http://www.boldsystems.org/index.php/Public_RecordView?processid=SVN319-12
SP.RMNH.ARA.THD0036	RMNH.ARA.11846	SVN320-12	2737880	http://www.boldsystems.org/index.php/Public_RecordView?processid=SVN320-12
SP.RMNH.ARA.THD0037	RMNH.ARA.11425	SVN321-12	2737881	http://www.boldsystems.org/index.php/Public_RecordView?processid=SVN321-12
SP.RMNH.ARA.THD0037	RMNH.ARA.11872	SVN322-12	2737882	http://www.boldsystems.org/index.php/Public_RecordView?processid=SVN322-12
SP.RMNH.ARA.THD0037	RMNH.ARA.11907	SVN323-12	2737883	http://www.boldsystems.org/index.php/Public_RecordView?processid=SVN323-12
SP.RMNH.ARA.THD0037	RMNH.ARA.12573	SVN324-12	2737884	http://www.boldsystems.org/index.php/Public_RecordView?processid=SVN324-12
SP.RMNH.ARA.THD0038	RMNH.ARA.11875	SVN325-12	2737885	http://www.boldsystems.org/index.php/Public_RecordView?processid=SVN325-12
SP.RMNH.ARA.THD0039	RMNH.ARA.11904	SVN326-12	2737886	http://www.boldsystems.org/index.php/Public_RecordView?processid=SVN326-12
SP.RMNH.ARA.THD0039	RMNH.ARA.12159	SVN327-12	2737887	http://www.boldsystems.org/index.php/Public_RecordView?processid=SVN327-12
SP.RMNH.ARA.THD0041	RMNH.ARA.11914	SVN328-12	2737888	http://www.boldsystems.org/index.php/Public_RecordView?processid=SVN328-12
SP.RMNH.ARA.THD0042	RMNH.ARA.11923	SVN329-12	2737889	http://www.boldsystems.org/index.php/Public_RecordView?processid=SVN329-12
SP.RMNH.ARA.THD0043	RMNH.ARA.11931	SVN330-12	2737890	http://www.boldsystems.org/index.php/Public_RecordView?processid=SVN330-12
SP.RMNH.ARA.THD0043	RMNH.ARA.11940	SVN331-12	2737891	http://www.boldsystems.org/index.php/Public_RecordView?processid=SVN331-12
SP.RMNH.ARA.THD0044	RMNH.ARA.11965	SVN332-12	2737892	http://www.boldsystems.org/index.php/Public_RecordView?processid=SVN332-12
SP.RMNH.ARA.THD0047	RMNH.ARA.12046	SVN333-12	2737893	http://www.boldsystems.org/index.php/Public_RecordView?processid=SVN333-12
SP.RMNH.ARA.THD0047	RMNH.ARA.12577	SVN334-12	2737894	http://www.boldsystems.org/index.php/Public_RecordView?processid=SVN334-12
SP.RMNH.ARA.THD0052	RMNH.ARA.12100	SVN335-12	2737895	http://www.boldsystems.org/index.php/Public_RecordView?processid=SVN335-12
SP.RMNH.ARA.THD0052	RMNH.ARA.12563	SVN336-12	2737896	http://www.boldsystems.org/index.php/Public_RecordView?processid=SVN336-12
SP.RMNH.ARA.THD0054	RMNH.ARA.12160	SVN337-12	2737897	http://www.boldsystems.org/index.php/Public_RecordView?processid=SVN337-12
SP.RMNH.ARA.THD0055	RMNH.ARA.12167	SVN338-12	2737898	http://www.boldsystems.org/index.php/Public_RecordView?processid=SVN338-12
SP.RMNH.ARA.THD0056	RMNH.ARA.12170	SVN339-12	2737899	http://www.boldsystems.org/index.php/Public_RecordView?processid=SVN339-12
SP.RMNH.ARA.THD0058	RMNH.ARA.12188	SVN340-12	2737900	http://www.boldsystems.org/index.php/Public_RecordView?processid=SVN340-12
SP.RMNH.ARA.THD0058	RMNH.ARA.12225	SVN341-12	2737901	http://www.boldsystems.org/index.php/Public_RecordView?processid=SVN341-12
SP.RMNH.ARA.THD0060	RMNH.ARA.12197	SVN342-12	2737902	http://www.boldsystems.org/index.php/Public_RecordView?processid=SVN342-12
SP.RMNH.ARA.THD0061	RMNH.ARA.12198	SVN343-12	2737903	http://www.boldsystems.org/index.php/Public_RecordView?processid=SVN343-12
SP.RMNH.ARA.THD0061	RMNH.ARA.12200	SVN344-12	2737904	http://www.boldsystems.org/index.php/Public_RecordView?processid=SVN344-12
SP.RMNH.ARA.THD0063	RMNH.ARA.12256	SVN345-12	2737905	http://www.boldsystems.org/index.php/Public_RecordView?processid=SVN345-12
SP.RMNH.ARA.THD0064	RMNH.ARA.12274	SVN346-12	2737906	http://www.boldsystems.org/index.php/Public_RecordView?processid=SVN346-12
SP.RMNH.ARA.THD0066	RMNH.ARA.12156	SVN347-12	2737907	http://www.boldsystems.org/index.php/Public_RecordView?processid=SVN347-12
SP.RMNH.ARA.THD0066	RMNH.ARA.12326	SVN348-12	2737908	http://www.boldsystems.org/index.php/Public_RecordView?processid=SVN348-12
SP.RMNH.ARA.THD0067	RMNH.ARA.12342	SVN349-12	2737909	http://www.boldsystems.org/index.php/Public_RecordView?processid=SVN349-12
SP.RMNH.ARA.THD0068	RMNH.ARA.12351	SVN350-12	2737910	http://www.boldsystems.org/index.php/Public_RecordView?processid=SVN350-12
SP.RMNH.ARA.THD0070	RMNH.ARA.12119	SVN351-12	2737911	http://www.boldsystems.org/index.php/Public_RecordView?processid=SVN351-12
SP.RMNH.ARA.THD0070	RMNH.ARA.12357	SVN352-12	2737912	http://www.boldsystems.org/index.php/Public_RecordView?processid=SVN352-12
SP.RMNH.ARA.THD0071	RMNH.ARA.12393	SVN353-12	2737913	http://www.boldsystems.org/index.php/Public_RecordView?processid=SVN353-12
SP.RMNH.ARA.THD0073	RMNH.ARA.12406	SVN354-12	2737914	http://www.boldsystems.org/index.php/Public_RecordView?processid=SVN354-12
SP.RMNH.ARA.THD0075	RMNH.ARA.12454	SVN374-13	3306719	http://www.boldsystems.org/index.php/Public_RecordView?processid=SVN374-13
SP.RMNH.ARA.THO0001	RMNH.ARA.11616	SVN360-12	2737920	http://www.boldsystems.org/index.php/Public_RecordView?processid=SVN360-12
SP.RMNH.ARA.THO0001	RMNH.ARA.11853	SVN361-12	2737921	http://www.boldsystems.org/index.php/Public_RecordView?processid=SVN361-12
SP.RMNH.ARA.THO0002	RMNH.ARA.11783	SVN362-12	2737922	http://www.boldsystems.org/index.php/Public_RecordView?processid=SVN362-12
SP.RMNH.ARA.THO0002	RMNH.ARA.11882	SVN363-12	2737923	http://www.boldsystems.org/index.php/Public_RecordView?processid=SVN363-12
SP.RMNH.ARA.THO0003	RMNH.ARA.11869	SVN364-12	2737924	http://www.boldsystems.org/index.php/Public_RecordView?processid=SVN364-12
SP.RMNH.ARA.THO0003	RMNH.ARA.11922	SVN365-12	2737925	http://www.boldsystems.org/index.php/Public_RecordView?processid=SVN365-12
SP.RMNH.ARA.THO0003	RMNH.ARA.12370	SVN366-12	2737926	http://www.boldsystems.org/index.php/Public_RecordView?processid=SVN366-12
SP.RMNH.ARA.THO0005	RMNH.ARA.12211	SVN367-12	2737927	http://www.boldsystems.org/index.php/Public_RecordView?processid=SVN367-12
SP.RMNH.ARA.THO0006	RMNH.ARA.12314	SVN368-12	2737928	http://www.boldsystems.org/index.php/Public_RecordView?processid=SVN368-12
SP.RMNH.ARA.THO0007	RMNH.ARA.12451	SVN369-12	2737929	http://www.boldsystems.org/index.php/Public_RecordView?processid=SVN369-12
SP.RMNH.ARA.THS0002	RMNH.ARA.11531	SVN355-12	2737915	http://www.boldsystems.org/index.php/Public_RecordView?processid=SVN355-12
SP.RMNH.ARA.THS0002	RMNH.ARA.11556	SVN356-12	2737916	http://www.boldsystems.org/index.php/Public_RecordView?processid=SVN356-12
SP.RMNH.ARA.THS0002	RMNH.ARA.11711	SVN357-12	2737917	http://www.boldsystems.org/index.php/Public_RecordView?processid=SVN357-12
SP.RMNH.ARA.THS0003	RMNH.ARA.12060	SVN358-12	2737918	http://www.boldsystems.org/index.php/Public_RecordView?processid=SVN358-12
SP.RMNH.ARA.THS0005	RMNH.ARA.12227	SVN359-12	2737919	http://www.boldsystems.org/index.php/Public_RecordView?processid=SVN359-12
SP.RMNH.ARA.ZOD0001	RMNH.ARA.11548	SVN370-12	2737930	http://www.boldsystems.org/index.php/Public_RecordView?processid=SVN370-12
SP.RMNH.ARA.ZOD0002	RMNH.ARA.11888	SVN371-12	2737931	http://www.boldsystems.org/index.php/Public_RecordView?processid=SVN371-12
SP.RMNH.ARA.ZOD0003	RMNH.ARA.12130	SVN372-12	2737932	http://www.boldsystems.org/index.php/Public_RecordView?processid=SVN372-12
SP.RMNH.ARA.ZOD0004	RMNH.ARA.12026	SVN373-12	2737933	http://www.boldsystems.org/index.php/Public_RecordView?processid=SVN373-12
